# Supplementary material for: Uncovering perturbations in human hematopoiesis associated with healthy aging and myeloid malignancies at single-cell resolution
Source: eLife. 2023 Jan 11;12:e79363. doi: 10.7554/eLife.79363 (PMC9904760; doi:10.7554/eLife.79363)
Supplement: Supplementary file 4. [file elife-79363-supp4.xlsx]

## Sheet: Info
Supplemental Table S4: Differential expression analysis between condition and per cell subpopulation

## Sheet: YoungVsElderly
Gene	avg_logFC	p_value	p_value_adjusted	pct_expression_Young	pct_expression_Elderly	CellType	pct_expression_Young1	pct_expression_Young2	pct_expression_Young3	pct_expression_Young4	pct_expression_Young5	pct_expression_Elderly1	pct_expression_Elderly2	pct_expression_Elderly3
ALDOA	-0.798028	0	0	0.287	0.635	HSC	0.935135	0.527187	0.942786	0.00317125	0.0521173	0.916667	0.849781	0.0509349
C1QBP	0.292935	0	0	0.328	0.223	HSC	0.535135	0.0614657	0.0348259	0.0528541	0.820847	0.0548902	0.0592105	0.648829
C1QTNF4	0.591837	0	0	0.226	0.079	HSC	0.027027	0.00236407	0.0149254	0.0243129	0.667752	0.0244511	0.00767544	0.255104
EBPL	0.157223	0	0	0.346	0.288	HSC	0.156757	0.0260047	0.0447761	0.0782241	0.937025	0.103792	0.0588118	0.86095
H1FX	0.439646	0	0	0.288	0.191	HSC	0.124324	0.00472813	0.0174129	0.0295983	0.834962	0.0264471	0.0123604	0.64668
LMO2	0.340081	0	0	0.334	0.221	HSC	0.156757	0.0567376	0.166667	0.117336	0.792617	0.126747	0.101276	0.51902
LYL1	0.0100481	0	0	0.281	0.243	HSC	0.0378378	0.0165485	0.0472637	0.0496829	0.789359	0.0553892	0.0307018	0.782291
MT-ATP6	0.264797	0	0	1	1	HSC	1	1	1	1	1	0.998503	0.999701	1
MT-CYB	0.171346	0	0	1	0.999	HSC	1	1	1	1	1	0.997505	0.998904	0.999785
MTRNR2L12	-0.126262	0	0	0.624	0.659	HSC	0.816216	0.288416	0.743781	0.323467	0.994571	0.83982	0.474581	0.978508
NBEAL1	0.0441113	0	0	0.56	0.765	HSC	1	0.775414	1	0.269556	0.478827	0.929641	0.796152	0.625618
PNRC1	-0.240527	0	0	0.385	0.376	HSC	0.291892	0.106383	0.199005	0.12685	0.877307	0.247006	0.146033	0.927359
RPL10	-0.131235	0	0	1	1	HSC	1	1	1	1	0.998914	1	1	0.99957
RPL13A	-0.173657	0	0	1	1	HSC	1	1	1	1	0.998914	1	1	0.999785
RPL21	0.239281	0	0	1	1	HSC	1	1	1	1	0.998914	1	1	0.999785
RPL26	0.627629	0	0	0.999	1	HSC	1	1	1	1	0.997828	1	1	0.99957
RPL27A	0.0788548	0	0	0.999	1	HSC	1	1	1	1	0.997828	1	1	0.99957
RPL31	0.175839	0	0	0.999	1	HSC	1	1	1	1	0.996743	1	1	0.999355
RPL34	0.396058	0	0	1	1	HSC	1	1	1	1	1	1	1	0.99957
RPL35A	0.0866594	0	0	1	1	HSC	1	1	1	1	0.998914	1	1	0.999785
RPL36A	1.29303	0	0	0.936	0.802	HSC	1	0.843972	1	0.998943	0.87405	0.988523	0.783194	0.762304
RPL37A	0.393578	0	0	1	1	HSC	1	1	1	1	1	1	1	0.99914
RPL38	0.219397	0	0	0.998	0.999	HSC	1	0.995272	1	1	0.995657	1	0.999203	0.996776
RPL39	0.757226	0	0	1	1	HSC	1	1	1	1	1	1	1	0.99957
RPL41	1.41894	0	0	1	0.998	HSC	1	1	1	1	1	1	0.997408	0.99957
RPL7	0.0236104	0	0	1	1	HSC	1	1	1	1	0.998914	1	1	0.99957
RPLP2	-0.0440068	0	0	1	1	HSC	1	1	1	1	0.998914	1	1	0.999785
RPS15	0.0670093	0	0	1	1	HSC	1	1	1	1	1	1	1	1
RPS15A	0.215418	0	0	1	1	HSC	1	1	1	1	0.998914	1	1	0.999785
RPS17	-1.02952	0	0	0.84	0.818	HSC	1	1	1	0.972516	0.529859	1	1	0.347733
RPS2	-0.101641	0	0	1	1	HSC	1	1	1	1	1	1	1	0.999785
RPS20	-0.176732	0	0	1	1	HSC	1	1	1	1	1	1	1	0.99914
RPS25	-0.0715627	0	0	1	1	HSC	1	1	1	1	1	1	1	0.999785
RPS26	-0.157532	0	0	0.927	0.999	HSC	1	0.855792	1	1	0.839305	1	0.998804	0.998066
RPS27	0.702044	0	0	1	1	HSC	1	1	1	1	1	1	1	0.99957
RPS27A	-0.131519	0	0	1	1	HSC	1	1	1	1	1	1	1	0.99957
RPS28	0.500181	0	0	1	1	HSC	1	1	1	1	0.998914	1	1	0.999785
RPS29	1.1711	0	0	0.999	0.993	HSC	1	0.995272	1	1	0.997828	1	0.993122	0.989254
RPS4Y1	-3.58302	0	0	0.004	0.967	HSC	0.027027	0	0.0124378	0	0.00108578	0.967066	0.965411	0.968622
RPS6	-0.113684	0	0	1	1	HSC	1	1	1	1	1	1	1	1
SRSF9	0.289569	0	0	0.324	0.228	HSC	0.254054	0.0425532	0.0621891	0.0539112	0.859935	0.0648703	0.0569179	0.666237
TPT1	-0.656629	0	0	1	1	HSC	1	1	1	1	1	1	1	1
TSC22D3	-0.907819	0	0	0.769	0.807	HSC	0.967568	0.799054	0.858209	0.738901	0.70684	0.963573	0.963716	0.400172
YBX1	0.288738	0	0	0.561	0.494	HSC	0.691892	0.269504	0.358209	0.335095	0.989142	0.426148	0.287879	0.968622
YBX3	0.0393738	0	0	0.404	0.393	HSC	0.286486	0.115839	0.256219	0.135307	0.899023	0.270459	0.221292	0.814528
ZFP36L2	-0.135156	0	0	0.759	0.766	HSC	0.740541	0.498818	0.723881	0.672304	0.986971	0.840319	0.646033	0.992693
MT-CO3	0.179897	6.67949085501198e-317	8.90843695332948e-313	1	1	HSC	1	1	1	1	1	0.999501	1	1
PPP1R14B	0.483303	4.6011e-305	6.13649e-301	0.231	0.068	HSC	0.0432432	0.0141844	0.0348259	0.0264271	0.665581	0.0419162	0.0272129	0.168279
CD81	0.462611	1.26633e-295	1.6889e-291	0.266	0.105	HSC	0.0540541	0.0165485	0.0646766	0.0539112	0.729642	0.106786	0.0633971	0.192564
RAC1	0.322153	8.60392e-292	1.1475e-287	0.374	0.251	HSC	0.227027	0.134752	0.211443	0.147992	0.815418	0.194112	0.121711	0.554696
RNASET2	0.0935006	1.78287e-288	2.37781e-284	0.335	0.289	HSC	0.47027	0.321513	0.176617	0.0200846	0.707926	0.0763473	0.174342	0.629486
ARRDC3	0.511835	5.49892e-286	7.33391e-282	0.32	0.087	HSC	0.172973	0.0496454	0.233831	0.22833	0.606949	0.0244511	0.0375797	0.220288
MT-CO1	0.220896	3.08777e-284	4.11816e-280	1	1	HSC	1	1	1	1	1	0.999002	0.9999	1
MAP2K2	0.38274	1.07145e-281	1.42899e-277	0.219	0.061	HSC	0.0540541	0.00472813	0.0199005	0.0359408	0.624321	0.0339321	0.0309011	0.137761
ARID1B	0.326098	2.01017e-276	2.68097e-272	0.368	0.235	HSC	0.248649	0.070922	0.159204	0.237844	0.754615	0.149701	0.125	0.509134
ITM2B	-0.387143	5.04531e-275	6.72893e-271	0.549	0.752	HSC	0.962162	0.586288	0.18408	0.258985	0.906623	0.410679	0.739733	0.92435
BRI3	0.270216	1.04461e-273	1.3932e-269	0.219	0.095	HSC	0.0108108	0.0212766	0.0273632	0.0338266	0.625407	0.0394212	0.0251196	0.270363
HNRNPD	0.0978198	6.35608e-268	8.4771e-264	0.395	0.338	HSC	0.459459	0.115839	0.243781	0.159619	0.818675	0.242515	0.180323	0.717602
RPL27	-0.050559	3.00674e-265	4.01009e-261	0.999	1	HSC	1	0.997636	1	1	0.997828	1	1	0.998711
IGHM	0.882305	1.51724e-262	2.02354e-258	0.433	0.086	HSC	0.291892	0.0496454	0.251244	0.48203	0.667752	0.0713573	0.0242225	0.225231
HNRNPU	0.064438	3.09042e-261	4.12169e-257	0.474	0.444	HSC	0.708108	0.186761	0.300995	0.272727	0.841477	0.322854	0.339015	0.72233
RPL12	0.256668	2.62118e-260	3.49587e-256	1	1	HSC	1	1	1	1	0.998914	1	1	0.99957
CXCR4	-0.0609637	9.07406e-260	1.21021e-255	0.599	0.568	HSC	0.810811	0.747045	0.679104	0.497886	0.555917	0.87525	0.623006	0.318074
RPS23	-0.143392	3.30325e-259	4.40554e-255	1	1	HSC	1	1	1	1	1	1	1	1
FOS	-1.6677	7.33272e-259	9.77965e-255	0.728	0.93	HSC	0.745946	0.609929	0.902985	0.733615	0.695983	0.952595	0.984649	0.803138
MZT2B	0.00425746	3.46373e-250	4.61957e-246	0.47	0.507	HSC	0.740541	0.260047	0.164179	0.244186	0.876221	0.419162	0.39673	0.782076
RPL23A	-0.0875176	7.22271e-248	9.63293e-244	1	1	HSC	1	1	1	1	0.998914	1	1	0.99957
RPL15	-0.0825434	3.18884e-245	4.25296e-241	1	1	HSC	1	1	1	1	1	1	1	0.99957
PRELID1	0.0290347	2.63415e-242	3.51317e-238	0.273	0.251	HSC	0.416216	0.137116	0.0199005	0.0665962	0.62975	0.0643713	0.182815	0.478831
HSP90AB1	0.027749	7.44228e-242	9.92577e-238	0.996	0.995	HSC	1	0.978723	1	0.998943	0.997828	0.991018	0.99372	0.998496
SNHG7	-0.330198	3.67707e-233	4.90411e-229	0.407	0.568	HSC	0.908108	0.250591	0.0845771	0.107822	0.827362	0.295908	0.488437	0.856867
MT-ND2	-0.383366	6.12026e-232	8.16259e-228	1	0.999	HSC	1	1	1	1	0.998914	0.999501	0.9999	0.996132
PSIP1	0.0355012	5.74637e-231	7.66393e-227	0.336	0.281	HSC	0.286486	0.0874704	0.246269	0.137421	0.703583	0.137226	0.129486	0.670965
SET	0.13518	2.69259e-229	3.59111e-225	0.704	0.632	HSC	0.745946	0.420804	0.736318	0.573996	0.94354	0.631737	0.515251	0.882441
RPS19	-0.0634478	1.49309e-228	1.99133e-224	1	1	HSC	1	1	1	1	1	1	1	0.999785
ANKRD28	-0.416137	7.8932e-222	1.05272e-217	0.706	0.797	HSC	0.848649	0.730496	0.890547	0.549683	0.744843	0.926647	0.8437	0.640662
NENF	0.063262	8.35754e-221	1.11465e-216	0.208	0.156	HSC	0.0648649	0.0141844	0.0373134	0.0443975	0.566775	0.0474052	0.0200359	0.496884
RPL35	0.158336	4.00469e-217	5.34106e-213	1	1	HSC	1	1	1	1	1	1	1	0.99957
IGFBP7	0.0808176	4.8808e-216	6.50953e-212	0.212	0.161	HSC	0.0648649	0.0236407	0.0422886	0.0433404	0.575461	0.0588822	0.0277113	0.492156
SFPQ	0.122994	5.18683e-214	6.91768e-210	0.417	0.353	HSC	0.443243	0.189125	0.28607	0.199789	0.795874	0.303393	0.21571	0.67075
RAP1B	0.310442	1.51389e-213	2.01907e-209	0.504	0.278	HSC	0.394595	0.0992908	0.4801	0.539112	0.687296	0.130739	0.107855	0.709435
GNAI2	0.15387	4.3855e-213	5.84894e-209	0.363	0.292	HSC	0.227027	0.0685579	0.223881	0.17019	0.782845	0.250998	0.149422	0.615732
HMGA1	0.0255105	2.56613e-209	3.42244e-205	0.413	0.407	HSC	0.762162	0.130024	0.166667	0.205074	0.794788	0.305888	0.30313	0.673114
PIK3R1	0.295915	1.6748e-207	2.23367e-203	0.293	0.179	HSC	0.356757	0.144208	0.136816	0.0845666	0.631922	0.10479	0.100578	0.3804
UBB	0.16198	1.45365e-202	1.93873e-198	0.987	0.971	HSC	1	0.978723	1	0.996829	0.973941	0.998004	0.985148	0.928218
SRRM2	-9.18373e-05	6.56455e-202	8.75514e-198	0.372	0.358	HSC	0.421622	0.148936	0.171642	0.154334	0.77633	0.252495	0.247209	0.641522
LAPTM4B	-0.0152246	4.4924e-201	5.99151e-197	0.374	0.342	HSC	0.356757	0.0921986	0.21393	0.164905	0.791531	0.272455	0.175439	0.730067
MTDH	0.0693732	1.2785e-196	1.70514e-192	0.458	0.413	HSC	0.751351	0.286052	0.303483	0.216702	0.793702	0.30988	0.30622	0.686439
ANP32B	-0.366583	2.67312e-196	3.56514e-192	0.845	0.939	HSC	0.956757	0.803783	0.69403	0.768499	0.984799	0.865269	0.939494	0.971201
SERP1	-0.592676	2.21413e-195	2.95298e-191	0.645	0.85	HSC	0.945946	0.661939	0.390547	0.429175	0.909881	0.552894	0.875997	0.920696
AREG	-0.461315	4.29498e-194	5.72821e-190	0.67	0.691	HSC	0.967568	0.914894	0.810945	0.494715	0.616721	0.885729	0.922648	0.106383
EEF2	-0.142605	6.48506e-194	8.64912e-190	0.975	0.994	HSC	1	0.836879	1	1	0.997828	0.973054	0.998704	0.991618
SMDT1	0.897645	7.13417e-193	9.51485e-189	0.791	0.427	HSC	0.708108	0.48227	0.91791	0.841438	0.841477	0.407186	0.308513	0.691167
DDIT4	-0.425472	1.30148e-192	1.73579e-188	0.372	0.435	HSC	0.686486	0.437352	0.497512	0.286469	0.312704	0.747505	0.521132	0.116269
GLRX5	0.156646	6.12265e-192	8.16578e-188	0.152	0.073	HSC	0.0216216	0.00236407	0.00995025	0.0317125	0.432139	0.0134731	0.0094697	0.234687
UBE2M	0.29017	1.02561e-191	1.36786e-187	0.16	0.029	HSC	0.0162162	0	0.0199005	0.0190275	0.466884	0.0249501	0.0172448	0.0573823
HEBP2	0.0791059	3.00481e-191	4.00751e-187	0.227	0.166	HSC	0.167568	0.0378251	0.0696517	0.0687104	0.558089	0.0678643	0.0414673	0.477112
ZFP36	-1.9082	4.80848e-191	6.41307e-187	0.253	0.688	HSC	0.464865	0.0614657	0.328358	0.302326	0.214984	0.738523	0.875698	0.263056
AKR7A2	0.109199	2.1537e-190	2.87238e-186	0.19	0.125	HSC	0.340541	0.0425532	0.0223881	0.0211416	0.47557	0.0284431	0.0480463	0.333333
KHDRBS1	0.0535583	1.75686e-188	2.34312e-184	0.407	0.361	HSC	0.302703	0.144208	0.281095	0.217759	0.79696	0.307884	0.210028	0.709005
IQGAP2	0.03168	1.20781e-184	1.61085e-180	0.455	0.405	HSC	0.513514	0.198582	0.38806	0.241015	0.809989	0.359281	0.244717	0.769611
GNAS	0.242299	9.28604e-184	1.23848e-179	0.464	0.358	HSC	0.427027	0.153664	0.350746	0.308668	0.821933	0.388224	0.249203	0.578981
ARPC1B	-0.19919	5.62959e-182	7.50819e-178	0.563	0.596	HSC	0.832432	0.534279	0.895522	0.556025	0.385451	0.803393	0.726077	0.227165
HHEX	-0.0441424	2.09685e-179	2.79656e-175	0.326	0.316	HSC	0.551351	0.160757	0.156716	0.134249	0.627579	0.120259	0.254187	0.533634
TAF10	0.0351713	1.2449e-178	1.66032e-174	0.153	0.115	HSC	0.0486486	0.00472813	0.0248756	0.0179704	0.437568	0.0224551	0.0168461	0.366645
TMEM160	0.0498079	1.53527e-177	2.04759e-173	0.169	0.122	HSC	0.356757	0.0165485	0.00746269	0.0147992	0.428882	0.0204591	0.0308014	0.360842
PTMS	0.172999	1.09199e-176	1.45639e-172	0.21	0.13	HSC	0.0972973	0.0165485	0.0572139	0.0496829	0.553746	0.0758483	0.0406699	0.346228
EVA1B	-0.0129044	1.11415e-170	1.48595e-166	0.152	0.135	HSC	0.0432432	0.00472813	0.00746269	0.0200846	0.438654	0.0274451	0.037181	0.390501
PDCD2	0.0247799	4.27938e-170	5.70741e-166	0.217	0.186	HSC	0.102703	0.0638298	0.0572139	0.051797	0.549403	0.0803393	0.0868222	0.446809
METTL9	-0.00630164	1.78693e-169	2.38323e-165	0.288	0.28	HSC	0.583784	0.163121	0.0646766	0.0824524	0.59392	0.113273	0.21262	0.496669
HMGN1	-0.15734	2.35955e-169	3.14693e-165	0.697	0.791	HSC	0.978378	0.742317	0.432836	0.522199	0.915309	0.633733	0.809908	0.819256
CD164	-0.250493	1.89374e-168	2.52568e-164	0.875	0.917	HSC	1	0.472813	0.992537	0.900634	0.957655	0.711078	0.936902	0.96196
RPS16	-0.161885	2.61619e-165	3.48922e-161	0.999	1	HSC	1	0.992908	1	1	0.998914	1	0.999801	0.999355
MT-CO2	0.226702	2.38079e-164	3.17526e-160	1	1	HSC	1	1	1	1	1	0.999002	0.999801	1
SRM	0.2525	1.59923e-163	2.1329e-159	0.18	0.079	HSC	0.0324324	0.0449173	0.0298507	0.0264271	0.495114	0.0638723	0.0317982	0.188266
SRGN	-0.639493	1.26507e-162	1.68722e-158	0.857	0.896	HSC	0.978378	0.855792	0.912935	0.828753	0.838219	0.960579	0.948864	0.754782
NPDC1	-0.0266957	1.82555e-162	2.43473e-158	0.177	0.16	HSC	0.0864865	0.00945626	0.0422886	0.0338266	0.476656	0.0503992	0.0335925	0.48055
CHCHD10	0.0309454	1.85404e-162	2.47274e-158	0.128	0.095	HSC	0.0108108	0	0.00995025	0.0169133	0.375679	0.011976	0.00637959	0.321083
POLR2J3	-0.321633	6.44529e-162	8.59609e-158	0.132	0.254	HSC	0.610811	0.177305	0.427861	0.0158562	0.00434311	0.42016	0.336224	0.00408339
FTX	0.0741487	4.49735e-160	5.99811e-156	0.206	0.144	HSC	0.172973	0.0141844	0.0447761	0.120507	0.460369	0.0444112	0.0663876	0.35418
LYSMD2	-0.0101145	1.23154e-159	1.64251e-155	0.175	0.156	HSC	0.0540541	0.035461	0.0273632	0.0454545	0.461455	0.0464072	0.0331938	0.46744
RTN4	0.118735	8.82919e-159	1.17755e-154	0.438	0.383	HSC	0.621622	0.172577	0.343284	0.219873	0.789359	0.351297	0.262659	0.656781
JUND	0.343481	2.25766e-157	3.01104e-153	0.385	0.326	HSC	0.627027	0.120567	0.258706	0.117336	0.788274	0.471557	0.301635	0.31657
KRT10	-0.0206403	5.81426e-157	7.75447e-153	0.251	0.233	HSC	0.464865	0.120567	0.0522388	0.0613108	0.549403	0.0938124	0.130682	0.512358
MT-ND4	0.276007	1.21159e-156	1.6159e-152	1	1	HSC	1	0.997636	1	1	1	0.998503	1	0.999355
CD69	-0.808742	1.24135e-156	1.65559e-152	0.331	0.549	HSC	0.340541	0.404255	0.562189	0.302326	0.22367	0.672156	0.632775	0.315925
RPS14	-0.0537299	3.81049e-154	5.08205e-150	1	1	HSC	1	1	1	1	1	1	1	1
ZNRF1	0.204188	4.54297e-154	6.05896e-150	0.25	0.157	HSC	0.118919	0.0614657	0.109453	0.0877378	0.591748	0.126248	0.112241	0.267569
C6orf48	-0.176706	2.66242e-153	3.55087e-149	0.964	0.969	HSC	0.972973	0.91253	0.995025	0.993658	0.941368	0.993014	0.981659	0.932946
NRIP1	-0.114235	3.41516e-153	4.5548e-149	0.461	0.445	HSC	0.383784	0.243499	0.502488	0.213531	0.813246	0.403693	0.305722	0.763378
RPL36	0.58337	5.22056e-153	6.96266e-149	0.998	1	HSC	1	0.990544	1	1	0.998914	1	0.999801	0.998925
XBP1	-0.0985647	2.54147e-152	3.38956e-148	0.495	0.558	HSC	0.724324	0.49409	0.169154	0.302326	0.790445	0.367764	0.54675	0.664303
TMEM165	0.108429	2.37784e-151	3.17132e-147	0.17	0.115	HSC	0.0918919	0.0236407	0.0248756	0.02537	0.464712	0.0548902	0.0410686	0.301311
MLEC	0.0761696	2.38057e-150	3.17497e-146	0.176	0.124	HSC	0.113514	0.035461	0.0497512	0.0433404	0.444083	0.0434132	0.0328947	0.353965
SEPHS2	0.139518	4.6348e-150	6.18144e-146	0.154	0.079	HSC	0.00540541	0.00236407	0	0.167019	0.306189	0.00149701	0.00139553	0.281109
MZT2A	0.15817	4.143e-147	5.52552e-143	0.426	0.375	HSC	0.762162	0.281324	0.201493	0.188161	0.76873	0.358782	0.351874	0.433484
EIF4B	-0.382035	1.00673e-145	1.34268e-141	0.594	0.704	HSC	0.708108	0.27896	0.59204	0.460888	0.854506	0.502495	0.679127	0.845691
RCN2	0.095304	1.05649e-145	1.40905e-141	0.159	0.103	HSC	0.12973	0.0307329	0.039801	0.0295983	0.409338	0.0334331	0.0227273	0.307329
MYB	-0.139054	3.67854e-145	4.90606e-141	0.244	0.26	HSC	0.124324	0.035461	0.121891	0.125793	0.537459	0.103792	0.132177	0.604341
GTF2I	0.124837	2.61653e-144	3.48967e-140	0.379	0.31	HSC	0.372973	0.165485	0.291045	0.176533	0.723127	0.282934	0.211822	0.531915
DUT	0.123501	8.98898e-144	1.19886e-139	0.528	0.472	HSC	0.805405	0.373522	0.412935	0.339323	0.788274	0.359281	0.395335	0.684934
ODC1	0.140994	2.51891e-143	3.35947e-139	0.129	0.057	HSC	0.0432432	0.0070922	0.0223881	0.0211416	0.358306	0.0169661	0.0207337	0.15302
FAM69B	0.187887	2.99808e-143	3.99854e-139	0.153	0.064	HSC	0.027027	0.0165485	0.0373134	0.0243129	0.422367	0.0399202	0.0309011	0.146572
PTEN	0.0550016	3.62137e-143	4.82982e-139	0.246	0.201	HSC	0.210811	0.0614657	0.131841	0.0940803	0.54506	0.109281	0.108752	0.437782
DDX17	-0.0654479	1.65249e-142	2.20393e-138	0.575	0.595	HSC	0.643243	0.382979	0.517413	0.37315	0.88165	0.556886	0.537181	0.735654
CDV3	0.206808	2.79435e-142	3.72682e-138	0.198	0.1	HSC	0.0864865	0.0283688	0.0771144	0.0623679	0.489685	0.0768463	0.0675837	0.179884
MTRNR2L8	-0.346029	6.07658e-142	8.10434e-138	0.525	0.676	HSC	0.875676	0.144208	0.450249	0.237844	0.957655	0.798902	0.535187	0.926714
IKZF1	0.16031	3.17525e-141	4.23483e-137	0.255	0.171	HSC	0.232432	0.0661939	0.114428	0.114165	0.551574	0.116267	0.10317	0.342575
BAG1	0.0443982	9.72589e-141	1.29714e-136	0.177	0.141	HSC	0.221622	0.0401891	0.0348259	0.0327696	0.441911	0.0508982	0.0508373	0.372663
YPEL3	0.00211705	6.60833e-140	8.81353e-136	0.216	0.185	HSC	0.243243	0.0330969	0.0522388	0.0665962	0.517915	0.0918164	0.0608054	0.492371
CSDE1	-0.144663	1.40284e-138	1.87097e-134	0.546	0.555	HSC	0.832432	0.156028	0.5199	0.442918	0.786102	0.356287	0.533991	0.685579
PTPRC	0.129503	3.28567e-136	4.3821e-132	0.592	0.501	HSC	0.72973	0.425532	0.674129	0.409091	0.793702	0.415669	0.406499	0.739738
SLC25A6	0.0232083	4.24993e-136	5.66813e-132	0.97	0.957	HSC	1	0.91253	0.995025	0.990486	0.957655	0.986028	0.972986	0.909521
CCDC85B	-0.429075	2.89316e-135	3.8586e-131	0.306	0.481	HSC	0.540541	0.236407	0.0174129	0.0909091	0.637351	0.188623	0.495813	0.576617
HIST1H1D	-0.100839	2.92139e-135	3.89626e-131	0.182	0.156	HSC	0.0540541	0.0449173	0.171642	0.0496829	0.411509	0.0414172	0.0185407	0.500322
RPL10A	-0.0287937	4.24297e-135	5.65885e-131	1	1	HSC	1	1	1	1	0.998914	1	1	0.999785
MAF1	0.0236873	4.87152e-135	6.49714e-131	0.174	0.14	HSC	0.372973	0.0165485	0.0223881	0.038055	0.411509	0.0429142	0.0569179	0.362132
PRH1	0.177447	4.57731e-134	6.10476e-130	0.148	0.065	HSC	0	0.00945626	0.0174129	0.155391	0.290988	0.00399202	0.00428628	0.223942
MT-ND1	0.041115	3.02477e-133	4.03414e-129	0.997	0.998	HSC	1	0.98818	1	0.997886	0.998914	0.997505	0.998604	0.996561
DEK	-0.225628	5.67403e-133	7.56746e-129	0.453	0.521	HSC	0.708108	0.309693	0.31592	0.256871	0.729642	0.322355	0.459829	0.738878
AES	0.0620857	5.72555e-133	7.63617e-129	0.325	0.269	HSC	0.205405	0.0756501	0.199005	0.184989	0.661238	0.211078	0.167663	0.513002
CMPK1	0.0560905	9.3755e-133	1.25041e-128	0.175	0.133	HSC	0.118919	0.0330969	0.0746269	0.0475687	0.42671	0.0508982	0.0576156	0.332474
PIM3	0.131852	1.04646e-131	1.39567e-127	0.128	0.066	HSC	0.0216216	0.00472813	0.0124378	0.0169133	0.369164	0.0279441	0.0317982	0.156458
ETV6	0.136632	7.24996e-130	9.66927e-126	0.283	0.209	HSC	0.281081	0.0638298	0.201493	0.117336	0.588491	0.162176	0.129884	0.400817
GLS	0.0722087	7.58203e-130	1.01122e-125	0.172	0.125	HSC	0.0918919	0.0260047	0.0497512	0.05074	0.434311	0.0583832	0.0523325	0.310337
ETS2	0.0318105	1.54369e-129	2.05882e-125	0.235	0.19	HSC	0.383784	0.0661939	0.0970149	0.10148	0.480999	0.0823353	0.103967	0.420374
BTG1	-0.07321	1.86934e-129	2.49314e-125	0.29	0.284	HSC	0.27027	0.0874704	0.134328	0.0866808	0.664495	0.23004	0.125498	0.648399
COX7C	0.360274	4.2987e-128	5.73318e-124	0.983	0.958	HSC	1	0.962175	1	0.991543	0.973941	0.997505	0.951156	0.954008
JAK1	-0.0651299	8.08868e-128	1.07879e-123	0.252	0.248	HSC	0.308108	0.108747	0.10199	0.0972516	0.529859	0.117764	0.127592	0.562863
DNAJC1	0.0537844	1.93436e-126	2.57986e-122	0.198	0.149	HSC	0.0972973	0.0520095	0.10199	0.051797	0.476656	0.0823353	0.046252	0.397593
YY1	0.054265	2.79505e-126	3.72776e-122	0.322	0.277	HSC	0.448649	0.111111	0.169154	0.138478	0.649294	0.216068	0.175837	0.522888
RPL18A	-0.112006	7.93019e-126	1.05765e-121	1	1	HSC	1	1	1	1	1	1	1	1
TM7SF3	0.0958225	1.31763e-125	1.75732e-121	0.225	0.164	HSC	0.27027	0.0591017	0.0945274	0.0930233	0.48317	0.0923154	0.0804426	0.375672
ID2	-0.94762	3.62348e-125	4.83263e-121	0.084	0.315	HSC	0.291892	0.0756501	0.0671642	0.077167	0.0608035	0.46008	0.405104	0.0575972
PTP4A2	0.22738	1.18778e-124	1.58415e-120	0.279	0.179	HSC	0.162162	0.122931	0.141791	0.124736	0.591748	0.175649	0.12201	0.302171
EIF3B	0.125348	2.36902e-124	3.15956e-120	0.172	0.104	HSC	0.12973	0.0260047	0.0597015	0.051797	0.41911	0.0568862	0.0659888	0.206104
RPS8	-0.104332	2.63586e-124	3.51545e-120	1	1	HSC	1	1	1	1	1	1	1	0.999785
STUB1	0.0294545	2.81425e-124	3.75337e-120	0.15	0.12	HSC	0.167568	0.0307329	0.0273632	0.0285412	0.380022	0.0369261	0.0535287	0.299162
TRIM8	0.156653	3.95323e-124	5.27243e-120	0.155	0.079	HSC	0.118919	0.0189125	0.0149254	0.0687104	0.375679	0.0354291	0.0542265	0.152375
SPI1	0.0321485	4.94476e-123	6.59482e-119	0.122	0.087	HSC	0.172973	0.0236407	0.00497512	0.0221987	0.310532	0.0134731	0.0167464	0.269718
URI1	0.223505	5.28851e-123	7.05329e-119	0.216	0.106	HSC	0.135135	0.0567376	0.126866	0.0634249	0.500543	0.100798	0.0747608	0.176445
PDCD7	0.16852	9.4834e-123	1.2648e-118	0.187	0.095	HSC	0.0918919	0.0212766	0.0572139	0.0591966	0.470141	0.0818363	0.04376	0.212121
HOXB2	0.0142829	1.06072e-122	1.41468e-118	0.118	0.095	HSC	0.108108	0.00472813	0.00248756	0.0211416	0.32139	0.0169661	0.0271132	0.274017
BCL11A	0.151973	8.96976e-122	1.1963e-117	0.461	0.376	HSC	0.540541	0.22695	0.370647	0.348837	0.707926	0.322355	0.284789	0.596175
LRRC75A	0.180223	3.6583e-119	4.87907e-115	0.325	0.26	HSC	0.405405	0.111111	0.353234	0.136364	0.587405	0.254491	0.153907	0.491941
RCSD1	-0.015951	4.45321e-118	5.93925e-114	0.355	0.329	HSC	0.583784	0.174941	0.211443	0.213531	0.599349	0.182635	0.265152	0.528046
PLEKHO1	0.108236	5.7958e-118	7.72986e-114	0.163	0.105	HSC	0.0486486	0.0165485	0.0447761	0.0465116	0.424539	0.0628743	0.0474482	0.246723
VIM	-0.773164	1.07496e-117	1.43367e-113	0.837	0.975	HSC	0.978378	0.732861	0.756219	0.741015	0.991314	0.930639	0.986842	0.967333
MFSD14C	0.108255	1.50401e-117	2.0059e-113	0.089	0.037	HSC	0	0	0.00497512	0.0338266	0.239957	0.000499002	0.000797448	0.131743
UQCRB	0.21498	1.29426e-116	1.72615e-112	0.988	0.978	HSC	0.989189	0.962175	1	0.994715	0.986971	0.996507	0.976675	0.972491
XPO1	0.123863	5.08243e-116	6.77844e-112	0.235	0.161	HSC	0.12973	0.0614657	0.181592	0.0887949	0.509229	0.116766	0.0990829	0.313131
RPS3	-0.118988	6.82512e-116	9.10266e-112	1	1	HSC	1	1	1	1	1	1	1	0.999785
RPL7A	-0.347628	2.82452e-115	3.76706e-111	1	1	HSC	1	1	1	1	0.998914	1	1	0.999785
TPGS1	0.113458	6.21653e-115	8.29099e-111	0.09	0.031	HSC	0.0108108	0	0	0.00528541	0.27253	0.00748503	0.0057815	0.0947776
BCL7C	0.0348568	7.11987e-114	9.49577e-110	0.118	0.087	HSC	0.0594595	0.00945626	0.00746269	0.0147992	0.334419	0.0269461	0.0172448	0.26456
SLC25A29	0.120651	7.1579e-114	9.54649e-110	0.128	0.071	HSC	0.0864865	0.0165485	0.0149254	0.0169133	0.350706	0.0349301	0.0315989	0.169998
NDUFS5	-0.0549482	1.33426e-113	1.7795e-109	0.761	0.737	HSC	0.902703	0.631206	0.910448	0.766385	0.71987	0.886228	0.740032	0.666882
ACTG1	-0.0101644	2.57456e-112	3.4337e-108	0.986	0.997	HSC	1	0.943262	0.992537	0.988372	0.998914	1	0.995116	0.998496
ZBTB20	0.127318	2.62956e-112	3.50705e-108	0.352	0.283	HSC	0.27027	0.0827423	0.248756	0.298097	0.59392	0.209581	0.206639	0.479476
VAV3	0.14863	7.72933e-111	1.03086e-106	0.161	0.083	HSC	0.0918919	0.0212766	0.0522388	0.0243129	0.42671	0.0718563	0.0461523	0.168708
HNRNPAB	0.145485	2.75863e-110	3.67918e-106	0.269	0.193	HSC	0.216216	0.0803783	0.18408	0.124736	0.550489	0.173653	0.090311	0.421019
UBE2S	0.097292	6.40738e-110	8.54552e-106	0.117	0.067	HSC	0.0756757	0.0141844	0.00995025	0.0137421	0.326819	0.0269461	0.0215311	0.183752
CDK6	0.200214	1.78534e-108	2.3811e-104	0.585	0.466	HSC	0.659459	0.434988	0.584577	0.377378	0.852334	0.56487	0.354765	0.663013
PPM1G	-0.0715303	3.51831e-108	4.69236e-104	0.212	0.225	HSC	0.372973	0.0945626	0.0472637	0.0591966	0.462541	0.0993014	0.189892	0.355685
CCNI	-0.415963	5.61049e-108	7.48271e-104	0.84	0.933	HSC	0.972973	0.70922	0.726368	0.788584	0.975027	0.866267	0.937799	0.94971
MACF1	0.084163	1.42505e-107	1.90058e-103	0.373	0.305	HSC	0.318919	0.172577	0.30597	0.198732	0.685125	0.298403	0.208931	0.516656
LCP1	0.086162	2.11398e-107	2.81942e-103	0.395	0.321	HSC	0.513514	0.144208	0.385572	0.252643	0.637351	0.246507	0.250399	0.506125
CCNH	-0.475927	5.77165e-107	7.69765e-103	0.243	0.401	HSC	0.383784	0.153664	0.383085	0.182875	0.257329	0.613273	0.397428	0.318504
CD47	0.182044	2.5778e-106	3.43802e-102	0.334	0.244	HSC	0.464865	0.229314	0.206468	0.197674	0.55266	0.164172	0.228668	0.312272
CD48	0.239643	5.75434e-106	7.67456e-102	0.186	0.075	HSC	0.0756757	0.0898345	0.104478	0.112051	0.363735	0.0464072	0.0848285	0.0655491
CST3	-0.737327	3.27077e-105	4.36223e-101	0.327	0.571	HSC	0.572973	0.3026	0.0820896	0.12685	0.600434	0.191118	0.589514	0.695465
MTURN	0.0446137	3.286e-105	4.38253e-101	0.202	0.171	HSC	0.124324	0.035461	0.0870647	0.0676533	0.480999	0.117764	0.0886164	0.371373
BRD7	0.190458	1.7707e-104	2.36159e-100	0.197	0.105	HSC	0.145946	0.0401891	0.109453	0.0729387	0.445168	0.0908184	0.0536284	0.222007
MAZ	0.162488	2.69544e-104	3.5949e-100	0.172	0.09	HSC	0.0918919	0.0212766	0.0472637	0.0570825	0.429967	0.0833333	0.0554226	0.169138
TRIM28	0.131176	3.4497e-104	4.60087e-100	0.21	0.136	HSC	0.0972973	0.0189125	0.0920398	0.0856237	0.498371	0.126248	0.112739	0.192134
CCDC88A	0.0894657	3.4721e-104	4.63074e-100	0.29	0.223	HSC	0.2	0.0567376	0.243781	0.209302	0.519001	0.151198	0.143242	0.427251
CANX	-0.0259061	4.95773e-104	6.61212e-100	0.43	0.398	HSC	0.643243	0.196217	0.447761	0.261099	0.661238	0.278942	0.3125	0.63357
TXNL4A	0.117329	6.96035e-104	9.28302e-100	0.206	0.14	HSC	0.183784	0.0496454	0.106965	0.0613108	0.47557	0.111277	0.0615032	0.323017
CD74	-0.262985	8.48245e-104	1.1313e-99	0.99	0.994	HSC	1	0.985816	0.995025	0.996829	0.980456	0.995509	0.996611	0.98689
DDX3X	-0.016591	1.38966e-103	1.85339e-99	0.416	0.395	HSC	0.691892	0.189125	0.365672	0.224101	0.685125	0.302395	0.354765	0.523103
PPP1R35	0.0629454	3.76418e-103	5.02028e-99	0.1	0.059	HSC	0.027027	0.00472813	0.0149254	0.0200846	0.279045	0.0154691	0.0114633	0.181603
EIF5A	0.1519	5.60066e-103	7.46961e-99	0.56	0.464	HSC	0.367568	0.326241	0.579602	0.622622	0.634093	0.236527	0.499801	0.486138
NME4	0.119797	5.71778e-103	7.6258e-99	0.265	0.205	HSC	0.518919	0.184397	0.0646766	0.0993658	0.507058	0.14022	0.117823	0.419299
TCF4	0.264058	1.01419e-102	1.35262e-98	0.409	0.292	HSC	0.508108	0.210402	0.425373	0.234672	0.653637	0.300399	0.242923	0.394154
DCK	0.0138665	1.29289e-101	1.72433e-97	0.236	0.196	HSC	0.481081	0.00945626	0.218905	0.206131	0.330076	0.0344311	0.20614	0.243069
BLOC1S4	0.0209326	4.15375e-101	5.53986e-97	0.076	0.051	HSC	0.00540541	0.00236407	0.0149254	0.00422833	0.224756	0.00299401	0.00338915	0.172577
ECI1	0.0488027	6.36312e-101	8.48649e-97	0.095	0.062	HSC	0.00540541	0.0070922	0.00746269	0.0116279	0.277959	0.0164671	0.00807416	0.197077
MARCKSL1	0.0618802	8.75395e-101	1.16751e-96	0.166	0.13	HSC	0.313514	0.0661939	0.0298507	0.0338266	0.378936	0.0613772	0.048744	0.336342
RPL11	-0.227404	2.1714e-100	2.896e-96	1	1	HSC	1	1	1	1	1	1	1	1
EEF1B2	-0.211566	8.49113e-99	1.13246e-94	1	1	HSC	1	1	1	1	1	1	1	0.999355
CELF2	-0.0420649	1.66115e-98	2.21547e-94	0.552	0.539	HSC	0.697297	0.267139	0.579602	0.403805	0.794788	0.472056	0.494916	0.663443
ANKRD11	0.189489	3.87864e-98	5.17295e-94	0.313	0.212	HSC	0.216216	0.125296	0.211443	0.165962	0.613464	0.225549	0.152213	0.334838
SAP30	0.157367	3.8456e-97	5.12888e-93	0.103	0.027	HSC	0.0162162	0.00472813	0.0149254	0.0105708	0.297503	0.0264471	0.00887161	0.0651193
SUZ12	0.0446512	7.23158e-97	9.64476e-93	0.194	0.149	HSC	0.210811	0.0567376	0.121891	0.064482	0.416938	0.0818363	0.0734649	0.341715
TERF2IP	-0.0117456	7.31348e-97	9.75399e-93	0.267	0.256	HSC	0.513514	0.156028	0.0870647	0.0961945	0.521173	0.153693	0.173744	0.476037
H2AFV	-0.0421795	4.31826e-96	5.75926e-92	0.415	0.433	HSC	0.654054	0.260047	0.303483	0.187104	0.71987	0.381737	0.350379	0.631636
HNRNPR	0.168002	1.05994e-95	1.41364e-91	0.558	0.441	HSC	0.605405	0.330969	0.664179	0.470402	0.697068	0.348303	0.385467	0.601547
CEBPB	0.0904216	1.35755e-95	1.81056e-91	0.12	0.074	HSC	0.0486486	0.00945626	0.00248756	0.0179704	0.34202	0.0449102	0.0220295	0.198152
ALYREF	0.187792	2.34699e-95	3.13019e-91	0.117	0.029	HSC	0.0486486	0.0141844	0.0348259	0.0158562	0.319218	0.0359281	0.0146531	0.0569525
COPRS	0.0364284	2.87359e-95	3.8325e-91	0.092	0.063	HSC	0.027027	0.00472813	0.00746269	0.00951374	0.268187	0.0169661	0.00927033	0.198367
RPL37	0.316812	5.7919e-95	7.72466e-91	1	1	HSC	1	1	1	1	1	1	0.9999	1
MTA1	0.109808	3.08682e-94	4.11689e-90	0.097	0.038	HSC	0.0432432	0	0.00995025	0.0200846	0.268187	0.0179641	0.0172448	0.0909091
STT3B	0.0836433	7.58702e-94	1.01188e-89	0.197	0.144	HSC	0.135135	0.035461	0.109453	0.102537	0.41911	0.0893214	0.0763557	0.312701
CHPT1	0.104654	1.54525e-93	2.0609e-89	0.121	0.065	HSC	0.0540541	0.0141844	0.0149254	0.0264271	0.326819	0.0409182	0.0250199	0.162046
2007-03-01	-0.0460526	2.53776e-93	3.3846e-89	0.233	0.222	HSC	0.351351	0.0780142	0.241294	0.104651	0.407166	0.0818363	0.191288	0.349667
FKBP4	0.01002	2.74234e-93	3.65747e-89	0.243	0.229	HSC	0.481081	0.179669	0.0348259	0.113108	0.448426	0.109281	0.230363	0.27767
TBL1XR1	0.0631878	3.03369e-93	4.04604e-89	0.286	0.227	HSC	0.308108	0.0969267	0.268657	0.146934	0.520087	0.161677	0.166467	0.384483
NCL	0.0606615	3.46283e-93	4.61838e-89	0.77	0.722	HSC	0.859459	0.572104	0.853234	0.667019	0.912052	0.722555	0.64384	0.891253
BPTF	0.160768	5.07995e-93	6.77513e-89	0.432	0.347	HSC	0.372973	0.257683	0.39801	0.269556	0.70684	0.373752	0.264354	0.513432
EXOSC6	0.156373	6.46817e-93	8.6266e-89	0.139	0.058	HSC	0.118919	0.0236407	0.0572139	0.0422833	0.331162	0.0429142	0.0495415	0.0838169
JPX	0.329936	7.92067e-93	1.05638e-88	0.323	0.158	HSC	0.264865	0.0992908	0.300995	0.257928	0.513572	0.158184	0.0980861	0.287556
TIPIN	-0.117077	2.36135e-92	3.14934e-88	0.233	0.318	HSC	0.897297	0.255319	0.554726	0.0687104	0.117264	0.46507	0.36244	0.159467
MPO	0.442696	3.56814e-92	4.75882e-88	0.298	0.08	HSC	0.524324	0.165485	0.253731	0.194503	0.439739	0.100299	0.0370813	0.164195
LAMP1	0.0446341	4.38244e-92	5.84486e-88	0.138	0.097	HSC	0.0756757	0.0141844	0.0273632	0.0401691	0.356135	0.0548902	0.0432616	0.232538
TNRC18	0.120755	7.10418e-92	9.47485e-88	0.149	0.082	HSC	0.194595	0.0118203	0.039801	0.0454545	0.35722	0.0563872	0.05313	0.156028
RPL4	-0.056725	7.60882e-92	1.01479e-87	0.999	0.999	HSC	1	0.992908	1	1	1	1	0.9999	0.996991
SDF4	0.00873746	7.86389e-92	1.04881e-87	0.084	0.066	HSC	0.0162162	0	0.00995025	0.012685	0.241042	0.010978	0.00827352	0.213411
ACAA1	-0.0188808	8.60649e-92	1.14785e-87	0.13	0.121	HSC	0.156757	0.0520095	0.0149254	0.0232558	0.320304	0.0389222	0.0921053	0.217064
SIPA1	0.0595964	8.71437e-92	1.16224e-87	0.108	0.071	HSC	0.0216216	0.0070922	0.00995025	0.0285412	0.295331	0.0289421	0.0220295	0.193209
PABPC4	0.0327756	2.62603e-91	3.50233e-87	0.142	0.111	HSC	0.118919	0.0236407	0.0597015	0.0295983	0.352877	0.0553892	0.0633971	0.237911
BAALC	0.115556	4.5854e-91	6.11555e-87	0.177	0.11	HSC	0.194595	0.0330969	0.0995025	0.0782241	0.374593	0.0703593	0.0172448	0.326241
FLT3	0.109207	5.46556e-91	7.28942e-87	0.245	0.176	HSC	0.427027	0.0780142	0.146766	0.157505	0.418024	0.0928144	0.125698	0.319364
MSRB2	-0.0237759	1.82801e-90	2.43802e-86	0.15	0.147	HSC	0.162162	0.0591017	0.0248756	0.0422833	0.353963	0.0573852	0.092504	0.301526
SLBP	0.0763394	4.26105e-90	5.68297e-86	0.13	0.082	HSC	0.0918919	0.0283688	0.0373134	0.0338266	0.323561	0.0424152	0.0282097	0.21513
CDK13	0.13141	8.09512e-90	1.07965e-85	0.159	0.091	HSC	0.0810811	0.0401891	0.0572139	0.0887949	0.346363	0.0543912	0.0402711	0.217709
TSR3	0.0153081	1.45811e-89	1.94468e-85	0.083	0.062	HSC	0.0324324	0	0.00497512	0.00317125	0.248643	0.0144711	0.0103668	0.192779
BEX1	-0.198498	1.86202e-89	2.48337e-85	0.248	0.321	HSC	0.286486	0.208038	0.380597	0.324524	0.121607	0.47006	0.369418	0.153664
FDX1	0.0641506	1.92762e-89	2.57087e-85	0.123	0.084	HSC	0.135135	0.0401891	0.0298507	0.0137421	0.312704	0.0384232	0.0439593	0.190845
ZNF787	0.147521	1.99595e-89	2.66199e-85	0.091	0.019	HSC	0.0162162	0.0070922	0.0149254	0.00634249	0.263844	0.0194611	0.011563	0.0333118
ABHD17A	-0.134752	1.01304e-88	1.35109e-84	0.139	0.174	HSC	0.135135	0.0260047	0.00995025	0.0158562	0.375679	0.0683633	0.12201	0.330325
KTN1	0.0602846	1.08554e-88	1.44779e-84	0.349	0.277	HSC	0.6	0.158392	0.310945	0.174419	0.58089	0.227046	0.164075	0.541371
BOD1L1	0.0841636	1.82031e-88	2.42775e-84	0.225	0.164	HSC	0.151351	0.0685579	0.169154	0.105708	0.458198	0.118263	0.0933014	0.337847
TMEM259	0.00587048	9.23337e-88	1.23145e-83	0.094	0.08	HSC	0.0378378	0.00472813	0.0248756	0.0137421	0.257329	0.0189621	0.0226276	0.231034
RALBP1	-0.000189517	1.47394e-87	1.96579e-83	0.31	0.263	HSC	0.281081	0.0874704	0.211443	0.194503	0.578719	0.210579	0.145136	0.538577
NSMCE3	-0.00495888	2.31594e-87	3.08877e-83	0.083	0.067	HSC	0.0486486	0.0070922	0.00248756	0.00528541	0.238871	0.0129741	0.00867225	0.217494
NUDT8	0.0360191	2.39133e-87	3.18932e-83	0.067	0.042	HSC	0.0216216	0	0	0.00422833	0.200869	0.00349301	0.00219298	0.144853
CTDNEP1	0.0137789	2.83508e-87	3.78115e-83	0.157	0.131	HSC	0.108108	0.0118203	0.0572139	0.0465116	0.391965	0.0813373	0.0530303	0.320653
CYC1	-0.0230907	3.6162e-87	4.82292e-83	0.247	0.251	HSC	0.502703	0.208038	0.0373134	0.108879	0.448426	0.117265	0.220195	0.375457
GTPBP6	0.05718	5.25973e-87	7.0149e-83	0.098	0.061	HSC	0.0216216	0.00236407	0.0248756	0.0158562	0.274701	0.0249501	0.0223285	0.158178
ARMC10	0.062296	6.67879e-87	8.9075e-83	0.094	0.057	HSC	0.0324324	0.0165485	0.0248756	0.0179704	0.249729	0.0164671	0.0101675	0.173866
PLCB1	0.0292862	7.55703e-87	1.00788e-82	0.097	0.073	HSC	0.0324324	0.0141844	0.0373134	0.0147992	0.259501	0.0199601	0.0192384	0.212551
CHST13	0.0535461	4.13014e-86	5.50837e-82	0.09	0.052	HSC	0.0918919	0.0118203	0.00995025	0.0137421	0.239957	0.0139721	0.0214314	0.133462
CREG1	-0.131658	6.3294e-86	8.44152e-82	0.172	0.189	HSC	0.12973	0.0283688	0.0621891	0.0687104	0.401737	0.0868263	0.058114	0.514937
MYCBP2	0.05065	6.75236e-86	9.00562e-82	0.345	0.298	HSC	0.372973	0.182033	0.256219	0.160677	0.64278	0.283932	0.194976	0.525682
TOMM40	0.0407453	6.84418e-86	9.12809e-82	0.096	0.063	HSC	0.027027	0.00236407	0.0174129	0.0179704	0.267101	0.0229541	0.0173445	0.179454
KLF3	0.117096	1.02329e-85	1.36477e-81	0.143	0.086	HSC	0.210811	0.0212766	0.0497512	0.0306554	0.340934	0.0573852	0.0541268	0.16527
MXD4	0.190564	1.16867e-85	1.55866e-81	0.208	0.119	HSC	0.210811	0.0472813	0.0970149	0.0718816	0.469055	0.134232	0.0814394	0.192564
GTF3A	-0.036641	1.62284e-85	2.16439e-81	0.522	0.558	HSC	0.762162	0.550827	0.29602	0.32241	0.765472	0.457585	0.547847	0.623899
DNTT	0.333001	1.96982e-85	2.62715e-81	0.138	0.014	HSC	0.216216	0.0401891	0.126866	0.012685	0.299674	0.0379242	0.00358852	0.0255749
SLC35D2	0.106709	2.16039e-85	2.88131e-81	0.09	0.037	HSC	0.0378378	0.00945626	0.0124378	0.0137421	0.250814	0.0179641	0.0126595	0.0973565
RPL32	0.0446663	5.00654e-85	6.67723e-81	1	1	HSC	1	1	1	1	1	1	1	0.999785
C4orf48	0.0630228	6.9655e-85	9.28989e-81	0.072	0.035	HSC	0.0918919	0	0	0.00422833	0.20304	0.00499002	0.00139553	0.119923
TMSB4X	0.381587	7.25946e-85	9.68195e-81	0.998	0.996	HSC	1	0.990544	1	1	0.996743	1	0.997807	0.990974
FAM118A	0.00479999	8.90254e-85	1.18733e-80	0.133	0.112	HSC	0.0810811	0.0212766	0.0845771	0.0317125	0.319218	0.0459082	0.0825359	0.203525
TKT	0.186363	6.57452e-84	8.76844e-80	0.841	0.787	HSC	0.913514	0.486998	0.930348	0.874207	0.915309	0.766966	0.765949	0.840318
KLHDC2	0.0519418	8.24492e-84	1.09963e-79	0.177	0.139	HSC	0.437838	0.0992908	0.0472637	0.0465116	0.350706	0.0613772	0.0794458	0.300236
PPP1CB	-0.128532	1.01806e-83	1.35778e-79	0.377	0.385	HSC	0.616216	0.108747	0.405473	0.251586	0.568947	0.210579	0.399023	0.430475
ACTR2	-0.0509811	9.05568e-83	1.20776e-78	0.328	0.306	HSC	0.486486	0.177305	0.373134	0.139535	0.540717	0.197106	0.211822	0.555341
PGLS	-0.252478	1.00174e-82	1.33602e-78	0.358	0.46	HSC	0.594595	0.186761	0.131841	0.173362	0.67861	0.340319	0.45305	0.525467
TSC22D1	-0.231704	1.06076e-82	1.41474e-78	0.781	0.726	HSC	0.832432	0.661939	0.880597	0.754757	0.807818	0.88523	0.753987	0.598539
BOD1	-0.0337288	1.0813e-82	1.44213e-78	0.091	0.088	HSC	0.0864865	0.0118203	0.00746269	0.0169133	0.241042	0.0164671	0.0347887	0.233613
CXXC5	0.19529	1.20212e-82	1.60327e-78	0.347	0.248	HSC	0.194595	0.0851064	0.278607	0.262156	0.613464	0.263972	0.174641	0.399527
RPL23	-0.186203	1.41422e-82	1.88614e-78	0.999	1	HSC	1	1	1	1	0.997828	1	1	0.998281
LBR	-0.0445394	1.69229e-82	2.257e-78	0.214	0.199	HSC	0.264865	0.0898345	0.189055	0.0930233	0.395223	0.0873253	0.157197	0.338921
TLK1	-0.0312813	1.77918e-82	2.3729e-78	0.203	0.185	HSC	0.189189	0.0591017	0.161692	0.117336	0.376764	0.0773453	0.127193	0.354825
TTC3	0.0140174	2.71859e-82	3.62578e-78	0.428	0.4	HSC	0.572973	0.255319	0.363184	0.247357	0.690554	0.35978	0.329446	0.56974
YWHAH	0.0257687	4.97997e-82	6.64179e-78	0.127	0.101	HSC	0.108108	0.0236407	0.0497512	0.0264271	0.314875	0.0464072	0.041866	0.2536
LPGAT1	0.0103967	7.02847e-82	9.37387e-78	0.088	0.067	HSC	0.0216216	0.00945626	0.0348259	0.0179704	0.23127	0.0139721	0.023425	0.183323
RPS21	0.531611	8.45595e-82	1.12777e-77	0.998	0.997	HSC	1	0.985816	1	1	1	1	0.996112	0.998496
KCNQ1OT1	0.158963	2.30233e-81	3.07061e-77	0.294	0.244	HSC	0.286486	0.108747	0.293532	0.182875	0.494028	0.215569	0.220993	0.305394
BTF3	-0.0370958	2.71279e-81	3.61804e-77	1	1	HSC	1	1	1	1	0.998914	1	0.9999	0.998925
VCP	-0.0821813	7.63581e-81	1.01839e-76	0.342	0.328	HSC	0.578378	0.0803783	0.318408	0.272727	0.4962	0.154691	0.327951	0.401032
PRKDC	0.0825327	1.11117e-80	1.48197e-76	0.291	0.228	HSC	0.248649	0.160757	0.303483	0.136364	0.513572	0.187625	0.121611	0.475392
SRSF2	-0.368906	3.55371e-80	4.73958e-76	0.408	0.561	HSC	0.751351	0.41844	0.171642	0.192389	0.65798	0.328343	0.576057	0.629057
RDH14	0.0239752	4.63821e-80	6.18598e-76	0.086	0.061	HSC	0.0540541	0	0.00995025	0.0190275	0.232356	0.0154691	0.0103668	0.188266
GNPTAB	0.103865	5.28883e-80	7.05371e-76	0.164	0.106	HSC	0.118919	0.035461	0.0970149	0.0613108	0.366992	0.0748503	0.0618022	0.21427
SCARB2	0.0886716	6.85357e-80	9.1406e-76	0.139	0.083	HSC	0.108108	0.0260047	0.0572139	0.0835095	0.289902	0.0374251	0.0543262	0.166129
TOP2B	0.0668778	1.22151e-79	1.62912e-75	0.235	0.184	HSC	0.183784	0.0661939	0.164179	0.120507	0.470141	0.144711	0.132875	0.310337
VPS13C	0.0203822	6.54562e-79	8.72989e-75	0.181	0.15	HSC	0.108108	0.0543735	0.151741	0.0792812	0.37025	0.0803393	0.0770534	0.338061
SNX3	-0.122929	9.00742e-79	1.20132e-74	0.631	0.678	HSC	0.924324	0.531915	0.4801	0.476744	0.841477	0.566367	0.657496	0.77176
VPS51	-0.508225	1.99454e-78	2.66011e-74	0.298	0.476	HSC	0.535135	0.132388	0.10199	0.130021	0.583062	0.229541	0.49681	0.538792
DUS1L	0.12168	2.21173e-78	2.94978e-74	0.098	0.033	HSC	0.0324324	0.00472813	0.0373134	0.0211416	0.260586	0.0264471	0.0170455	0.0715667
SSBP4	-0.070467	2.42411e-78	3.23303e-74	0.269	0.273	HSC	0.297297	0.0567376	0.119403	0.145877	0.55266	0.213074	0.216806	0.421234
LRRFIP1	0.0788865	4.05651e-78	5.41017e-74	0.628	0.584	HSC	0.821622	0.434988	0.651741	0.45666	0.842562	0.591816	0.526814	0.704707
REST	0.060392	4.11317e-78	5.48573e-74	0.245	0.2	HSC	0.156757	0.0992908	0.19403	0.11945	0.482085	0.158184	0.117225	0.397593
CTCF	0.0998166	6.25296e-78	8.33957e-74	0.155	0.101	HSC	0.0972973	0.0307329	0.0870647	0.0623679	0.34962	0.0693613	0.046551	0.232108
HDGF	0.166645	1.26228e-77	1.6835e-73	0.19	0.11	HSC	0.151351	0.0425532	0.10199	0.0845666	0.412595	0.10978	0.0722687	0.191919
WIPI2	0.0767068	8.82281e-77	1.1767e-72	0.161	0.113	HSC	0.102703	0.0283688	0.0920398	0.0486258	0.380022	0.0883234	0.0524322	0.25403
KANSL1	0.0514951	9.70971e-77	1.29498e-72	0.235	0.182	HSC	0.189189	0.0685579	0.149254	0.139535	0.456026	0.13523	0.101675	0.374597
FAM173A	0.0552379	9.80536e-77	1.30774e-72	0.066	0.03	HSC	0.0216216	0	0.00248756	0.00845666	0.193268	0.00648703	0.00428628	0.0973565
BRAF	0.102109	1.46593e-76	1.9551e-72	0.123	0.07	HSC	0.0594595	0.0307329	0.0323383	0.0623679	0.279045	0.0354291	0.032197	0.1657
H2AFY	0.0207151	1.58887e-76	2.11908e-72	0.922	0.92	HSC	0.989189	0.91253	0.858209	0.877378	0.985885	0.9501	0.898126	0.954008
SENP6	-0.0887795	1.29595e-75	1.72841e-71	0.202	0.208	HSC	0.259459	0.070922	0.114428	0.0697674	0.425624	0.116267	0.132675	0.411348
ACADVL	-0.0703805	1.29719e-75	1.73007e-71	0.219	0.232	HSC	0.454054	0.148936	0.0373134	0.0940803	0.411509	0.107784	0.243321	0.261337
EIF2S3	-0.00295087	1.33566e-75	1.78137e-71	0.614	0.583	HSC	0.767568	0.286052	0.649254	0.595137	0.738328	0.428144	0.598285	0.617021
RPL28	-0.124939	5.72034e-75	7.62921e-71	1	1	HSC	1	1	1	1	0.998914	1	1	0.99957
CD46	-0.11715	7.42923e-75	9.90836e-71	0.18	0.193	HSC	0.243243	0.0378251	0.126866	0.0866808	0.351792	0.0733533	0.117723	0.406404
PKN1	0.0296662	1.47374e-74	1.96553e-70	0.179	0.146	HSC	0.232432	0.00945626	0.0771144	0.0909091	0.382193	0.0918164	0.14374	0.175156
NDN	0.00785578	2.80239e-74	3.73755e-70	0.087	0.072	HSC	0.027027	0.00472813	0.0124378	0.0158562	0.242128	0.0229541	0.0152512	0.21642
RYBP	0.0549549	3.03191e-74	4.04366e-70	0.173	0.135	HSC	0.194595	0.0591017	0.0995025	0.064482	0.363735	0.0828343	0.0791467	0.27853
CCND2	0.022536	3.12825e-74	4.17214e-70	0.283	0.255	HSC	0.259459	0.130024	0.246269	0.149049	0.510315	0.189122	0.192783	0.416291
OGT	0.0214062	3.51665e-74	4.69016e-70	0.199	0.167	HSC	0.178378	0.0472813	0.166667	0.0792812	0.409338	0.107784	0.116328	0.301956
GSPT1	0.0251614	3.67626e-74	4.90303e-70	0.164	0.132	HSC	0.108108	0.0401891	0.0746269	0.0665962	0.371336	0.0838323	0.0680821	0.29207
TRPS1	0.0687058	6.32224e-74	8.43198e-70	0.117	0.072	HSC	0.0540541	0.0260047	0.0572139	0.0306554	0.287731	0.0419162	0.0467504	0.13948
XRCC5	0.096389	6.69442e-74	8.92835e-70	0.618	0.546	HSC	0.72973	0.394799	0.689055	0.523256	0.764387	0.480539	0.477572	0.72147
C3orf80	-0.0194562	8.36509e-74	1.11565e-69	0.104	0.093	HSC	0.0216216	0.0070922	0.0348259	0.0327696	0.267101	0.0339321	0.0395734	0.233398
HSPA8	0.194168	1.0401e-73	1.38718e-69	0.81	0.743	HSC	0.827027	0.567376	0.885572	0.805497	0.889251	0.684631	0.739135	0.775629
EIF4G2	-0.140272	1.17259e-73	1.56389e-69	0.372	0.398	HSC	0.605405	0.101655	0.323383	0.272727	0.571118	0.24501	0.39374	0.471739
MBP	-0.0146155	2.30448e-73	3.07348e-69	0.241	0.228	HSC	0.297297	0.182033	0.0995025	0.11945	0.444083	0.133733	0.15929	0.41758
MT-ND3	0.98196	3.36144e-73	4.48316e-69	0.995	0.925	HSC	1	0.969267	1	0.998943	1	0.99501	0.879884	0.991618
DDX5	-0.116263	4.21047e-73	5.6155e-69	0.857	0.873	HSC	1	0.583924	0.962687	0.85518	0.910966	0.748503	0.901715	0.865463
NPW	0.0475605	7.09206e-73	9.45869e-69	0.058	0.034	HSC	0.00540541	0.00236407	0.00497512	0.00634249	0.171553	0.00349301	0.00149522	0.117988
SLK	0.121443	1.01306e-72	1.35112e-68	0.138	0.076	HSC	0.108108	0.0567376	0.0621891	0.0369979	0.318132	0.0583832	0.0439593	0.152805
TYMS	0.137437	1.8062e-72	2.40893e-68	0.112	0.054	HSC	0.0702703	0.0378251	0.0348259	0.0264271	0.276873	0.0434132	0.0233254	0.125296
LYN	0.0198686	1.90701e-72	2.54338e-68	0.228	0.207	HSC	0.178378	0.0638298	0.149254	0.0930233	0.487514	0.182635	0.138955	0.362562
DEAF1	0.0627732	4.21371e-72	5.61983e-68	0.089	0.052	HSC	0.0324324	0.00945626	0.00995025	0.0158562	0.245385	0.0259481	0.0196372	0.131743
MSRA	0.0647552	4.82427e-72	6.43413e-68	0.104	0.064	HSC	0.118919	0.0189125	0.0348259	0.0306554	0.2443	0.0259481	0.0264155	0.159682
RGS1	-0.504557	6.38381e-71	8.51409e-67	0.061	0.16	HSC	0.102703	0.113475	0.0223881	0.0137421	0.0944625	0.365768	0.183612	0.0206319
RANBP1	0.0254067	8.13686e-71	1.08521e-66	0.39	0.388	HSC	0.637838	0.41844	0.246269	0.17759	0.608035	0.287425	0.38746	0.43155
ME2	0.00997756	9.86308e-71	1.31544e-66	0.135	0.117	HSC	0.2	0.0307329	0.0522388	0.0634249	0.279045	0.0424152	0.100379	0.183323
RPS18	0.0483255	1.12023e-70	1.49405e-66	1	1	HSC	1	1	1	1	1	1	1	0.999785
RAB21	0.061689	1.26808e-70	1.69124e-66	0.117	0.074	HSC	0.118919	0.0283688	0.0447761	0.0264271	0.281216	0.0424152	0.0524322	0.134322
RERE	0.0854114	2.10408e-70	2.80621e-66	0.158	0.115	HSC	0.221622	0.0591017	0.0696517	0.0496829	0.34202	0.0753493	0.0629984	0.245433
USF2	0.0455516	3.23222e-70	4.31082e-66	0.165	0.129	HSC	0.140541	0.0425532	0.0671642	0.0750529	0.361564	0.0853293	0.0825359	0.248227
CHMP1B	-0.708555	3.45622e-70	4.60956e-66	0.326	0.521	HSC	0.578378	0.29078	0.467662	0.257928	0.299674	0.59481	0.600977	0.315495
FGFR1OP2	-0.0154267	5.73096e-70	7.64338e-66	0.511	0.474	HSC	0.610811	0.224586	0.537313	0.424947	0.698154	0.371257	0.460327	0.548034
GADD45GIP1	-0.229349	9.27613e-70	1.23716e-65	0.333	0.428	HSC	0.535135	0.328605	0.0945274	0.141649	0.596091	0.266467	0.419458	0.517516
SNRPE	0.301679	1.08072e-69	1.44135e-65	0.854	0.764	HSC	0.908108	0.806147	0.960199	0.865751	0.807818	0.919661	0.753589	0.719106
NKX2-3	0.0637565	1.50843e-69	2.01179e-65	0.054	0.023	HSC	0	0.00236407	0.00248756	0.00739958	0.157438	0.00199601	0.00219298	0.0756501
ACAP2	-0.0757569	1.52975e-69	2.04023e-65	0.161	0.167	HSC	0.2	0.0780142	0.0721393	0.0549683	0.339848	0.0728543	0.104565	0.342575
NACA2	-0.368649	1.5371e-69	2.05003e-65	0.249	0.427	HSC	0.843243	0.22695	0.569652	0.0232558	0.232356	0.531936	0.420654	0.394799
TMEM203	-0.00192226	2.14843e-69	2.86536e-65	0.076	0.062	HSC	0.0108108	0.0070922	0	0.00739958	0.224756	0.0204591	0.00558214	0.200086
KDM1A	0.0231567	2.38373e-69	3.17918e-65	0.124	0.101	HSC	0.0486486	0.0283688	0.0572139	0.0348837	0.302932	0.0548902	0.0382775	0.255749
IER2	-0.379093	7.26359e-69	9.68745e-65	0.208	0.312	HSC	0.437838	0.0992908	0.0472637	0.05074	0.441911	0.139721	0.246013	0.529766
EEF1D	-0.11378	1.42189e-68	1.89637e-64	0.979	0.986	HSC	0.994595	0.907801	0.997512	0.9926	0.985885	0.998503	0.989533	0.972061
PRR4	-0.133872	4.33269e-68	5.77851e-64	0.067	0.125	HSC	0.210811	0.13948	0.228856	0	0.00434311	0.208583	0.16567	0.0027939
SYTL1	0.0109113	5.09677e-68	6.79757e-64	0.156	0.14	HSC	0.254054	0.0780142	0.039801	0.0549683	0.327904	0.0693613	0.117624	0.217924
HNRNPH1	-0.0240521	5.7193e-68	7.62784e-64	0.498	0.485	HSC	0.578378	0.252955	0.554726	0.374207	0.697068	0.398703	0.428628	0.643671
HPCAL1	0.0362764	1.09344e-67	1.45832e-63	0.1	0.071	HSC	0.0810811	0.00472813	0.0174129	0.0158562	0.271444	0.0409182	0.0203349	0.191919
AP1S2	0.0412163	2.06134e-67	2.74921e-63	0.214	0.182	HSC	0.432432	0.130024	0.0696517	0.0761099	0.412595	0.11976	0.138058	0.30303
PITHD1	-0.0911368	2.90724e-67	3.87739e-63	0.142	0.163	HSC	0.378378	0.0945626	0.0223881	0.0211416	0.29316	0.0513972	0.148126	0.244144
PXMP2	0.0970094	5.33774e-67	7.11895e-63	0.066	0.018	HSC	0.0324324	0.0118203	0.00995025	0.00422833	0.184582	0.00948104	0.00667863	0.0466366
CSNK2A1	0.117912	6.2444e-67	8.32816e-63	0.231	0.152	HSC	0.264865	0.0591017	0.211443	0.173362	0.371336	0.0963074	0.10317	0.282828
DNAJC21	0.176079	6.76744e-67	9.02573e-63	0.212	0.125	HSC	0.135135	0.0732861	0.126866	0.104651	0.439739	0.140719	0.088118	0.198582
TCEA1	0.0177064	7.42094e-67	9.89731e-63	0.443	0.399	HSC	0.594595	0.229314	0.49005	0.357294	0.577633	0.265968	0.360148	0.541371
TP53I13	-0.0271245	8.29601e-67	1.10644e-62	0.09	0.087	HSC	0.237838	0.0189125	0.00248756	0.0116279	0.211726	0.0179641	0.0619019	0.169353
TMPO	0.0160779	9.19043e-67	1.22573e-62	0.202	0.178	HSC	0.232432	0.0851064	0.124378	0.108879	0.378936	0.102295	0.129286	0.314851
FXYD5	-0.310391	1.17191e-66	1.56298e-62	0.94	0.973	HSC	0.989189	0.775414	0.99005	0.978858	0.942454	0.986527	0.971691	0.970772
ACSS1	0.0901006	1.77123e-66	2.36228e-62	0.099	0.054	HSC	0.0540541	0.0141844	0.0149254	0.0359408	0.249729	0.0339321	0.025319	0.122931
CSNK1G2	0.114276	1.86658e-66	2.48946e-62	0.115	0.058	HSC	0.0162162	0.00945626	0.0298507	0.0317125	0.307275	0.0598802	0.0325957	0.11326
EGLN2	-0.163217	4.19012e-66	5.58836e-62	0.047	0.11	HSC	0.167568	0.0851064	0.156716	0.00528541	0	0.182635	0.146531	0.00107458
KIF2A	0.00720878	4.98668e-66	6.65074e-62	0.28	0.246	HSC	0.264865	0.160757	0.216418	0.160677	0.488599	0.179142	0.14693	0.487213
FAM50A	0.0713867	1.79676e-65	2.39634e-61	0.067	0.025	HSC	0.0162162	0.00472813	0.0124378	0.00211416	0.196526	0.0139721	0.00827352	0.0649044
PNN	0.0344718	3.13581e-65	4.18223e-61	0.653	0.61	HSC	0.681081	0.491726	0.691542	0.498943	0.862106	0.659681	0.518441	0.787019
PLEKHA3	-0.01013	5.05846e-65	6.74647e-61	0.098	0.089	HSC	0.102703	0.0283688	0.0248756	0.0243129	0.237785	0.0304391	0.0296053	0.243714
RPS10	1.18334	7.53558e-65	1.00502e-60	0.958	0.87	HSC	1	0.813239	1	0.998943	0.955483	0.988523	0.848684	0.863314
RNF187	0.123173	9.41117e-65	1.25517e-60	0.092	0.029	HSC	0.0486486	0.00472813	0.0248756	0.0190275	0.2443	0.0324351	0.0175439	0.0537288
SMCHD1	-0.00421025	1.49304e-64	1.99127e-60	0.128	0.11	HSC	0.145946	0.0520095	0.0522388	0.02537	0.296417	0.0568862	0.0480463	0.267569
PGP	0.0737179	2.23738e-64	2.984e-60	0.05	0.014	HSC	0	0.00472813	0	0.00528541	0.149837	0.00249501	0.00249203	0.0447023
CBX3	0.0973291	2.38167e-64	3.17644e-60	0.408	0.344	HSC	0.610811	0.1513	0.375622	0.303383	0.608035	0.313373	0.266846	0.523103
MTRNR2L1	-1.70398	2.47106e-64	3.29565e-60	0.233	0.691	HSC	0.356757	0.070922	0.221393	0.0422833	0.484256	0.179142	0.894837	0.471524
CTSZ	0.0310174	4.47008e-64	5.96175e-60	0.086	0.061	HSC	0.0594595	0.00945626	0.0124378	0.0190275	0.225841	0.0254491	0.0210327	0.160971
GRK6	0.0802398	4.80398e-64	6.40707e-60	0.075	0.03	HSC	0.0324324	0.00236407	0.0199005	0.00739958	0.209555	0.0194611	0.0163477	0.063185
CLTB	-0.00712861	7.27759e-64	9.70612e-60	0.077	0.065	HSC	0.027027	0.0070922	0.00995025	0.0169133	0.209555	0.0194611	0.0158493	0.189985
MSI2	-0.00835521	8.93704e-64	1.19193e-59	0.611	0.588	HSC	0.8	0.375887	0.587065	0.5	0.80456	0.600798	0.538477	0.689018
ENDOG	0.081967	1.07854e-63	1.43845e-59	0.053	0.01	HSC	0.0108108	0.00472813	0.0124378	0.00951374	0.145494	0.00199601	0.00498405	0.0251451
LINC01481	-0.0639833	1.24929e-63	1.66618e-59	0.053	0.078	HSC	0.189189	0.0685579	0.181592	0.00528541	0.0108578	0.217565	0.0827352	0.00644745
RPL13	-0.406994	1.58393e-63	2.11249e-59	1	1	HSC	1	1	1	1	1	1	1	1
SPTBN1	0.0102945	1.69482e-63	2.26038e-59	0.258	0.225	HSC	0.237838	0.113475	0.226368	0.145877	0.457112	0.161677	0.17803	0.352891
HOXA10	0.0163441	1.93854e-63	2.58543e-59	0.165	0.141	HSC	0.0918919	0.0425532	0.0671642	0.0813953	0.364821	0.100299	0.0598086	0.335268
TMEM123	-0.321068	2.61175e-63	3.48329e-59	0.44	0.531	HSC	0.756757	0.219858	0.445274	0.299154	0.619978	0.308383	0.514254	0.662368
SMARCA5	0.0259172	2.72619e-63	3.63592e-59	0.221	0.193	HSC	0.264865	0.115839	0.151741	0.108879	0.404995	0.126248	0.12799	0.360842
C6orf62	-0.0300127	4.81849e-63	6.42642e-59	0.206	0.198	HSC	0.216216	0.0520095	0.144279	0.135307	0.373507	0.108782	0.163278	0.310767
ASXL1	0.0921358	5.53339e-63	7.37988e-59	0.085	0.038	HSC	0.0432432	0.0070922	0.0223881	0.0179704	0.225841	0.0264471	0.0246212	0.070922
UBA2	-0.00821331	6.21148e-63	8.28425e-59	0.277	0.242	HSC	0.464865	0.0827423	0.333333	0.189218	0.395223	0.118762	0.238935	0.302386
CTSF	-0.0460695	8.51523e-63	1.13568e-58	0.086	0.091	HSC	0.0378378	0.0212766	0.00995025	0.0190275	0.228013	0.0274451	0.0319976	0.246723
HSPA5	0.189236	9.96635e-63	1.32921e-58	0.478	0.359	HSC	0.664865	0.286052	0.629353	0.375264	0.567861	0.256986	0.313497	0.500322
AAED1	0.0459607	1.02393e-62	1.36562e-58	0.112	0.075	HSC	0.102703	0.0307329	0.0422886	0.0348837	0.261672	0.0419162	0.0521332	0.13991
CENPV	0.00219294	1.16691e-62	1.5563e-58	0.064	0.049	HSC	0.0162162	0.0070922	0.00995025	0.00528541	0.18241	0.011477	0.00598086	0.158392
SF1	-0.150877	1.17638e-62	1.56894e-58	0.6	0.672	HSC	0.756757	0.527187	0.522388	0.391121	0.849077	0.648204	0.676336	0.672684
G3BP1	0.0080404	1.39302e-62	1.85787e-58	0.307	0.273	HSC	0.394595	0.125296	0.308458	0.236786	0.442997	0.159182	0.228569	0.419084
EIF3A	0.0344474	1.59754e-62	2.13064e-58	0.444	0.394	HSC	0.443243	0.219858	0.5199	0.276956	0.685125	0.388224	0.306918	0.585859
PAXBP1	0.0152379	2.37617e-62	3.16909e-58	0.08	0.061	HSC	0.0216216	0.00945626	0.0298507	0.0274841	0.198697	0.0169661	0.0157496	0.176445
C19orf24	0.0563694	3.0595e-62	4.08045e-58	0.127	0.086	HSC	0.0702703	0.0212766	0.0422886	0.051797	0.30076	0.0618762	0.0354864	0.206748
TXNIP	-0.233224	3.3352e-62	4.44816e-58	0.59	0.552	HSC	0.335135	0.411348	0.59204	0.463002	0.852334	0.602295	0.36573	0.932946
SPEN	0.0175686	3.67391e-62	4.89989e-58	0.112	0.089	HSC	0.0378378	0.0330969	0.0472637	0.0317125	0.27253	0.0479042	0.0375797	0.217709
SP110	0.162035	5.87801e-62	7.8395e-58	0.25	0.156	HSC	0.178378	0.0591017	0.174129	0.267442	0.366992	0.101297	0.0885167	0.326456
RBM26	0.0650119	6.54757e-62	8.73249e-58	0.211	0.167	HSC	0.194595	0.0780142	0.179104	0.0866808	0.415852	0.134232	0.111144	0.302386
UVSSA	0.0765036	6.56707e-62	8.7585e-58	0.056	0.021	HSC	0.0108108	0.0118203	0.00746269	0.00634249	0.158523	0.00548902	0.00747608	0.0565227
HNRNPL	0.109722	9.40636e-62	1.25453e-57	0.168	0.098	HSC	0.254054	0.0307329	0.144279	0.077167	0.315961	0.0703593	0.0538278	0.205674
HEMGN	0.216565	1.20124e-61	1.60209e-57	0.564	0.436	HSC	0.594595	0.267139	0.748756	0.521142	0.656895	0.362275	0.415171	0.513002
ATRX	-0.017713	1.40333e-61	1.87162e-57	0.499	0.463	HSC	0.627027	0.271868	0.587065	0.345666	0.697068	0.42515	0.377592	0.663443
TFEC	-0.0249032	2.01709e-61	2.69019e-57	0.2	0.185	HSC	0.156757	0.0543735	0.154229	0.110994	0.386536	0.11477	0.124601	0.346873
GNB1	0.110006	2.13577e-61	2.84847e-57	0.209	0.148	HSC	0.216216	0.0685579	0.164179	0.0877378	0.415852	0.139222	0.107356	0.238986
FAM89B	0.0724506	2.23649e-61	2.98281e-57	0.074	0.031	HSC	0.0108108	0	0.00746269	0.0116279	0.214984	0.0234531	0.00917065	0.0823125
MPST	0.0864049	5.01891e-61	6.69372e-57	0.159	0.111	HSC	0.259459	0.0732861	0.0149254	0.0560254	0.347448	0.0893214	0.105064	0.131528
ZBED3	0.160731	6.41106e-61	8.55043e-57	0.151	0.074	HSC	0.0702703	0.0496454	0.0920398	0.0539112	0.337676	0.0868263	0.0522329	0.116484
ZNF652	-0.0487075	7.20522e-61	9.6096e-57	0.118	0.118	HSC	0.0972973	0.0212766	0.0522388	0.0475687	0.268187	0.0469062	0.0722687	0.248442
RASAL3	0.0678546	7.85769e-61	1.04798e-56	0.066	0.033	HSC	0.0162162	0.0189125	0.00497512	0.00739958	0.184582	0.0134731	0.00986842	0.0902643
GALNT1	0.110985	1.62656e-60	2.16934e-56	0.171	0.106	HSC	0.140541	0.0567376	0.114428	0.0570825	0.371336	0.105289	0.0750598	0.174726
NT5M	0.0714895	1.68463e-60	2.2468e-56	0.082	0.043	HSC	0.0216216	0.00236407	0.00746269	0.00951374	0.236699	0.0334331	0.0193381	0.0977864
HSD17B12	-0.012076	1.6936e-60	2.25876e-56	0.308	0.277	HSC	0.421622	0.113475	0.400498	0.212474	0.432139	0.147206	0.264254	0.360413
PUM1	0.0186786	1.90067e-60	2.53493e-56	0.2	0.168	HSC	0.237838	0.0591017	0.151741	0.0835095	0.396308	0.12475	0.129785	0.270363
GATAD1	-0.00598644	2.89834e-60	3.86552e-56	0.158	0.148	HSC	0.12973	0.0496454	0.0845771	0.0570825	0.350706	0.0958084	0.0739633	0.328605
SMARCA2	0.0725961	3.73088e-60	4.97588e-56	0.268	0.213	HSC	0.227027	0.101655	0.21393	0.188161	0.458198	0.172156	0.144139	0.37954
NR4A1	-1.31984	4.37906e-60	5.84036e-56	0.038	0.387	HSC	0.118919	0.00472813	0.0223881	0.0243129	0.0575461	0.30988	0.576356	0.0133247
FAU	-0.213396	5.23631e-60	6.98367e-56	1	1	HSC	1	0.997636	1	1	1	1	1	0.99957
RRP1B	0.019982	6.8877e-60	9.18613e-56	0.147	0.13	HSC	0.135135	0.0874704	0.0522388	0.0454545	0.322476	0.0773453	0.0911085	0.237481
H2AFX	-0.0246778	1.18674e-59	1.58276e-55	0.056	0.056	HSC	0.027027	0.00472813	0.00497512	0.00317125	0.161781	0.00748503	0.011563	0.173007
CTNNBIP1	0.0713904	1.34355e-59	1.79189e-55	0.076	0.036	HSC	0.0810811	0.00472813	0.0273632	0.0211416	0.184582	0.0144711	0.015949	0.0868257
HTATSF1	0.0513196	2.15078e-59	2.8685e-55	0.189	0.137	HSC	0.183784	0.0567376	0.211443	0.0972516	0.334419	0.0838323	0.0916069	0.256179
ZNF90	0.0372853	3.01933e-59	4.02689e-55	0.167	0.154	HSC	0.648649	0.146572	0.437811	0.064482	0.0673181	0.310878	0.170056	0.0528691
ERGIC3	0.0733044	3.87487e-59	5.16792e-55	0.61	0.554	HSC	0.72973	0.387707	0.766169	0.72093	0.505972	0.729042	0.590311	0.399527
PRR13	-0.0451329	3.93416e-59	5.24699e-55	0.603	0.611	HSC	0.702703	0.49409	0.756219	0.696617	0.470141	0.704591	0.624701	0.542016
COMMD6	0.0454242	4.17398e-59	5.56684e-55	0.971	0.962	HSC	0.989189	0.931442	1	0.983087	0.961998	0.988523	0.953549	0.970557
STK11	0.0633999	4.2558e-59	5.67596e-55	0.063	0.025	HSC	0.0432432	0.00236407	0	0.012685	0.172638	0.010978	0.0194378	0.0421234
RPL9	-0.373672	5.99239e-59	7.99205e-55	1	1	HSC	1	1	1	1	1	1	1	0.999355
TRADD	0.0377482	7.07487e-59	9.43576e-55	0.07	0.043	HSC	0.0702703	0.0118203	0.0149254	0.0137421	0.176982	0.012475	0.014055	0.117773
CMTM7	0.0581299	1.08399e-58	1.44571e-54	0.129	0.098	HSC	0.27027	0.070922	0.0273632	0.0465116	0.256243	0.0449102	0.076555	0.165914
NIN	0.0327594	1.23961e-58	1.65327e-54	0.146	0.116	HSC	0.113514	0.0260047	0.0870647	0.0634249	0.318132	0.0788423	0.0643939	0.241779
TM9SF3	-0.0370025	1.40441e-58	1.87307e-54	0.123	0.12	HSC	0.102703	0.0165485	0.0621891	0.0443975	0.282302	0.0568862	0.0637959	0.267999
CCDC71L	0.0577793	1.42339e-58	1.89837e-54	0.059	0.024	HSC	0.0162162	0.00472813	0.00746269	0.00528541	0.171553	0.010978	0.00827352	0.0649044
FAM160B1	0.015764	2.61411e-58	3.48644e-54	0.074	0.055	HSC	0.0378378	0.00945626	0.0348259	0.0221987	0.18241	0.0144711	0.0188397	0.149151
RB1CC1	0.0182371	2.96798e-58	3.9584e-54	0.227	0.19	HSC	0.27027	0.0992908	0.206468	0.0909091	0.424539	0.145709	0.129486	0.34107
MBNL1	-0.17881	6.16409e-58	8.22104e-54	0.377	0.415	HSC	0.432432	0.179669	0.325871	0.205074	0.654723	0.382236	0.312101	0.651408
NPR3	-0.121629	6.98206e-58	9.31198e-54	0.456	0.475	HSC	0.702703	0.252955	0.380597	0.298097	0.693811	0.421158	0.408892	0.641737
PAWR	0.0263559	8.55269e-58	1.14067e-53	0.13	0.102	HSC	0.108108	0.0212766	0.0621891	0.0486258	0.297503	0.0658683	0.045953	0.237481
EIF3E	-0.118097	9.80332e-58	1.30747e-53	0.997	0.997	HSC	1	0.995272	1	0.998943	0.9924	0.998503	0.998006	0.994197
MTCH1	-0.0620718	1.02748e-57	1.37035e-53	0.133	0.144	HSC	0.281081	0.0756501	0.0298507	0.0391121	0.271444	0.0523952	0.102472	0.274232
SAT1	-0.592027	1.04847e-57	1.39834e-53	0.34	0.491	HSC	0.589189	0.250591	0.4801	0.273784	0.337676	0.593313	0.508074	0.410058
PRPF4B	0.051976	1.07611e-57	1.4352e-53	0.254	0.198	HSC	0.281081	0.104019	0.288557	0.137421	0.423453	0.145709	0.127293	0.372878
TMUB1	0.0311302	1.41369e-57	1.88544e-53	0.064	0.04	HSC	0.102703	0.00236407	0.00248756	0.0179704	0.158523	0.00798403	0.00528309	0.127445
MZB1	0.72068	1.85303e-57	2.47138e-53	0.406	0.138	HSC	0.454054	0.196217	0.514925	0.32241	0.529859	0.242515	0.0887161	0.200731
N4BP2	0.109799	3.01594e-57	4.02236e-53	0.15	0.086	HSC	0.2	0.0591017	0.106965	0.0496829	0.304017	0.0698603	0.0473485	0.174941
GOLGB1	0.0464049	3.0739e-57	4.09966e-53	0.249	0.199	HSC	0.183784	0.111111	0.268657	0.11945	0.448426	0.173154	0.126396	0.367075
CDKN1B	0.102086	4.11546e-57	5.48879e-53	0.157	0.098	HSC	0.12973	0.0330969	0.166667	0.108879	0.264929	0.0499002	0.0621013	0.197507
QKI	0.0183499	4.71947e-57	6.29435e-53	0.128	0.103	HSC	0.0918919	0.0330969	0.0845771	0.0496829	0.277959	0.0563872	0.0829346	0.166344
UBTF	0.018957	5.3291e-57	7.10742e-53	0.219	0.181	HSC	0.2	0.0780142	0.174129	0.130021	0.399566	0.128743	0.13118	0.310123
HNRNPA1	0.360103	5.71711e-57	7.62491e-53	0.997	0.985	HSC	1	0.983452	1	0.998943	0.998914	0.999501	0.996411	0.955083
HYI	-0.0687929	5.91781e-57	7.89258e-53	0.098	0.107	HSC	0.151351	0.00945626	0.0124378	0.0285412	0.235613	0.0369261	0.0467504	0.266495
FNBP4	0.00636647	7.69908e-57	1.02683e-52	0.225	0.201	HSC	0.27027	0.111111	0.164179	0.089852	0.434311	0.156687	0.15012	0.328605
SMG1	0.0233731	1.08639e-56	1.44892e-52	0.16	0.128	HSC	0.216216	0.0685579	0.109453	0.0412262	0.335505	0.0893214	0.0791467	0.248872
MDK	-0.0475511	1.63773e-56	2.18425e-52	0.576	0.604	HSC	0.659459	0.510638	0.671642	0.655391	0.464712	0.689122	0.587919	0.603482
HEXDC	0.0723743	2.44364e-56	3.25908e-52	0.136	0.086	HSC	0.0756757	0.0189125	0.0895522	0.0496829	0.309446	0.0743513	0.060008	0.146787
RABL6	0.0400717	3.06709e-56	4.09058e-52	0.09	0.063	HSC	0.0648649	0.0165485	0.0149254	0.0264271	0.228013	0.0339321	0.0299043	0.147862
PAN3	0.0717204	4.0518e-56	5.40389e-52	0.207	0.146	HSC	0.32973	0.0425532	0.201493	0.136364	0.333333	0.0883234	0.117424	0.232968
NT5C	-0.116586	4.7581e-56	6.34588e-52	0.222	0.244	HSC	0.291892	0.0898345	0.0895522	0.110994	0.441911	0.161677	0.205243	0.361917
RRP36	0.0453524	6.02498e-56	8.03551e-52	0.063	0.034	HSC	0.0162162	0.0212766	0.0124378	0.0105708	0.166124	0.010978	0.00986842	0.0971416
2007-09-01	0.184491	1.01722e-55	1.35667e-51	0.677	0.564	HSC	0.805405	0.453901	0.845771	0.571882	0.787188	0.534431	0.498006	0.719106
TMEM258	0.514325	1.1849e-55	1.5803e-51	0.733	0.523	HSC	0.940541	0.562648	0.950249	0.7463	0.662324	0.807884	0.467604	0.51859
CLPTM1L	0.10177	1.28321e-55	1.71142e-51	0.089	0.034	HSC	0.0432432	0.0141844	0.039801	0.0200846	0.22367	0.0324351	0.023425	0.0571674
RAB32	-0.0493176	1.40583e-55	1.87495e-51	0.176	0.183	HSC	0.232432	0.104019	0.0497512	0.0655391	0.366992	0.112774	0.138158	0.308833
UBN1	0.000229441	1.75327e-55	2.33834e-51	0.083	0.068	HSC	0.0432432	0.00472813	0.0298507	0.0200846	0.216069	0.0294411	0.0309011	0.1657
GAMT	-0.122542	2.31192e-55	3.08341e-51	0.192	0.229	HSC	0.318919	0.132388	0.0597015	0.0708245	0.374593	0.118263	0.218202	0.298302
CEBPA	0.0811721	2.86054e-55	3.8151e-51	0.059	0.017	HSC	0.0108108	0.00236407	0.00995025	0.00422833	0.173724	0.0139721	0.00747608	0.0391145
UBL3	-0.0272499	3.27916e-55	4.37341e-51	0.098	0.095	HSC	0.12973	0.0307329	0.0298507	0.02537	0.226927	0.0344311	0.0558214	0.206533
MGAT4B	0.0608062	3.65908e-55	4.88011e-51	0.056	0.023	HSC	0.027027	0.0070922	0	0.00528541	0.160695	0.00998004	0.0134569	0.0492156
MIB1	0.00856969	3.86988e-55	5.16126e-51	0.096	0.075	HSC	0.0648649	0.0212766	0.039801	0.0243129	0.233442	0.0374251	0.034988	0.176445
SPAG9	-0.0157569	4.28308e-55	5.71234e-51	0.113	0.102	HSC	0.135135	0.0189125	0.0597015	0.0285412	0.261672	0.0508982	0.0547249	0.225016
ZBTB7A	0.0673272	4.3886e-55	5.85308e-51	0.096	0.053	HSC	0.0702703	0.0118203	0.0323383	0.0232558	0.243214	0.0419162	0.0323963	0.102515
CCNG2	-0.0215506	5.54438e-55	7.39454e-51	0.087	0.076	HSC	0.0648649	0	0.0223881	0.0412262	0.206298	0.0259481	0.0425638	0.171072
REPIN1	0.00112246	6.03037e-55	8.0427e-51	0.104	0.087	HSC	0.167568	0.0189125	0.0248756	0.0306554	0.239957	0.0404192	0.0448565	0.196647
ROCK1	-0.0308034	8.08487e-55	1.07828e-50	0.36	0.339	HSC	0.405405	0.170213	0.375622	0.243129	0.550489	0.268962	0.285287	0.483774
CALR	0.0478355	8.32925e-55	1.11087e-50	0.675	0.629	HSC	0.783784	0.35461	0.656716	0.634249	0.850163	0.658184	0.585327	0.712014
FAF1	0.0851799	9.05481e-55	1.20764e-50	0.079	0.032	HSC	0.0594595	0.0070922	0.0174129	0.0221987	0.200869	0.0239521	0.0243222	0.0535139
BASP1	0.0666065	9.11032e-55	1.21504e-50	0.072	0.037	HSC	0.0432432	0.00945626	0.0348259	0.0158562	0.180239	0.0164671	0.00697767	0.108962
SATB1	0.0174958	1.68545e-54	2.24789e-50	0.244	0.205	HSC	0.297297	0.0638298	0.206468	0.125793	0.452769	0.18014	0.147927	0.337632
UBAC1	0.0564903	1.91901e-54	2.55938e-50	0.114	0.078	HSC	0.0486486	0.0212766	0.0447761	0.05074	0.263844	0.0538922	0.0376794	0.174511
ARF6	0.0296864	2.31847e-54	3.09215e-50	0.156	0.122	HSC	0.27027	0.0307329	0.0995025	0.0591966	0.314875	0.0803393	0.0756579	0.238126
APP	-0.0755401	2.42321e-54	3.23183e-50	0.245	0.247	HSC	0.513514	0.0969267	0.238806	0.128964	0.380022	0.120758	0.243321	0.310982
RNF115	-0.0027908	2.72373e-54	3.63264e-50	0.193	0.185	HSC	0.313514	0.137116	0.0845771	0.0687104	0.369164	0.116766	0.157297	0.273372
SMC4	0.241582	5.2806e-54	7.04273e-50	0.393	0.27	HSC	0.410811	0.271868	0.492537	0.261099	0.536374	0.255489	0.216208	0.39265
AFF1	0.028738	6.81929e-54	9.09489e-50	0.129	0.102	HSC	0.0810811	0.0449173	0.0920398	0.0348837	0.289902	0.0683633	0.0473485	0.233183
SRSF6	0.0983352	7.95635e-54	1.06114e-49	0.428	0.348	HSC	0.6	0.20331	0.507463	0.372093	0.520087	0.232535	0.333533	0.43026
IMPA2	0.0307138	8.12841e-54	1.08409e-49	0.124	0.102	HSC	0.162162	0.035461	0.0348259	0.0422833	0.28013	0.0623752	0.0675837	0.192564
KMT2A	-0.00700818	1.00709e-53	1.34316e-49	0.307	0.286	HSC	0.259459	0.141844	0.238806	0.175476	0.558089	0.276946	0.219697	0.433484
WNK1	0.0530926	1.71498e-53	2.28728e-49	0.188	0.146	HSC	0.156757	0.0496454	0.146766	0.0877378	0.378936	0.124251	0.101874	0.248872
RNASEH2B	0.0535399	1.7341e-53	2.31277e-49	0.473	0.438	HSC	0.605405	0.385343	0.323383	0.34778	0.680782	0.420659	0.389254	0.550613
BSPRY	0.0121877	2.13682e-53	2.84988e-49	0.094	0.075	HSC	0.0972973	0.0260047	0.0348259	0.038055	0.207383	0.0279441	0.0380781	0.175586
SLC38A2	-0.0535629	3.52096e-53	4.6959e-49	0.178	0.173	HSC	0.27027	0.0591017	0.129353	0.0739958	0.343105	0.102295	0.108752	0.34107
UBE2J1	0.0988753	4.48671e-53	5.98393e-49	0.268	0.204	HSC	0.459459	0.115839	0.199005	0.164905	0.434311	0.163174	0.168461	0.296583
CCT8	0.215408	5.13016e-53	6.8421e-49	0.746	0.658	HSC	0.92973	0.423168	0.91791	0.696617	0.833876	0.629741	0.620913	0.751128
PARP1	0.232817	8.0074e-53	1.06795e-48	0.623	0.498	HSC	0.702703	0.49409	0.699005	0.542283	0.716612	0.452096	0.485945	0.54395
ZDHHC2	0.0457487	1.03729e-52	1.38344e-48	0.089	0.058	HSC	0.0756757	0.0141844	0.039801	0.038055	0.199783	0.0254491	0.032496	0.12637
RAD23B	0.0493805	1.06147e-52	1.41568e-48	0.16	0.123	HSC	0.178378	0.0449173	0.129353	0.0845666	0.299674	0.0758483	0.0707735	0.255964
LRPPRC	0.0150491	1.06761e-52	1.42386e-48	0.153	0.132	HSC	0.232432	0.0661939	0.114428	0.0539112	0.296417	0.0733533	0.0890152	0.249946
CUL3	0.118591	1.15394e-52	1.539e-48	0.133	0.073	HSC	0.113514	0.0449173	0.0522388	0.0496829	0.298588	0.0738523	0.0594099	0.102515
ZFX	0.119622	1.40027e-52	1.86753e-48	0.141	0.071	HSC	0.183784	0.035461	0.134328	0.064482	0.261672	0.0543912	0.0436603	0.138405
HSPA9	0.101259	1.97597e-52	2.63535e-48	0.417	0.327	HSC	0.616216	0.1513	0.542289	0.360465	0.501629	0.22006	0.308014	0.413497
TMX4	-0.0486353	4.15338e-52	5.53936e-48	0.111	0.114	HSC	0.102703	0.0330969	0.0597015	0.0200846	0.262758	0.0558882	0.0705742	0.234257
FYTTD1	-0.0370031	6.53922e-52	8.72136e-48	0.193	0.178	HSC	0.302703	0.0520095	0.166667	0.106765	0.335505	0.0968064	0.142145	0.29121
TMEM263	-0.042459	6.69204e-52	8.92518e-48	0.111	0.112	HSC	0.12973	0.0378251	0.0522388	0.0486258	0.230185	0.0394212	0.0842305	0.20245
LAPTM4A	0.0849883	9.55484e-52	1.27433e-47	0.767	0.722	HSC	0.940541	0.683215	0.893035	0.792812	0.688382	0.833333	0.736045	0.644315
RYK	0.0911943	9.5912e-52	1.27918e-47	0.092	0.046	HSC	0.0378378	0.0330969	0.0472637	0.0285412	0.216069	0.0344311	0.0306021	0.0848915
PTBP3	-0.0389538	9.66668e-52	1.28925e-47	0.155	0.15	HSC	0.162162	0.0591017	0.0945274	0.05074	0.332248	0.0958084	0.0898126	0.301526
TRIM44	-0.0295431	1.06438e-51	1.41956e-47	0.18	0.172	HSC	0.205405	0.0638298	0.0945274	0.0813953	0.366992	0.118762	0.117823	0.310123
LINC01003	-0.0220236	1.20463e-51	1.60662e-47	0.054	0.054	HSC	0.0216216	0.00945626	0.00995025	0.00528541	0.149837	0.00898204	0.00558214	0.17623
KCMF1	0.0480919	1.36464e-51	1.82002e-47	0.085	0.054	HSC	0.0702703	0.0189125	0.0223881	0.0137421	0.218241	0.0344311	0.0320973	0.109822
PDIA3	-0.0217782	1.48955e-51	1.98661e-47	0.432	0.435	HSC	0.643243	0.41844	0.318408	0.290698	0.590662	0.327844	0.39384	0.571029
SAC3D1	0.0299292	1.54973e-51	2.06687e-47	0.046	0.024	HSC	0.00540541	0	0.00497512	0.00211416	0.136808	0.00548902	0.00468501	0.0739308
CDC42	0.0545193	1.74174e-51	2.32295e-47	0.614	0.572	HSC	0.702703	0.468085	0.751244	0.473573	0.7481	0.486527	0.541069	0.674189
CD109	0.021552	1.9955e-51	2.6614e-47	0.141	0.109	HSC	0.108108	0.0165485	0.106965	0.05074	0.311618	0.0833333	0.0597089	0.224801
DOCK2	0.0862543	2.2586e-51	3.01229e-47	0.184	0.128	HSC	0.140541	0.0851064	0.139303	0.0750529	0.37025	0.120259	0.0888158	0.21556
CARS2	0.000484436	2.6917e-51	3.58992e-47	0.081	0.065	HSC	0.0432432	0.0070922	0.0348259	0.0211416	0.204126	0.0289421	0.0233254	0.171287
LUC7L3	0.305706	2.84958e-51	3.80048e-47	0.707	0.563	HSC	0.610811	0.513002	0.79602	0.602537	0.882736	0.696108	0.473285	0.699549
XAF1	0.0730573	3.80131e-51	5.0698e-47	0.203	0.143	HSC	0.156757	0.0449173	0.176617	0.151163	0.348534	0.106786	0.0945973	0.26456
GBP4	0.0231504	4.16543e-51	5.55544e-47	0.311	0.264	HSC	0.448649	0.144208	0.373134	0.217759	0.427796	0.169661	0.201256	0.441436
HSD17B4	0.0417895	5.03853e-51	6.71988e-47	0.179	0.134	HSC	0.210811	0.0425532	0.266169	0.0972516	0.28013	0.0658683	0.109948	0.213841
CMTM8	0.0232575	5.2281e-51	6.97272e-47	0.051	0.031	HSC	0.00540541	0	0.00497512	0.00422833	0.152009	0.00998004	0.00548246	0.0954223
MCUR1	-0.000695666	5.43821e-51	7.25295e-47	0.072	0.061	HSC	0.0162162	0.0118203	0.0124378	0.0190275	0.192182	0.0244511	0.023126	0.158178
PHF3	-0.072412	5.72769e-51	7.63902e-47	0.278	0.271	HSC	0.259459	0.13948	0.273632	0.128964	0.499457	0.224052	0.177133	0.49452
EP300	0.0775264	7.64247e-51	1.01928e-46	0.111	0.067	HSC	0.0864865	0.0283688	0.0522388	0.0412262	0.250814	0.0508982	0.0467504	0.118633
CD34	0.199454	7.70507e-51	1.02763e-46	0.611	0.511	HSC	0.637838	0.27896	0.669154	0.586681	0.758958	0.547904	0.469199	0.583924
SESN3	-0.00316069	8.6055e-51	1.14772e-46	0.122	0.115	HSC	0.108108	0.0425532	0.0447761	0.0486258	0.270358	0.0638723	0.0638955	0.247582
TMX1	0.0939672	1.03575e-50	1.38138e-46	0.304	0.225	HSC	0.459459	0.104019	0.412935	0.283298	0.337676	0.100299	0.232257	0.264131
IFNGR2	0.0345428	1.55436e-50	2.07304e-46	0.091	0.064	HSC	0.0702703	0.00945626	0.0298507	0.0243129	0.226927	0.0399202	0.0257177	0.157103
NPTN	0.0280749	1.59137e-50	2.12241e-46	0.046	0.026	HSC	0.027027	0.00236407	0.00248756	0.00317125	0.132465	0.00499002	0.0101675	0.0685579
GALNT7	0.011328	1.80024e-50	2.40098e-46	0.131	0.104	HSC	0.0972973	0.0425532	0.119403	0.0465116	0.270358	0.0613772	0.0514354	0.236407
INPP4B	0.0332413	2.42693e-50	3.2368e-46	0.143	0.108	HSC	0.189189	0.0425532	0.11194	0.0560254	0.283388	0.0703593	0.0811404	0.183752
ZRANB2	0.247151	2.68233e-50	3.57742e-46	0.506	0.371	HSC	0.562162	0.359338	0.606965	0.352008	0.677524	0.424651	0.275319	0.553406
ORAI1	-0.0156349	2.81257e-50	3.75112e-46	0.137	0.133	HSC	0.0648649	0.0378251	0.0522388	0.0539112	0.318132	0.0908184	0.0948963	0.233398
PRRC2B	-0.00691206	2.91269e-50	3.88465e-46	0.141	0.122	HSC	0.0648649	0.0236407	0.0845771	0.064482	0.313789	0.0863273	0.0814394	0.225446
HSPD1	0.199931	3.1816e-50	4.2433e-46	0.798	0.726	HSC	0.918919	0.567376	0.912935	0.773784	0.854506	0.690619	0.687301	0.824844
GRB2	-0.100156	3.40933e-50	4.54703e-46	0.207	0.229	HSC	0.275676	0.101655	0.116915	0.0824524	0.408252	0.151198	0.174541	0.37868
TRAPPC12	0.0455223	3.9483e-50	5.26585e-46	0.074	0.047	HSC	0.0864865	0.0141844	0.0248756	0.0137421	0.183496	0.0214571	0.0207337	0.116054
PBRM1	0.0646082	4.35976e-50	5.81461e-46	0.141	0.101	HSC	0.156757	0.0661939	0.079602	0.05074	0.29316	0.0758483	0.0613038	0.197507
MAPK1	0.0353571	4.41613e-50	5.88979e-46	0.096	0.07	HSC	0.0648649	0.0189125	0.0447761	0.0243129	0.234528	0.0439122	0.0466507	0.132173
TTC19	0.0723183	8.30402e-50	1.10751e-45	0.266	0.206	HSC	0.556757	0.132388	0.360697	0.0866808	0.410423	0.153194	0.176535	0.292499
SERPINE2	-0.00607962	9.41706e-50	1.25595e-45	0.203	0.19	HSC	0.324324	0.118203	0.0696517	0.130021	0.350706	0.111277	0.182217	0.239845
SAV1	0.0450562	9.80654e-50	1.3079e-45	0.117	0.084	HSC	0.0702703	0.0283688	0.0621891	0.0422833	0.269273	0.0623752	0.0450558	0.175801
ZNF217	0.015761	1.17567e-49	1.56799e-45	0.064	0.046	HSC	0.00540541	0.00945626	0.0422886	0.0211416	0.155266	0.011976	0.0152512	0.12723
DAZAP1	0.103368	1.23964e-49	1.65331e-45	0.178	0.114	HSC	0.140541	0.0378251	0.174129	0.0930233	0.338762	0.105788	0.111344	0.122072
MDM4	0.0492224	1.32855e-49	1.77189e-45	0.3	0.269	HSC	0.394595	0.172577	0.243781	0.150106	0.519001	0.242515	0.226675	0.370943
EIF2AK1	-0.0487569	1.44271e-49	1.92415e-45	0.151	0.161	HSC	0.313514	0.0661939	0.0646766	0.05074	0.298588	0.0808383	0.125698	0.271438
DDHD1	0.0348473	1.76847e-49	2.35861e-45	0.128	0.096	HSC	0.0756757	0.0472813	0.0845771	0.0496829	0.275787	0.0658683	0.0642943	0.176445
BTBD1	-0.0174237	1.88145e-49	2.50929e-45	0.049	0.045	HSC	0.0540541	0.00236407	0.00497512	0.00951374	0.128122	0.00449102	0.0246212	0.105523
NAPRT	-0.137628	1.94613e-49	2.59555e-45	0.151	0.194	HSC	0.405405	0.0992908	0.0223881	0.0528541	0.281216	0.0688623	0.193082	0.250806
LTB	0.174895	2.09317e-49	2.79166e-45	0.146	0.074	HSC	0.135135	0.0567376	0.0721393	0.0803383	0.287731	0.0758483	0.0711722	0.0782291
VPREB1	0.179014	2.23253e-49	2.97753e-45	0.087	0.012	HSC	0.0594595	0.0472813	0.0721393	0.0348837	0.169381	0.0169661	0.00518341	0.0260047
HNRNPF	0.0752382	2.58294e-49	3.44486e-45	0.591	0.528	HSC	0.783784	0.330969	0.751244	0.519027	0.675353	0.428144	0.517344	0.59381
ZFPM1	0.0698021	2.62866e-49	3.50585e-45	0.038	0.004	HSC	0.00540541	0.00236407	0	0.00422833	0.112921	0.00149701	0.00358852	0.00623254
HNRNPA3	0.179316	3.18259e-49	4.24462e-45	0.78	0.703	HSC	0.935135	0.58156	0.90796	0.693446	0.872964	0.718563	0.668561	0.77176
PLAGL1	-0.0407506	3.49694e-49	4.66387e-45	0.25	0.245	HSC	0.291892	0.130024	0.164179	0.127907	0.458198	0.191118	0.178927	0.409628
GMDS	0.030343	3.54232e-49	4.72439e-45	0.072	0.051	HSC	0.102703	0.0165485	0.00995025	0.0169133	0.175896	0.0194611	0.0155502	0.140125
SLC35A3	0.0117657	4.17456e-49	5.56761e-45	0.096	0.072	HSC	0.162162	0.0118203	0.0447761	0.038055	0.204126	0.0309381	0.0592105	0.118418
CIITA	0.0300842	4.47134e-49	5.96343e-45	0.081	0.058	HSC	0.0486486	0.00472813	0.0174129	0.0412262	0.191097	0.0254491	0.0220295	0.149796
TMSB10	0.239623	4.87166e-49	6.49733e-45	0.98	0.974	HSC	0.994595	0.884161	1	0.996829	0.994571	0.998503	0.96551	0.982592
SRSF4	0.045955	5.28225e-49	7.04493e-45	0.233	0.189	HSC	0.378378	0.137116	0.144279	0.11945	0.402823	0.147705	0.154705	0.27939
NASP	0.247528	6.42797e-49	8.57299e-45	0.518	0.41	HSC	0.551351	0.364066	0.562189	0.383721	0.700326	0.487026	0.344298	0.517945
MIF	-0.0976429	1.05598e-48	1.40837e-44	0.399	0.423	HSC	0.886486	0.1513	0.681592	0.238901	0.456026	0.643214	0.319677	0.549538
ANGPT1	-0.122632	1.2407e-48	1.65472e-44	0.315	0.317	HSC	0.275676	0.153664	0.368159	0.194503	0.497286	0.224052	0.229266	0.545884
AHCYL1	0.0384781	1.99836e-48	2.66521e-44	0.176	0.137	HSC	0.178378	0.0472813	0.0970149	0.0940803	0.352877	0.117764	0.0860247	0.254245
ERO1A	0.043827	2.16553e-48	2.88816e-44	0.089	0.058	HSC	0.102703	0.0260047	0.0597015	0.0317125	0.186754	0.0244511	0.0392743	0.11326
PROM1	0.137877	2.7062e-48	3.60926e-44	0.284	0.198	HSC	0.416216	0.0921986	0.291045	0.172304	0.458198	0.194112	0.16876	0.261122
KRAS	0.0464266	2.80131e-48	3.7361e-44	0.166	0.128	HSC	0.237838	0.0851064	0.0945274	0.0729387	0.314875	0.0903194	0.0745614	0.259188
MAN1A1	0.0165479	3.1194e-48	4.16035e-44	0.142	0.116	HSC	0.135135	0.0425532	0.0696517	0.0623679	0.301846	0.0833333	0.0638955	0.242854
TMBIM6	0.0249801	3.60832e-48	4.81242e-44	0.631	0.578	HSC	0.762162	0.338061	0.810945	0.59408	0.698154	0.447605	0.553429	0.687943
JMJD1C	0.0122559	3.60976e-48	4.81433e-44	0.259	0.242	HSC	0.162162	0.118203	0.258706	0.155391	0.448426	0.205589	0.185805	0.3804
AVEN	0.0541727	4.03905e-48	5.38688e-44	0.049	0.019	HSC	0.00540541	0.00236407	0.00746269	0.00528541	0.142237	0.00898204	0.00568182	0.0522244
ATF7IP	0.0080381	4.36297e-48	5.8189e-44	0.171	0.145	HSC	0.156757	0.0803783	0.18408	0.0528541	0.330076	0.101796	0.0803429	0.3026
TMA7	0.4411	7.43531e-48	9.91647e-44	0.848	0.709	HSC	0.972973	0.699764	0.955224	0.87315	0.818675	0.911178	0.66238	0.723834
TMEM248	-0.0144939	7.73834e-48	1.03206e-43	0.084	0.076	HSC	0.0702703	0.00945626	0.0422886	0.0211416	0.205212	0.0329341	0.0318979	0.188266
TUSC1	0.0193229	9.44807e-48	1.26009e-43	0.062	0.047	HSC	0.0162162	0.0141844	0.00497512	0.00739958	0.172638	0.0194611	0.0120614	0.134537
DYNC1H1	0.0568589	1.81752e-47	2.42402e-43	0.205	0.167	HSC	0.156757	0.0898345	0.114428	0.138478	0.374593	0.134731	0.107955	0.307544
PDE7A	0.11142	2.22272e-47	2.96444e-43	0.145	0.088	HSC	0.0972973	0.0520095	0.106965	0.0729387	0.288817	0.0793413	0.064992	0.142059
AKAP17A	-0.0216428	2.24902e-47	2.99952e-43	0.131	0.125	HSC	0.183784	0.0401891	0.0348259	0.0465116	0.292074	0.0783433	0.107356	0.182248
ADSL	-0.0749601	2.86865e-47	3.82592e-43	0.17	0.186	HSC	0.378378	0.130024	0.400498	0.12685	0.0912052	0.318363	0.226475	0.0423383
MYCN	0.042886	2.93836e-47	3.91888e-43	0.064	0.042	HSC	0.0216216	0.00236407	0.0124378	0.0443975	0.142237	0.00998004	0.00498405	0.137331
PPP2R5E	0.0316506	3.14584e-47	4.1956e-43	0.153	0.123	HSC	0.27027	0.0732861	0.106965	0.05074	0.292074	0.0788423	0.0824362	0.228455
DNAJB14	0.00210471	5.02341e-47	6.69972e-43	0.21	0.183	HSC	0.237838	0.0732861	0.208955	0.112051	0.366992	0.127246	0.150518	0.276596
PHF20L1	0.00792507	5.35794e-47	7.14588e-43	0.143	0.121	HSC	0.237838	0.0638298	0.0945274	0.0422833	0.285559	0.0753493	0.0766547	0.236622
BCLAF1	0.0779741	6.02987e-47	8.04204e-43	0.459	0.402	HSC	0.551351	0.300236	0.559701	0.270613	0.662324	0.413174	0.360447	0.488072
HP1BP3	0.00550486	6.05447e-47	8.07485e-43	0.384	0.356	HSC	0.551351	0.219858	0.353234	0.244186	0.584148	0.330339	0.275419	0.540726
TTC14	0.108055	6.45492e-47	8.60893e-43	0.335	0.259	HSC	0.416216	0.0992908	0.283582	0.261099	0.526602	0.255988	0.228868	0.323877
FLII	0.0278595	6.56194e-47	8.75166e-43	0.125	0.098	HSC	0.216216	0.0165485	0.0970149	0.0761099	0.219327	0.0409182	0.0902113	0.13819
SMARCD2	0.0564328	7.29866e-47	9.73422e-43	0.099	0.062	HSC	0.0378378	0.00945626	0.0597015	0.0401691	0.23127	0.0464072	0.0381778	0.118848
LRRC8A	0.0843683	7.47318e-47	9.96698e-43	0.065	0.023	HSC	0.0216216	0.0165485	0.0124378	0.0158562	0.170467	0.0194611	0.0157496	0.0401891
RPS9	-0.074744	8.24171e-47	1.0992e-42	1	1	HSC	1	1	1	1	1	1	1	0.99957
TFDP1	0.0676355	8.59974e-47	1.14695e-42	0.091	0.052	HSC	0.0486486	0.0165485	0.0671642	0.0359408	0.199783	0.0319361	0.0237241	0.120782
CYBA	0.0897705	1.0623e-46	1.41679e-42	0.722	0.681	HSC	0.918919	0.579196	0.701493	0.598309	0.884908	0.743014	0.641447	0.739738
PDS5B	0.042118	1.34946e-46	1.79978e-42	0.156	0.116	HSC	0.210811	0.0401891	0.151741	0.0813953	0.275787	0.0708583	0.0889155	0.193209
SND1	0.0456822	1.3711e-46	1.82864e-42	0.227	0.184	HSC	0.378378	0.0260047	0.283582	0.212474	0.277959	0.0753493	0.186802	0.223512
CLINT1	-0.0845557	1.39968e-46	1.86676e-42	0.27	0.274	HSC	0.340541	0.120567	0.281095	0.147992	0.446254	0.192615	0.188098	0.494735
ANKRD17	0.0425956	1.44525e-46	1.92753e-42	0.173	0.138	HSC	0.254054	0.0591017	0.126866	0.0697674	0.335505	0.108283	0.101575	0.229529
ROCK2	0.0175033	1.67299e-46	2.23127e-42	0.097	0.078	HSC	0.0486486	0.0212766	0.0746269	0.0274841	0.221498	0.0424152	0.0377791	0.17838
RPS4X	0.541147	2.15825e-46	2.87846e-42	1	1	HSC	1	1	1	1	1	1	1	1
PRTN3	0.212973	2.41238e-46	3.21739e-42	0.15	0.042	HSC	0.308108	0.0661939	0.191542	0.0792812	0.211726	0.0374251	0.0235247	0.083602
TTC39C	0.0234082	2.83489e-46	3.78089e-42	0.053	0.034	HSC	0.0486486	0.0118203	0.0174129	0.00422833	0.137894	0.00898204	0.00897129	0.0975715
CREBZF	0.0272473	2.98727e-46	3.98412e-42	0.134	0.112	HSC	0.102703	0.0543735	0.0895522	0.05074	0.282302	0.0748503	0.0741627	0.208253
SETD2	-0.0172129	3.71214e-46	4.95088e-42	0.127	0.113	HSC	0.102703	0.0425532	0.0771144	0.0401691	0.28013	0.0733533	0.0647927	0.233613
SMAP2	0.0356103	3.78804e-46	5.05211e-42	0.157	0.125	HSC	0.162162	0.0638298	0.0696517	0.0697674	0.327904	0.103792	0.07187	0.247367
GPSM2	-0.107509	4.34997e-46	5.80155e-42	0.192	0.205	HSC	0.302703	0.0378251	0.169154	0.125793	0.317047	0.0973054	0.172049	0.322588
SMARCA4	0.0998148	4.39073e-46	5.85592e-42	0.171	0.116	HSC	0.227027	0.0874704	0.0995025	0.0856237	0.317047	0.0958084	0.101376	0.154954
2002-09-01	0.00157439	4.57063e-46	6.09585e-42	0.28	0.247	HSC	0.421622	0.0851064	0.355721	0.181818	0.408252	0.161178	0.233154	0.313131
HSPA4	0.079046	6.30722e-46	8.41195e-42	0.156	0.103	HSC	0.151351	0.0496454	0.18408	0.103594	0.248643	0.0573852	0.0727671	0.188051
RBBP6	0.0389184	8.0066e-46	1.06784e-41	0.243	0.201	HSC	0.313514	0.0874704	0.211443	0.134249	0.424539	0.18014	0.144338	0.330539
SH3GLB2	0.0554526	8.60529e-46	1.14769e-41	0.055	0.024	HSC	0.00540541	0.00236407	0.00248756	0.00739958	0.159609	0.0164671	0.0122608	0.0537288
CAST	-0.084788	8.87496e-46	1.18365e-41	0.2	0.209	HSC	0.135135	0.0898345	0.151741	0.0909091	0.396308	0.153693	0.118421	0.426392
CPXM1	0.0218579	9.37786e-46	1.25073e-41	0.174	0.141	HSC	0.394595	0.0449173	0.0721393	0.0983087	0.311618	0.0928144	0.136065	0.171502
PPP2R5A	0.00402365	9.57314e-46	1.27677e-41	0.094	0.081	HSC	0.0648649	0.0212766	0.0248756	0.0338266	0.225841	0.0464072	0.0380781	0.1902
MOB1A	0.0566749	9.9056e-46	1.32111e-41	0.268	0.216	HSC	0.27027	0.0945626	0.251244	0.201903	0.423453	0.172156	0.177831	0.31571
ICE1	-0.0159969	1.03043e-45	1.37429e-41	0.056	0.053	HSC	0.0378378	0.0070922	0.0124378	0.0137421	0.143322	0.010978	0.0170455	0.149366
CAPNS1	0.0588898	1.23163e-45	1.64263e-41	0.25	0.196	HSC	0.281081	0.035461	0.228856	0.134249	0.471227	0.214571	0.102372	0.388567
MTHFD1	0.0828155	1.26985e-45	1.69359e-41	0.13	0.079	HSC	0.102703	0.0283688	0.171642	0.103594	0.192182	0.0299401	0.0656898	0.129379
PDS5A	0.062766	1.39746e-45	1.86379e-41	0.164	0.122	HSC	0.178378	0.0732861	0.114428	0.0792812	0.311618	0.0933134	0.0840311	0.215345
DST	0.00509064	1.44849e-45	1.93186e-41	0.202	0.164	HSC	0.297297	0.0567376	0.208955	0.0856237	0.366992	0.13024	0.122508	0.268429
SLC1A6	-0.0171934	1.57091e-45	2.09512e-41	0.062	0.062	HSC	0.00540541	0.00236407	0.00995025	0.00951374	0.175896	0.0234531	0.0220295	0.16355
TRAPPC10	0.0544161	1.77104e-45	2.36203e-41	0.05	0.019	HSC	0.00540541	0.00236407	0.0149254	0.00634249	0.141151	0.010479	0.0073764	0.0477112
ELAVL1	0.0550364	1.82128e-45	2.42904e-41	0.141	0.1	HSC	0.135135	0.0401891	0.0646766	0.0549683	0.309446	0.0923154	0.0550239	0.198582
ARHGAP5	0.00575597	2.03516e-45	2.7143e-41	0.129	0.109	HSC	0.172973	0.035461	0.0696517	0.0539112	0.266015	0.0668663	0.0697767	0.212981
SURF1	-0.0877055	2.61131e-45	3.48271e-41	0.141	0.159	HSC	0.248649	0.0449173	0.0447761	0.0475687	0.301846	0.0883234	0.152711	0.201805
FKBP5	-0.0604154	2.81123e-45	3.74934e-41	0.204	0.202	HSC	0.194595	0.144208	0.176617	0.11945	0.332248	0.107285	0.152412	0.351386
SPCS3	0.0462418	3.21412e-45	4.28667e-41	0.192	0.152	HSC	0.194595	0.0851064	0.156716	0.107822	0.343105	0.115768	0.105064	0.270148
CRLS1	0.0292612	3.46343e-45	4.61918e-41	0.086	0.062	HSC	0.0432432	0.00945626	0.0248756	0.0295983	0.213898	0.0404192	0.0235247	0.154524
USP15	-0.0222419	3.57934e-45	4.77377e-41	0.35	0.313	HSC	0.464865	0.134752	0.390547	0.250529	0.510315	0.247006	0.246013	0.484634
IER5	0.0453278	3.84824e-45	5.1324e-41	0.052	0.024	HSC	0.00540541	0.00236407	0.0124378	0.00845666	0.147666	0.0129741	0.0114633	0.0545884
SCAF11	0.0358447	4.16934e-45	5.56064e-41	0.457	0.412	HSC	0.621622	0.260047	0.552239	0.293869	0.640608	0.395709	0.34689	0.558349
PPDPF	0.422908	4.38196e-45	5.84423e-41	0.801	0.649	HSC	0.962162	0.529551	0.952736	0.85518	0.770901	0.881737	0.66248	0.520524
APEX1	0.249664	5.71635e-45	7.62389e-41	0.824	0.735	HSC	0.913514	0.524823	0.912935	0.824524	0.904452	0.795409	0.68132	0.824629
RPL5	-0.345739	6.25209e-45	8.33842e-41	1	1	HSC	1	1	1	1	1	1	1	0.999785
EIF2A	0.0705082	6.77222e-45	9.03211e-41	0.555	0.483	HSC	0.659459	0.271868	0.711443	0.535941	0.616721	0.357784	0.460526	0.587148
P4HB	-0.101043	7.11549e-45	9.48992e-41	0.259	0.282	HSC	0.459459	0.120567	0.114428	0.163848	0.442997	0.19511	0.278409	0.326456
C8orf82	0.0567786	7.63463e-45	1.01823e-40	0.038	0.012	HSC	0	0.00236407	0.00497512	0.00211416	0.114007	0.00349301	0.00139553	0.0373952
TOMM20	-0.273201	9.17504e-45	1.22367e-40	0.612	0.688	HSC	0.697297	0.338061	0.59204	0.502114	0.842562	0.659681	0.624103	0.836665
CSNK1A1	0.0466472	1.39711e-44	1.86332e-40	0.456	0.399	HSC	0.616216	0.222222	0.472637	0.349894	0.631922	0.363273	0.339015	0.544165
GLI4	0.0153955	1.71927e-44	2.293e-40	0.043	0.031	HSC	0	0.0070922	0.00497512	0.00528541	0.122693	0.00598802	0.00358852	0.0992908
LRRC58	0.0752234	1.87612e-44	2.50218e-40	0.177	0.13	HSC	0.232432	0.0638298	0.136816	0.0718816	0.344191	0.117265	0.0937002	0.21427
FTL	-0.182078	2.00334e-44	2.67186e-40	0.999	1	HSC	1	0.997636	1	1	0.997828	1	1	0.99914
DR1	-0.0529598	2.03611e-44	2.71556e-40	0.146	0.15	HSC	0.254054	0.0567376	0.0646766	0.0591966	0.288817	0.0813373	0.129785	0.224801
MED13L	0.0391071	2.81215e-44	3.75056e-40	0.16	0.127	HSC	0.162162	0.0567376	0.11194	0.0623679	0.326819	0.108782	0.0862241	0.221577
DYRK1A	0.00767168	3.22251e-44	4.29786e-40	0.09	0.07	HSC	0.0702703	0.00945626	0.0522388	0.0348837	0.204126	0.0364271	0.0426635	0.144208
RPL22	-0.0319113	3.22824e-44	4.3055e-40	0.999	1	HSC	1	0.997636	1	1	0.998914	1	0.9999	0.99957
PDCD4	0.134151	3.37014e-44	4.49476e-40	0.367	0.278	HSC	0.475676	0.144208	0.5	0.237844	0.522258	0.263473	0.236643	0.371803
DDB1	0.0435343	3.75949e-44	5.01403e-40	0.184	0.142	HSC	0.32973	0.0520095	0.136816	0.103594	0.318132	0.101796	0.133971	0.17795
SGK3	0.0929621	3.80986e-44	5.08121e-40	0.161	0.108	HSC	0.118919	0.0401891	0.0970149	0.138478	0.276873	0.0758483	0.0640949	0.216634
ABHD17B	0.000820967	4.01271e-44	5.35176e-40	0.073	0.06	HSC	0.118919	0.00945626	0.0223881	0.0169133	0.172638	0.0229541	0.0290072	0.141629
SIAH2	0.0785061	4.68044e-44	6.24231e-40	0.074	0.033	HSC	0.0432432	0.0189125	0.0149254	0.0232558	0.184582	0.0279441	0.0188397	0.0668386
NPM3	0.107992	5.04066e-44	6.72273e-40	0.391	0.331	HSC	0.508108	0.29078	0.629353	0.465116	0.234528	0.461577	0.37799	0.173222
ITGA6	0.0100836	5.63575e-44	7.5164e-40	0.075	0.059	HSC	0.0540541	0.0141844	0.0522388	0.0190275	0.173724	0.0234531	0.0380781	0.120138
PABPC1	-0.142524	5.67495e-44	7.56868e-40	0.978	0.994	HSC	1	0.855792	1	0.997886	0.998914	0.988523	0.99372	0.996346
CYLD	0.0136182	6.09544e-44	8.12949e-40	0.153	0.123	HSC	0.183784	0.035461	0.166667	0.0750529	0.274701	0.0738523	0.0975877	0.200086
SHANK3	0.0431094	6.68184e-44	8.91157e-40	0.039	0.015	HSC	0.0108108	0	0.00248756	0.00739958	0.109663	0.00299401	0.0041866	0.0436278
ARFGEF1	0.0320285	7.17336e-44	9.56712e-40	0.105	0.081	HSC	0.0918919	0.0449173	0.0721393	0.038055	0.218241	0.0439122	0.0475478	0.168708
RNF130	-0.0182652	7.30012e-44	9.73617e-40	0.327	0.328	HSC	0.513514	0.276596	0.131841	0.188161	0.539631	0.283433	0.267045	0.479261
MACROD1	0.0302751	7.65788e-44	1.02133e-39	0.04	0.023	HSC	0.0216216	0.00236407	0	0.00422833	0.116178	0.00449102	0.00299043	0.0737159
CTNNB1	-0.00698988	7.98824e-44	1.06539e-39	0.216	0.188	HSC	0.281081	0.0803783	0.216418	0.143763	0.339848	0.115768	0.179625	0.235547
UBE2J2	-0.0454881	8.29832e-44	1.10675e-39	0.105	0.112	HSC	0.205405	0.0591017	0.0124378	0.0306554	0.22367	0.0464072	0.105263	0.156458
ZNF384	0.017554	1.17634e-43	1.56888e-39	0.054	0.035	HSC	0.0540541	0	0.00746269	0.0264271	0.128122	0.00798403	0.0236244	0.0724264
EIF4A3	-0.0814076	1.29739e-43	1.73033e-39	0.183	0.208	HSC	0.275676	0.158392	0.0721393	0.0591966	0.350706	0.124251	0.197667	0.26499
EEF1A1	-0.425833	1.79909e-43	2.39944e-39	1	1	HSC	1	1	1	1	1	1	1	1
GOLIM4	-0.0186522	2.00303e-43	2.67144e-39	0.163	0.15	HSC	0.178378	0.0520095	0.136816	0.0961945	0.292074	0.0853293	0.106559	0.272942
IRAK1	0.042333	2.03017e-43	2.70764e-39	0.078	0.051	HSC	0.0594595	0.0236407	0.0298507	0.0137421	0.194354	0.0329341	0.0344896	0.0928433
PNISR	0.154038	2.21323e-43	2.95178e-39	0.908	0.864	HSC	0.924324	0.810875	0.932836	0.872093	0.975027	0.906188	0.852572	0.869332
HOXA3	0.040151	2.72867e-43	3.63923e-39	0.078	0.052	HSC	0.0648649	0.0189125	0.0597015	0.0274841	0.168295	0.0219561	0.0293062	0.112186
EMID1	-0.0127494	3.56921e-43	4.76025e-39	0.128	0.121	HSC	0.108108	0.0236407	0.0522388	0.0634249	0.28013	0.0788423	0.0662879	0.256824
ZNF92	-0.000711117	3.71503e-43	4.95474e-39	0.072	0.06	HSC	0.0918919	0.0118203	0.0323383	0.0401691	0.144408	0.0134731	0.0379785	0.126585
NCOA3	0.0348614	4.09128e-43	5.45654e-39	0.105	0.076	HSC	0.108108	0.0378251	0.0820896	0.0317125	0.219327	0.0454092	0.0540271	0.137546
ITGA4	0.0552099	4.15134e-43	5.53664e-39	0.347	0.292	HSC	0.297297	0.243499	0.353234	0.196617	0.557003	0.297904	0.172648	0.54524
DHX9	-0.00987322	4.43222e-43	5.91126e-39	0.176	0.161	HSC	0.254054	0.0685579	0.114428	0.0792812	0.335505	0.113273	0.117325	0.274662
STAT5A	-0.134683	4.46597e-43	5.95626e-39	0.207	0.232	HSC	0.32973	0.0378251	0.159204	0.151163	0.337676	0.116267	0.211922	0.324952
SLC25A33	0.0278862	4.85673e-43	6.47743e-39	0.051	0.028	HSC	0.027027	0	0.00995025	0.00739958	0.141151	0.012475	0.0122608	0.068343
CASD1	0.000856471	5.05725e-43	6.74485e-39	0.069	0.056	HSC	0.0378378	0.00945626	0.0348259	0.0211416	0.166124	0.0214571	0.0161483	0.156673
CDT1	0.0712512	5.15734e-43	6.87834e-39	0.062	0.027	HSC	0.0216216	0.0070922	0.0273632	0.0200846	0.15418	0.0169661	0.00956938	0.0679132
UBE2B	-0.085248	5.71267e-43	7.61898e-39	0.342	0.359	HSC	0.497297	0.22695	0.402985	0.158562	0.52443	0.271956	0.339912	0.436493
UQCR11	0.650202	5.97233e-43	7.9653e-39	0.649	0.374	HSC	0.8	0.520095	0.868159	0.716702	0.513572	0.679142	0.330343	0.337417
NCK2	0.0947868	5.98003e-43	7.97557e-39	0.079	0.028	HSC	0.0378378	0.0118203	0.0223881	0.0243129	0.197611	0.0349301	0.0218301	0.0391145
ZNF148	0.00537648	6.19457e-43	8.2617e-39	0.233	0.198	HSC	0.308108	0.0874704	0.30597	0.142706	0.344191	0.120259	0.165072	0.30346
CLU	-0.463177	7.40017e-43	9.8696e-39	0.259	0.429	HSC	0.340541	0.158392	0.39801	0.310782	0.17481	0.407186	0.471292	0.347948
PRRC2C	-0.104573	7.502e-43	1.00054e-38	0.503	0.514	HSC	0.47027	0.330969	0.504975	0.349894	0.743757	0.520459	0.432516	0.685149
PPIP5K2	0.0750121	9.49734e-43	1.26666e-38	0.201	0.146	HSC	0.237838	0.0803783	0.186567	0.100423	0.35722	0.129242	0.0855263	0.284763
MRPS34	-0.152565	1.47072e-42	1.9615e-38	0.221	0.273	HSC	0.297297	0.179669	0.0547264	0.113108	0.407166	0.166168	0.258473	0.350527
SERBP1	0.0147878	1.57391e-42	2.09913e-38	0.791	0.764	HSC	0.891892	0.600473	0.873134	0.721987	0.89468	0.770958	0.727572	0.838384
COX7A2	0.467237	2.0477e-42	2.73102e-38	0.848	0.686	HSC	0.918919	0.782506	0.967662	0.84778	0.811075	0.884232	0.653708	0.669031
BCR	0.0736168	2.46676e-42	3.28991e-38	0.129	0.083	HSC	0.102703	0.0283688	0.106965	0.0443975	0.275787	0.0778443	0.078748	0.0956372
YRDC	0.0629495	2.754e-42	3.67301e-38	0.064	0.029	HSC	0.027027	0.00236407	0.00995025	0.00951374	0.180239	0.0279441	0.0251196	0.0373952
TAPBP	-0.044566	3.03869e-42	4.0527e-38	0.375	0.354	HSC	0.524324	0.0874704	0.383085	0.335095	0.514658	0.258982	0.344298	0.41758
UQCRQ	0.461575	3.0612e-42	4.08273e-38	0.638	0.436	HSC	0.762162	0.560284	0.850746	0.671247	0.521173	0.693114	0.39374	0.41672
NELFB	0.0229518	3.30038e-42	4.40172e-38	0.072	0.05	HSC	0.0432432	0.00236407	0.0199005	0.0211416	0.183496	0.0294411	0.023126	0.115839
UBE2R2	0.0782725	3.33472e-42	4.44752e-38	0.274	0.218	HSC	0.264865	0.120567	0.228856	0.134249	0.509229	0.250998	0.133274	0.387492
SYK	0.0878917	3.54409e-42	4.72675e-38	0.23	0.166	HSC	0.275676	0.0732861	0.281095	0.127907	0.376764	0.144711	0.141547	0.22738
NARS	0.0416137	3.5566e-42	4.74343e-38	0.242	0.184	HSC	0.335135	0.0520095	0.368159	0.200846	0.298588	0.0923154	0.182317	0.228455
FAM133B	0.189738	3.67699e-42	4.904e-38	0.335	0.231	HSC	0.443243	0.160757	0.385572	0.229387	0.478827	0.247006	0.199362	0.29207
R3HDM2	0.0424366	4.00473e-42	5.34111e-38	0.111	0.083	HSC	0.0918919	0.0378251	0.0696517	0.0454545	0.233442	0.0543912	0.0419657	0.182463
MSL1	0.0386965	4.58422e-42	6.11397e-38	0.095	0.065	HSC	0.0648649	0.0260047	0.0522388	0.0338266	0.212812	0.0434132	0.0367823	0.135397
PARP4	0.0280653	4.85602e-42	6.47648e-38	0.114	0.085	HSC	0.124324	0.0236407	0.0671642	0.05074	0.237785	0.0563872	0.0502392	0.172362
PGM2	0.0963178	5.10496e-42	6.80848e-38	0.162	0.098	HSC	0.210811	0.0307329	0.21393	0.120507	0.232356	0.0538922	0.0817384	0.1513
ANKLE2	0.0490278	5.38386e-42	7.18045e-38	0.111	0.079	HSC	0.135135	0.0260047	0.0845771	0.02537	0.245385	0.0623752	0.0372807	0.174726
PPP1R12A	0.107624	6.0035e-42	8.00686e-38	0.384	0.305	HSC	0.405405	0.186761	0.485075	0.272727	0.541802	0.286926	0.249103	0.433914
PDLIM2	0.0511779	6.75553e-42	9.00985e-38	0.173	0.128	HSC	0.135135	0.0472813	0.139303	0.0951374	0.333333	0.114271	0.094996	0.205244
SMARCC1	-0.00088088	7.30674e-42	9.745e-38	0.257	0.234	HSC	0.351351	0.1513	0.181592	0.124736	0.45494	0.214072	0.157895	0.408339
PTPRA	0.0270669	8.33045e-42	1.11103e-37	0.077	0.059	HSC	0.0324324	0.0118203	0.039801	0.0274841	0.18241	0.0294411	0.0255183	0.142274
COPB2	0.0750539	8.36658e-42	1.11585e-37	0.199	0.14	HSC	0.232432	0.070922	0.273632	0.132135	0.287731	0.0853293	0.105662	0.239201
TMEM121	0.0219335	8.44083e-42	1.12575e-37	0.038	0.024	HSC	0	0	0.00497512	0.00422833	0.111835	0.00449102	0.00109649	0.0823125
NOA1	-0.1396	8.46759e-42	1.12932e-37	0.199	0.244	HSC	0.335135	0.111111	0.0721393	0.11945	0.34962	0.129242	0.244219	0.294004
TMEM106B	-0.0104267	9.36326e-42	1.24878e-37	0.179	0.159	HSC	0.259459	0.0520095	0.189055	0.113108	0.283388	0.0828343	0.118222	0.279819
SUPT16H	0.117477	1.00221e-41	1.33664e-37	0.258	0.186	HSC	0.308108	0.174941	0.29602	0.117336	0.412595	0.173154	0.113337	0.347733
PRKCB	0.0836114	1.15655e-41	1.54249e-37	0.237	0.176	HSC	0.281081	0.0898345	0.146766	0.154334	0.420195	0.177146	0.156599	0.217924
RBM17	-0.0821132	1.22084e-41	1.62824e-37	0.236	0.252	HSC	0.297297	0.1513	0.119403	0.123679	0.428882	0.184631	0.214912	0.361487
BOP1	0.0402507	1.54286e-41	2.05772e-37	0.055	0.033	HSC	0.0756757	0.0189125	0.00746269	0.0137421	0.131379	0.010479	0.0130582	0.0857511
TPM4	0.193796	1.66312e-41	2.21811e-37	0.267	0.175	HSC	0.475676	0.106383	0.218905	0.157505	0.433225	0.195609	0.15002	0.219213
ALDH2	0.189889	1.95575e-41	2.60838e-37	0.301	0.196	HSC	0.367568	0.125296	0.283582	0.236786	0.442997	0.199601	0.175937	0.238556
CHD3	0.0253559	1.97438e-41	2.63323e-37	0.098	0.072	HSC	0.0756757	0.00472813	0.0472637	0.0412262	0.226927	0.0513972	0.0425638	0.144423
COX6B1	0.313763	2.1168e-41	2.82318e-37	0.908	0.82	HSC	0.951351	0.756501	0.967662	0.927061	0.92291	0.959581	0.789474	0.824629
COTL1	0.0672789	2.52401e-41	3.36627e-37	0.071	0.034	HSC	0.027027	0.00945626	0.0199005	0.0179704	0.183496	0.0304391	0.0151515	0.0762949
TAGAP	-0.000131739	2.53572e-41	3.38189e-37	0.212	0.175	HSC	0.259459	0.0330969	0.211443	0.181818	0.314875	0.104291	0.202751	0.145068
B2M	0.0270732	2.54268e-41	3.39117e-37	1	1	HSC	1	1	1	1	1	1	0.9999	0.999785
ZNF580	0.000588604	2.96134e-41	3.94954e-37	0.072	0.061	HSC	0.145946	0.0212766	0.00248756	0.0147992	0.169381	0.0244511	0.0220295	0.160112
P4HTM	0.0296434	2.96243e-41	3.95099e-37	0.074	0.05	HSC	0.102703	0.0165485	0.0298507	0.0190275	0.169381	0.0244511	0.0251196	0.115839
STRADA	0.0455826	3.53496e-41	4.71457e-37	0.053	0.028	HSC	0.00540541	0	0.00995025	0.0433404	0.116178	0.00598802	0.00309011	0.0921986
PNP	0.000998112	3.73513e-41	4.98154e-37	0.133	0.107	HSC	0.0540541	0.0496454	0.106965	0.0877378	0.246471	0.0623752	0.104665	0.132173
ELK3	-0.0254718	3.75158e-41	5.00348e-37	0.141	0.137	HSC	0.145946	0.0520095	0.0995025	0.0528541	0.289902	0.0888224	0.100877	0.237266
UBE3A	-0.0718407	4.21182e-41	5.6173e-37	0.182	0.194	HSC	0.281081	0.0851064	0.134328	0.0792812	0.334419	0.120259	0.158593	0.303675
UBE2Z	0.000705921	4.97008e-41	6.62859e-37	0.113	0.093	HSC	0.124324	0.0283688	0.0597015	0.05074	0.237785	0.0578842	0.0650917	0.167634
RNPEPL1	0.0527107	5.10072e-41	6.80283e-37	0.068	0.037	HSC	0.0162162	0.00945626	0.00995025	0.0232558	0.178067	0.0284431	0.0243222	0.0696325
DHX32	0.017809	6.17979e-41	8.24199e-37	0.052	0.035	HSC	0.0162162	0.00945626	0.0174129	0.012685	0.13355	0.011477	0.011862	0.0964969
ARRDC4	0.0661145	6.42138e-41	8.5642e-37	0.05	0.017	HSC	0.0216216	0.00236407	0.0174129	0.0169133	0.12595	0.00898204	0.00797448	0.0408339
ADNP	0.0343739	8.27058e-41	1.10305e-36	0.156	0.116	HSC	0.124324	0.035461	0.151741	0.105708	0.271444	0.0778443	0.0877193	0.192349
GPR171	0.0526519	8.74325e-41	1.16609e-36	0.036	0.009	HSC	0.00540541	0.00945626	0.00746269	0	0.10532	0.00349301	0.00548246	0.0180529
LENG8	0.0906858	1.01089e-40	1.34822e-36	0.127	0.077	HSC	0.151351	0.0330969	0.0746269	0.0549683	0.262758	0.0728543	0.0604067	0.114335
ADGRG1	-0.0248482	1.28971e-40	1.72008e-36	0.185	0.174	HSC	0.178378	0.0425532	0.109453	0.156448	0.313789	0.107285	0.150718	0.25403
ICE2	0.00705867	1.51749e-40	2.02388e-36	0.147	0.127	HSC	0.162162	0.0472813	0.151741	0.0570825	0.279045	0.0838323	0.0793461	0.247152
ACBD3	-0.0428676	1.69542e-40	2.26118e-36	0.063	0.071	HSC	0.027027	0.00945626	0.0199005	0.0116279	0.16721	0.0244511	0.022827	0.195143
CD37	-0.174616	1.73809e-40	2.31809e-36	0.902	0.93	HSC	0.956757	0.652482	0.960199	0.961945	0.918567	0.96507	0.930821	0.912744
ANP32E	0.0156812	1.96254e-40	2.61744e-36	0.248	0.212	HSC	0.286486	0.132388	0.291045	0.145877	0.378936	0.1502	0.162181	0.344509
CHST11	0.00886492	2.01266e-40	2.68428e-36	0.118	0.101	HSC	0.102703	0.0330969	0.0572139	0.0412262	0.264929	0.0743513	0.053429	0.213626
CDKN2D	0.0758149	2.09848e-40	2.79875e-36	0.056	0.018	HSC	0.0324324	0.00236407	0.0223881	0.0169133	0.140065	0.0139721	0.00827352	0.0412637
DGKZ	0.0485146	2.36431e-40	3.15328e-36	0.21	0.168	HSC	0.237838	0.0520095	0.169154	0.15222	0.352877	0.131737	0.147628	0.228025
USP14	-0.0851253	3.32422e-40	4.43351e-36	0.155	0.165	HSC	0.286486	0.0567376	0.121891	0.0549683	0.290988	0.0903194	0.134669	0.262626
FMNL1	0.040337	3.57505e-40	4.76804e-36	0.153	0.119	HSC	0.113514	0.0260047	0.0771144	0.0602537	0.346363	0.127246	0.0798445	0.199871
SNRNP200	0.0434922	3.65405e-40	4.8734e-36	0.222	0.178	HSC	0.2	0.0780142	0.179104	0.131078	0.40608	0.173154	0.142843	0.254889
RNF169	0.0568155	3.87232e-40	5.16451e-36	0.071	0.038	HSC	0.0594595	0.0189125	0.0497512	0.02537	0.15418	0.0194611	0.0265152	0.0698474
MAPKAPK5	0.0391331	3.90764e-40	5.21162e-36	0.084	0.058	HSC	0.12973	0.0212766	0.0422886	0.0306554	0.178067	0.0294411	0.0364833	0.117129
CCDC6	-0.00247123	3.91585e-40	5.22256e-36	0.104	0.099	HSC	0.124324	0.0472813	0.0348259	0.0317125	0.229099	0.0553892	0.0666866	0.188695
GRSF1	0.0450536	4.1292e-40	5.50712e-36	0.153	0.117	HSC	0.156757	0.0449173	0.0970149	0.0761099	0.304017	0.0988024	0.0713716	0.223727
TGFBRAP1	0.0402598	4.43515e-40	5.91516e-36	0.134	0.106	HSC	0.124324	0.0330969	0.0970149	0.0687104	0.264929	0.0758483	0.0739633	0.186761
YDJC	-0.0799574	4.6098e-40	6.14808e-36	0.113	0.137	HSC	0.151351	0.0756501	0.0323383	0.0359408	0.235613	0.0588822	0.110746	0.228025
TAPT1	0.0161726	5.11322e-40	6.8195e-36	0.057	0.042	HSC	0.027027	0.0070922	0.00995025	0.0147992	0.149837	0.0179641	0.0205343	0.0997206
TSPAN33	0.0567544	6.19528e-40	8.26264e-36	0.055	0.022	HSC	0.0108108	0.00472813	0.0149254	0.0137421	0.145494	0.0164671	0.0147528	0.0416935
EIF2AK4	0.0200589	6.29523e-40	8.39595e-36	0.17	0.144	HSC	0.172973	0.0756501	0.136816	0.0718816	0.327904	0.116766	0.0950957	0.261337
SRSF10	0.148571	7.0842e-40	9.4482e-36	0.416	0.324	HSC	0.4	0.236407	0.517413	0.313953	0.562432	0.322355	0.264254	0.452396
SNRPD2	-0.00362609	7.52202e-40	1.00321e-35	0.921	0.907	HSC	0.962162	0.770686	0.982587	0.954545	0.920738	0.961078	0.890351	0.921126
RPS24	-0.198373	9.81551e-40	1.30909e-35	1	1	HSC	1	1	1	1	1	1	1	1
DEXI	-0.00309533	1.01396e-39	1.35232e-35	0.046	0.039	HSC	0.00540541	0.00236407	0.00497512	0.0105708	0.128122	0.010479	0.0073764	0.119063
COQ2	0.0186098	1.15807e-39	1.54452e-35	0.05	0.036	HSC	0.0378378	0.00472813	0.0174129	0.00739958	0.132465	0.011976	0.00618022	0.111111
LRBA	0.014564	1.24509e-39	1.66057e-35	0.348	0.295	HSC	0.475676	0.141844	0.547264	0.225159	0.456026	0.210579	0.293561	0.335482
PDIA6	0.0686874	1.26646e-39	1.68908e-35	0.542	0.486	HSC	0.67027	0.404255	0.631841	0.439746	0.644951	0.418663	0.452352	0.589297
GCC2	0.0522684	1.41981e-39	1.89361e-35	0.314	0.26	HSC	0.356757	0.153664	0.405473	0.201903	0.45494	0.217066	0.185506	0.440791
PPIB	0.0380312	1.74441e-39	2.32652e-35	0.617	0.584	HSC	0.756757	0.352246	0.654229	0.531712	0.782845	0.620758	0.524322	0.69568
NDFIP1	-0.193342	1.93605e-39	2.58211e-35	0.217	0.279	HSC	0.448649	0.141844	0.106965	0.0877378	0.385451	0.157186	0.289175	0.308618
ADAR	0.00400086	1.98479e-39	2.64711e-35	0.228	0.2	HSC	0.259459	0.0945626	0.171642	0.127907	0.410423	0.176148	0.169657	0.276166
DNAJC10	0.0531742	2.0353e-39	2.71447e-35	0.139	0.104	HSC	0.12973	0.0472813	0.131841	0.0739958	0.254072	0.0728543	0.0738636	0.182033
WAC	0.0168764	2.23182e-39	2.97657e-35	0.29	0.254	HSC	0.335135	0.12766	0.266169	0.17759	0.480999	0.237026	0.210925	0.352461
MDFIC	0.0440362	2.44456e-39	3.26031e-35	0.05	0.025	HSC	0.027027	0.00236407	0.0124378	0.0169133	0.127036	0.010479	0.0134569	0.0550183
LMNB1	0.0404345	2.717e-39	3.62367e-35	0.057	0.033	HSC	0.0324324	0.00945626	0.0149254	0.0137421	0.14658	0.0174651	0.00837321	0.0943477
ZMYM4	0.00788067	2.752e-39	3.67034e-35	0.118	0.1	HSC	0.0864865	0.035461	0.0870647	0.0549683	0.241042	0.0623752	0.0452552	0.233183
SLC39A3	-0.34506	2.89772e-39	3.86469e-35	0.288	0.421	HSC	0.567568	0.158392	0.0945274	0.125793	0.542888	0.299401	0.413676	0.488502
CDC42SE2	-0.0772969	3.02901e-39	4.0398e-35	0.294	0.301	HSC	0.497297	0.122931	0.243781	0.164905	0.486428	0.244511	0.27492	0.382119
TMF1	-0.0113476	3.82658e-39	5.10351e-35	0.212	0.189	HSC	0.275676	0.0827423	0.186567	0.11945	0.364821	0.143214	0.13736	0.318504
IGLL1	0.598175	3.8839e-39	5.17996e-35	0.385	0.157	HSC	0.464865	0.217494	0.348259	0.285412	0.563518	0.306387	0.112141	0.189985
PTBP1	-0.0510756	3.88796e-39	5.18538e-35	0.19	0.189	HSC	0.4	0.0472813	0.10199	0.113108	0.332248	0.120758	0.188596	0.218784
CIRBP	-0.295496	4.22447e-39	5.63418e-35	0.951	0.97	HSC	0.994595	0.855792	0.9801	0.965116	0.957655	0.986028	0.97807	0.945412
CNOT6L	-0.120136	4.22611e-39	5.63636e-35	0.154	0.179	HSC	0.140541	0.0567376	0.20398	0.0570825	0.28013	0.0868263	0.153907	0.272512
RABGAP1	-0.0408542	4.26137e-39	5.68339e-35	0.245	0.235	HSC	0.140541	0.0945626	0.216418	0.171247	0.422367	0.187126	0.166268	0.403181
HLF	-0.0624409	4.36711e-39	5.82441e-35	0.135	0.146	HSC	0.151351	0.0496454	0.136816	0.0856237	0.219327	0.0548902	0.1249	0.229529
TPR	0.0878589	4.41103e-39	5.88299e-35	0.497	0.419	HSC	0.475676	0.309693	0.61194	0.392178	0.646037	0.424651	0.343401	0.580916
HADHA	-0.00597488	4.41487e-39	5.88812e-35	0.642	0.597	HSC	0.789189	0.297872	0.748756	0.656448	0.709012	0.477046	0.581738	0.679776
ELP2	0.0164735	4.76747e-39	6.35837e-35	0.265	0.219	HSC	0.378378	0.106383	0.293532	0.19556	0.374593	0.149701	0.219896	0.247797
NUTM2B-AS1	0.0168353	5.1042e-39	6.80747e-35	0.167	0.14	HSC	0.172973	0.0851064	0.124378	0.0570825	0.334419	0.121756	0.0745614	0.290565
SLC25A28	0.022521	5.55594e-39	7.40996e-35	0.074	0.056	HSC	0.0216216	0.0165485	0.0298507	0.0221987	0.184582	0.0344311	0.0240231	0.134107
PCMTD2	-0.0319623	5.76249e-39	7.68544e-35	0.114	0.106	HSC	0.248649	0.0118203	0.0995025	0.0528541	0.204126	0.0434132	0.0725678	0.204599
RNASEH2A	-0.0615857	5.86091e-39	7.81669e-35	0.057	0.079	HSC	0.151351	0.0732861	0.179104	0.0211416	0.0141151	0.156188	0.0943979	0.0113905
TIMP2	0.0364326	7.66403e-39	1.02215e-34	0.091	0.06	HSC	0.0756757	0.0165485	0.0547264	0.0264271	0.209555	0.0464072	0.0610048	0.0646894
B4GALT6	0.0185388	8.16399e-39	1.08883e-34	0.08	0.063	HSC	0.0540541	0.0165485	0.0547264	0.0264271	0.181325	0.0324351	0.0337919	0.13905
ING2	-0.00400677	8.51744e-39	1.13597e-34	0.097	0.083	HSC	0.0594595	0.0165485	0.0472637	0.0401691	0.220413	0.0518962	0.0554226	0.154739
BRWD1	0.00319378	8.87141e-39	1.18318e-34	0.148	0.129	HSC	0.189189	0.0307329	0.141791	0.0655391	0.282302	0.0898204	0.0808413	0.248012
RCN1	-0.108546	9.71214e-39	1.29531e-34	0.154	0.187	HSC	0.389189	0.108747	0.0373134	0.0549683	0.279045	0.0858283	0.161982	0.282828
CDIPT	-0.0411339	1.04135e-38	1.38885e-34	0.124	0.124	HSC	0.259459	0.0330969	0.0422886	0.051797	0.249729	0.0683633	0.0983852	0.20202
ALKBH5	0.0199288	1.16533e-38	1.5542e-34	0.082	0.062	HSC	0.0648649	0.00945626	0.0298507	0.0274841	0.197611	0.0404192	0.0332935	0.134752
PAIP1	-0.0357594	1.72446e-38	2.29992e-34	0.18	0.176	HSC	0.281081	0.101655	0.141791	0.0845666	0.310532	0.107784	0.135566	0.293359
EIF1AX	0.307283	1.82662e-38	2.43616e-34	0.678	0.539	HSC	0.767568	0.484634	0.723881	0.598309	0.812161	0.629242	0.494019	0.598324
SNHG19	0.333225	1.89654e-38	2.52941e-34	0.272	0.124	HSC	0.513514	0.137116	0.49005	0.262156	0.199783	0.385729	0.0724681	0.122072
CUL1	0.0218163	1.97166e-38	2.6296e-34	0.127	0.096	HSC	0.156757	0.0189125	0.174129	0.10148	0.17481	0.0299401	0.0865231	0.143563
PECAM1	0.0698419	2.41832e-38	3.22531e-34	0.228	0.17	HSC	0.302703	0.0732861	0.243781	0.164905	0.34202	0.131737	0.144837	0.239201
STK17A	0.0242832	2.56343e-38	3.41884e-34	0.048	0.031	HSC	0.0702703	0.0141844	0.00497512	0.00739958	0.11835	0.00848303	0.00847289	0.0894047
CDC14A	-0.0025689	3.42407e-38	4.56668e-34	0.052	0.046	HSC	0.0324324	0.00236407	0.00995025	0.0200846	0.130293	0.012475	0.0201356	0.11498
FRAT2	0.0608191	3.57986e-38	4.77446e-34	0.037	0.008	HSC	0	0.00236407	0	0.00528541	0.109663	0.00598802	0.00139553	0.0247152
LARP1	0.0640177	3.62457e-38	4.83409e-34	0.209	0.172	HSC	0.140541	0.0827423	0.154229	0.125793	0.389794	0.171657	0.143242	0.235332
SETX	0.00173976	4.1095e-38	5.48083e-34	0.142	0.129	HSC	0.118919	0.070922	0.11194	0.0676533	0.268187	0.0823353	0.0810407	0.251666
STRBP	0.0520697	4.17667e-38	5.57042e-34	0.121	0.085	HSC	0.124324	0.0330969	0.0870647	0.0539112	0.2443	0.0668663	0.0432616	0.183967
FBL	-0.126446	4.32388e-38	5.76675e-34	0.811	0.817	HSC	0.848649	0.669031	0.873134	0.842495	0.808903	0.906687	0.819677	0.771545
PWWP2A	-0.00744177	5.52107e-38	7.36344e-34	0.065	0.059	HSC	0.0810811	0.0260047	0.0273632	0.0147992	0.148751	0.0194611	0.0247209	0.148291
RMND5A	0.0354229	6.88197e-38	9.17848e-34	0.099	0.073	HSC	0.0918919	0.0118203	0.0746269	0.0591966	0.191097	0.0384232	0.0542265	0.126585
PARVB	-0.0067549	7.43648e-38	9.91803e-34	0.131	0.116	HSC	0.183784	0.0520095	0.0696517	0.0528541	0.264929	0.0788423	0.0926037	0.182678
DBI	0.270019	9.1119e-38	1.21525e-33	0.513	0.365	HSC	0.6	0.380615	0.641791	0.440803	0.574376	0.642715	0.300439	0.384483
CMTM3	0.0105501	9.14058e-38	1.21908e-33	0.09	0.073	HSC	0.0756757	0.0189125	0.0323383	0.0306554	0.212812	0.0494012	0.0341906	0.168493
PQLC1	0.0119669	9.40645e-38	1.25454e-33	0.062	0.044	HSC	0.0216216	0.0118203	0.0124378	0.0179704	0.158523	0.0239521	0.0170455	0.110251
NDUFB9	-0.0290197	9.48725e-38	1.26531e-33	0.559	0.55	HSC	0.594595	0.406619	0.716418	0.649049	0.460369	0.666168	0.547348	0.505695
MSN	-0.0476578	1.30879e-37	1.74553e-33	0.404	0.402	HSC	0.556757	0.179669	0.360697	0.302326	0.600434	0.377745	0.35945	0.502686
KDELR2	-0.0428329	1.7196e-37	2.29343e-33	0.166	0.166	HSC	0.427027	0.0945626	0.0696517	0.0655391	0.290988	0.0958084	0.132974	0.267354
MIB2	0.0223607	1.82998e-37	2.44064e-33	0.061	0.04	HSC	0.0864865	0.0118203	0.0124378	0.0116279	0.149837	0.0204591	0.0207337	0.0900494
RPL36AL	-0.371507	2.11258e-37	2.81755e-33	0.953	0.976	HSC	0.983784	0.888889	0.99005	0.963002	0.948969	0.983533	0.983553	0.955727
RNF6	-0.0266348	2.57929e-37	3.44e-33	0.083	0.077	HSC	0.156757	0.0141844	0.0497512	0.0401691	0.157438	0.0239521	0.0730662	0.106598
RPS6KA1	0.0499095	2.60614e-37	3.47582e-33	0.113	0.076	HSC	0.135135	0.0165485	0.109453	0.0813953	0.187839	0.0374251	0.0645933	0.116699
SDHAF1	-0.0248012	2.74324e-37	3.65866e-33	0.046	0.046	HSC	0.0486486	0.0070922	0.00248756	0.00845666	0.120521	0.00998004	0.0195375	0.116914
CSGALNACT2	0.0392314	2.78485e-37	3.71416e-33	0.074	0.051	HSC	0.0378378	0.0307329	0.0472637	0.0200846	0.168295	0.0284431	0.0325957	0.0992908
MKRN1	-0.167665	3.17977e-37	4.24086e-33	0.205	0.244	HSC	0.362162	0.0780142	0.149254	0.137421	0.326819	0.120259	0.271232	0.239845
ITSN2	-0.140794	3.28547e-37	4.38183e-33	0.181	0.217	HSC	0.259459	0.101655	0.0895522	0.102537	0.323561	0.117764	0.190789	0.317645
SREK1	0.101064	3.30862e-37	4.41271e-33	0.282	0.213	HSC	0.313514	0.130024	0.271144	0.175476	0.460369	0.229042	0.181818	0.274017
DNM1L	0.0982831	3.42155e-37	4.56333e-33	0.192	0.13	HSC	0.297297	0.0898345	0.179104	0.0866808	0.330076	0.123253	0.0926037	0.211906
HIST1H1C	-0.009498	3.42527e-37	4.56828e-33	0.226	0.197	HSC	0.356757	0.120567	0.271144	0.14482	0.311618	0.10978	0.111742	0.416935
WAC-AS1	-0.0976632	3.44982e-37	4.60103e-33	0.147	0.161	HSC	0.243243	0.0425532	0.104478	0.0327696	0.310532	0.109281	0.0887161	0.337847
PRKAR1A	-0.0820172	4.17525e-37	5.56853e-33	0.219	0.222	HSC	0.513514	0.0638298	0.174129	0.132135	0.339848	0.129242	0.20943	0.287342
SUGP2	0.0561339	4.22276e-37	5.63189e-33	0.142	0.103	HSC	0.0864865	0.035461	0.0920398	0.0856237	0.282302	0.0918164	0.0766547	0.166344
NUMA1	-0.0103589	4.30802e-37	5.74561e-33	0.158	0.14	HSC	0.162162	0.0236407	0.0870647	0.0845666	0.325733	0.120259	0.104964	0.225661
RFK	-0.0316878	4.97351e-37	6.63317e-33	0.119	0.119	HSC	0.2	0.0614657	0.0597015	0.0581395	0.217155	0.0528942	0.116726	0.152375
AMT	-0.0951461	5.11387e-37	6.82037e-33	0.04	0.075	HSC	0.145946	0.0496454	0.139303	0.00634249	0.00651466	0.131737	0.094697	0.00924135
RAB4A	-0.156805	5.18609e-37	6.91669e-33	0.196	0.248	HSC	0.367568	0.148936	0.0621891	0.0824524	0.358306	0.143214	0.255283	0.278315
PGGT1B	0.030664	5.3097e-37	7.08154e-33	0.112	0.085	HSC	0.156757	0.0496454	0.106965	0.0581395	0.188925	0.0384232	0.0645933	0.148721
ZNF800	-0.00795388	5.34591e-37	7.12984e-33	0.077	0.069	HSC	0.0594595	0.0236407	0.0323383	0.0221987	0.180239	0.0349301	0.0366826	0.154954
CASK	0.0374768	5.66062e-37	7.54956e-33	0.082	0.05	HSC	0.291892	0.0165485	0.0970149	0.00105708	0.147666	0.0199601	0.0439593	0.0760799
NCF4	0.373403	5.8568e-37	7.81121e-33	0.335	0.156	HSC	0.356757	0.156028	0.395522	0.305497	0.418024	0.188124	0.144438	0.166559
MORF4L1	0.169826	6.46388e-37	8.62088e-33	0.842	0.784	HSC	0.962162	0.6974	0.957711	0.864693	0.808903	0.880739	0.787978	0.732001
API5	-0.0166407	7.90487e-37	1.05427e-32	0.093	0.084	HSC	0.151351	0.0260047	0.0746269	0.0475687	0.166124	0.0279441	0.0680821	0.142704
ZNF639	0.00969238	8.12966e-37	1.08425e-32	0.073	0.061	HSC	0.0594595	0.00945626	0.0373134	0.0243129	0.170467	0.0299401	0.0252193	0.15173
ITPR2	0.00577765	8.24988e-37	1.10029e-32	0.11	0.089	HSC	0.145946	0.0260047	0.0696517	0.0369979	0.234528	0.0628743	0.0491427	0.185687
ABCC1	0.0571592	8.57972e-37	1.14428e-32	0.098	0.066	HSC	0.118919	0.0212766	0.0646766	0.0359408	0.208469	0.0489022	0.0449561	0.117559
AGPS	-0.113189	8.7327e-37	1.16468e-32	0.1	0.125	HSC	0.227027	0.035461	0.0422886	0.0359408	0.19544	0.0419162	0.0854266	0.246937
NCOR1	-0.136868	9.48871e-37	1.26551e-32	0.336	0.382	HSC	0.491892	0.286052	0.196517	0.205074	0.523344	0.281437	0.391447	0.406619
KAT6A	0.0586687	1.05195e-36	1.40299e-32	0.164	0.122	HSC	0.259459	0.0496454	0.144279	0.0919662	0.279045	0.0903194	0.0955941	0.191489
BCAT1	0.0464239	1.07466e-36	1.43327e-32	0.19	0.153	HSC	0.243243	0.0803783	0.159204	0.112051	0.323561	0.11976	0.117225	0.245863
SART1	-0.0504995	1.17418e-36	1.566e-32	0.081	0.087	HSC	0.162162	0.0165485	0.0149254	0.0243129	0.180239	0.0349301	0.0833333	0.116269
PAK2	-0.0256229	1.22947e-36	1.63974e-32	0.261	0.256	HSC	0.313514	0.160757	0.211443	0.117336	0.466884	0.230539	0.188098	0.412852
RUNX1	-0.0427106	1.66921e-36	2.22623e-32	0.199	0.198	HSC	0.313514	0.0661939	0.131841	0.0909091	0.37785	0.168663	0.124502	0.369224
PTGES2	0.0160212	1.82451e-36	2.43335e-32	0.052	0.038	HSC	0.0756757	0.0118203	0.0174129	0.00528541	0.129207	0.0134731	0.014055	0.10101
SHPRH	0.0438566	1.86644e-36	2.48928e-32	0.202	0.149	HSC	0.156757	0.0945626	0.174129	0.130021	0.347448	0.137226	0.0959928	0.269718
MT-ND5	-0.00156839	1.97135e-36	2.62919e-32	0.919	0.907	HSC	0.994595	0.820331	0.945274	0.864693	0.994571	0.973553	0.869019	0.960456
ATP6V0A2	-0.0802714	1.99824e-36	2.66506e-32	0.12	0.134	HSC	0.145946	0.0330969	0.0547264	0.0465116	0.259501	0.0788423	0.0798445	0.275091
FCER1A	-0.465066	2.04293e-36	2.72465e-32	0.164	0.334	HSC	0.0648649	0.0803783	0.0597015	0.306554	0.121607	0.311377	0.320774	0.373522
EIF1	-0.39021	2.08651e-36	2.78278e-32	0.998	0.999	HSC	1	0.992908	1	0.998943	0.997828	0.999002	0.999701	0.998925
KAT6B	0.0272543	2.16303e-36	2.88483e-32	0.21	0.175	HSC	0.216216	0.0921986	0.199005	0.0909091	0.389794	0.168663	0.115431	0.306254
GABPB1-AS1	0.263073	2.34855e-36	3.13227e-32	0.68	0.508	HSC	0.697297	0.541371	0.823383	0.533827	0.828447	0.65519	0.375698	0.731141
TMED7	-0.00639217	2.48839e-36	3.31876e-32	0.056	0.05	HSC	0.102703	0.0070922	0.0223881	0.0200846	0.121607	0.010978	0.0264155	0.118418
RBPMS	-0.0413181	2.63904e-36	3.51969e-32	0.188	0.186	HSC	0.172973	0.0803783	0.129353	0.0803383	0.37785	0.16018	0.129087	0.320868
NSMCE4A	-0.0392262	2.70931e-36	3.61341e-32	0.142	0.153	HSC	0.248649	0.148936	0.0323383	0.0539112	0.255157	0.0758483	0.144238	0.20374
IL12A-AS1	-0.0339975	2.93936e-36	3.92023e-32	0.046	0.054	HSC	0	0.00472813	0.00497512	0.0169133	0.121607	0.010978	0.0148525	0.155384
ZEB2	-0.0121185	3.08746e-36	4.11775e-32	0.313	0.296	HSC	0.324324	0.120567	0.273632	0.216702	0.514658	0.295908	0.228469	0.44294
UBE2H	0.0533281	4.55797e-36	6.07896e-32	0.099	0.071	HSC	0.151351	0.0401891	0.0447761	0.0306554	0.208469	0.0503992	0.0378788	0.149581
PM20D2	0.0475997	5.05433e-36	6.74096e-32	0.122	0.091	HSC	0.0972973	0.0472813	0.0671642	0.0623679	0.247557	0.0723553	0.062799	0.158822
MAP2K3	0.0290084	5.06362e-36	6.75334e-32	0.082	0.053	HSC	0.162162	0.00236407	0.0298507	0.0264271	0.18241	0.0369261	0.0434609	0.0818827
MCM4	0.082895	5.10121e-36	6.80348e-32	0.089	0.044	HSC	0.102703	0.0236407	0.0895522	0.0391121	0.16721	0.0304391	0.022827	0.0941328
MCTP2	-0.0555306	5.2611e-36	7.01673e-32	0.123	0.129	HSC	0.113514	0.0307329	0.0920398	0.0581395	0.246471	0.0713573	0.114334	0.184827
SESN1	-0.0242421	5.30407e-36	7.07404e-32	0.079	0.077	HSC	0.102703	0.0212766	0.0348259	0.0264271	0.172638	0.0324351	0.0391746	0.17623
IPO5	-0.00339317	5.35063e-36	7.13614e-32	0.127	0.116	HSC	0.194595	0.0472813	0.109453	0.0623679	0.22367	0.0583832	0.0845295	0.207823
SLC25A36	-0.0116461	6.01436e-36	8.02135e-32	0.263	0.243	HSC	0.248649	0.141844	0.253731	0.145877	0.445168	0.216068	0.179625	0.391575
HLA-E	-0.0229575	7.46118e-36	9.95097e-32	0.899	0.92	HSC	0.983784	0.619385	0.967662	0.932347	0.945711	0.903194	0.903708	0.96196
LYPLA1	0.0404989	7.81521e-36	1.04231e-31	0.292	0.246	HSC	0.427027	0.1513	0.288557	0.20296	0.421281	0.194112	0.226774	0.308188
TSPAN13	-0.00704163	7.93058e-36	1.0577e-31	0.154	0.142	HSC	0.308108	0.0780142	0.0522388	0.0665962	0.292074	0.100798	0.137261	0.168923
LCOR	0.0838104	8.42734e-36	1.12395e-31	0.148	0.099	HSC	0.0756757	0.0567376	0.131841	0.0909091	0.270358	0.0878244	0.0676834	0.171717
CEP170	-0.0162233	9.70707e-36	1.29463e-31	0.14	0.129	HSC	0.145946	0.0449173	0.139303	0.0465116	0.279045	0.0963074	0.0783493	0.25274
AKAP13	-0.00167751	9.80904e-36	1.30823e-31	0.31	0.272	HSC	0.275676	0.130024	0.333333	0.19556	0.505972	0.26497	0.211224	0.407479
MSH6	-0.00137768	1.01275e-35	1.3507e-31	0.128	0.109	HSC	0.162162	0.0330969	0.0995025	0.0697674	0.237785	0.0668663	0.069378	0.212551
FCHSD2	-0.0148874	1.03083e-35	1.37482e-31	0.079	0.072	HSC	0.0810811	0.0165485	0.0323383	0.02537	0.18241	0.0369261	0.0325957	0.172577
USP34	0.000190309	1.26875e-35	1.69213e-31	0.181	0.16	HSC	0.178378	0.0851064	0.144279	0.0803383	0.345277	0.136727	0.10626	0.284333
MAFG	-0.0358231	1.33221e-35	1.77677e-31	0.082	0.083	HSC	0.0540541	0.0070922	0.0298507	0.0317125	0.197611	0.0449102	0.0722687	0.123576
EFHD2	0.0377463	1.37557e-35	1.8346e-31	0.075	0.05	HSC	0.0378378	0.0118203	0.039801	0.0200846	0.183496	0.0379242	0.0266148	0.105953
OSBPL8	-0.110851	1.42153e-35	1.89589e-31	0.239	0.261	HSC	0.318919	0.158392	0.176617	0.103594	0.42671	0.198603	0.20624	0.40576
2006-03-01	0.123117	1.63927e-35	2.18629e-31	0.291	0.211	HSC	0.427027	0.0969267	0.281095	0.209302	0.441911	0.211577	0.174242	0.289276
RBM12B	-0.0217359	1.76388e-35	2.35248e-31	0.078	0.074	HSC	0.0702703	0.0118203	0.0447761	0.0179704	0.186754	0.0394212	0.030303	0.183108
TNFAIP2	0.0424959	1.95323e-35	2.60502e-31	0.047	0.022	HSC	0.0108108	0.00472813	0.0124378	0.00739958	0.128122	0.0139721	0.0109649	0.0500752
TGFB1	-0.158591	2.383e-35	3.17821e-31	0.122	0.174	HSC	0.297297	0.035461	0.00995025	0.0158562	0.284473	0.0983034	0.153608	0.248872
NOG	0.0212294	2.4779e-35	3.30478e-31	0.079	0.061	HSC	0.0918919	0.0236407	0.0373134	0.0412262	0.158523	0.0264471	0.0239234	0.155384
EPB41	0.00692299	2.54887e-35	3.39943e-31	0.109	0.098	HSC	0.0864865	0.0425532	0.0597015	0.0613108	0.213898	0.0538922	0.0579147	0.205029
DDX42	-0.0417896	2.58657e-35	3.4497e-31	0.138	0.139	HSC	0.118919	0.0638298	0.0820896	0.0792812	0.259501	0.0808383	0.0808413	0.290995
MT-ND6	-0.0257783	2.79287e-35	3.72486e-31	0.156	0.141	HSC	0.308108	0.0685579	0.0995025	0.0317125	0.319218	0.11976	0.120913	0.192134
CHD1	0.0539609	2.80479e-35	3.74075e-31	0.208	0.165	HSC	0.275676	0.108747	0.231343	0.107822	0.331162	0.129741	0.121711	0.274017
SLC25A5	0.378806	2.884e-35	3.84639e-31	0.807	0.684	HSC	0.864865	0.534279	0.927861	0.758985	0.916395	0.819361	0.659888	0.677627
RAB10	-0.0331427	3.0693e-35	4.09353e-31	0.236	0.224	HSC	0.308108	0.0685579	0.276119	0.180761	0.337676	0.132735	0.213716	0.285837
RPAP2	0.0440118	3.10324e-35	4.13879e-31	0.18	0.144	HSC	0.151351	0.0851064	0.199005	0.10148	0.302932	0.110279	0.0969896	0.260047
BIVM	0.0429009	3.18815e-35	4.25203e-31	0.122	0.092	HSC	0.232432	0.0449173	0.0721393	0.0655391	0.214984	0.0553892	0.0776515	0.13819
ARFGAP3	-0.0226984	3.19881e-35	4.26625e-31	0.156	0.141	HSC	0.221622	0.0496454	0.19403	0.116279	0.214984	0.0548902	0.127691	0.205029
CAPRIN1	-0.0822233	3.46575e-35	4.62227e-31	0.227	0.236	HSC	0.389189	0.070922	0.124378	0.132135	0.407166	0.190619	0.183612	0.368579
WAPL	-0.0450993	3.73625e-35	4.98303e-31	0.171	0.177	HSC	0.308108	0.115839	0.0970149	0.0761099	0.298588	0.107784	0.14683	0.272297
EPRS	-0.0178937	3.93362e-35	5.24627e-31	0.295	0.262	HSC	0.410811	0.1513	0.353234	0.186047	0.423453	0.199102	0.203349	0.415861
PRDM2	0.0412106	4.41316e-35	5.88583e-31	0.111	0.089	HSC	0.0972973	0.0425532	0.0472637	0.05074	0.234528	0.0683633	0.0608054	0.158178
RC3H2	1.71008e-05	4.48023e-35	5.97529e-31	0.088	0.075	HSC	0.0864865	0.0236407	0.0472637	0.0295983	0.196526	0.0449102	0.0511364	0.13819
AKAP8L	0.0229118	4.70512e-35	6.27522e-31	0.096	0.074	HSC	0.135135	0.0283688	0.0547264	0.0221987	0.213898	0.0543912	0.03439	0.168064
TXNRD1	-0.0105325	4.80906e-35	6.41384e-31	0.151	0.135	HSC	0.237838	0.0874704	0.119403	0.077167	0.252986	0.0768463	0.103868	0.22867
ZNF511	-0.0403374	4.85403e-35	6.47383e-31	0.107	0.11	HSC	0.178378	0.0472813	0.0248756	0.038055	0.225841	0.0608782	0.0913078	0.170858
C16orf72	0.00141929	4.9697e-35	6.62808e-31	0.107	0.09	HSC	0.124324	0.0307329	0.0621891	0.0327696	0.234528	0.0658683	0.0720694	0.13948
MXI1	0.0461602	5.07192e-35	6.76442e-31	0.083	0.05	HSC	0.0648649	0.0212766	0.0621891	0.02537	0.183496	0.0384232	0.0357855	0.0872555
RAD50	-0.100157	5.75896e-35	7.68073e-31	0.105	0.142	HSC	0.237838	0.132388	0.375622	0.0105708	0.0456026	0.208084	0.172149	0.0483559
ZNF292	0.00627498	5.95447e-35	7.94147e-31	0.31	0.278	HSC	0.221622	0.148936	0.325871	0.204017	0.502714	0.276946	0.199462	0.448743
EGLN1	0.0465548	6.43075e-35	8.57669e-31	0.063	0.035	HSC	0.0540541	0.0165485	0.0348259	0.0200846	0.141151	0.0194611	0.016547	0.0831721
CARNMT1	-0.016304	6.56592e-35	8.75697e-31	0.055	0.051	HSC	0.0324324	0.0070922	0.0149254	0.0190275	0.134636	0.0169661	0.0269139	0.117129
ARHGEF1	-0.0505302	6.56917e-35	8.7613e-31	0.155	0.153	HSC	0.275676	0.0141844	0.176617	0.124736	0.218241	0.0568862	0.157197	0.184397
VPS26B	0.0421594	6.75358e-35	9.00725e-31	0.065	0.041	HSC	0.0378378	0.0165485	0.0248756	0.0243129	0.153094	0.0244511	0.0204346	0.0926284
MFSD3	0.015522	7.43433e-35	9.91517e-31	0.035	0.021	HSC	0.0540541	0.0070922	0.00497512	0.00317125	0.0901194	0.00299401	0.0156499	0.0408339
DOCK8	0.00997115	8.37295e-35	1.1167e-30	0.251	0.221	HSC	0.335135	0.130024	0.243781	0.155391	0.390879	0.173653	0.172448	0.346873
DIAPH1	0.0130482	8.44457e-35	1.12625e-30	0.143	0.122	HSC	0.156757	0.0330969	0.0845771	0.0708245	0.290988	0.101297	0.0793461	0.224586
PHIP	0.0613536	9.25482e-35	1.23432e-30	0.36	0.3	HSC	0.410811	0.167849	0.430348	0.267442	0.502714	0.282435	0.280901	0.350527
AGPAT5	0.0183537	9.74129e-35	1.2992e-30	0.126	0.104	HSC	0.0918919	0.0307329	0.119403	0.0750529	0.232356	0.0663673	0.0647927	0.206319
OTUD1	0.0466715	9.82473e-35	1.31032e-30	0.037	0.012	HSC	0	0	0	0.00634249	0.108578	0.00798403	0.00618022	0.0255749
HBS1L	0.0155017	1.14399e-34	1.52574e-30	0.138	0.108	HSC	0.248649	0.0283688	0.206468	0.0856237	0.188925	0.0419162	0.100478	0.15259
GNAI1	0.0996534	1.30698e-34	1.74313e-30	0.309	0.232	HSC	0.454054	0.184397	0.410448	0.230444	0.373507	0.163673	0.176734	0.380185
NACA	-0.251214	1.32934e-34	1.77295e-30	1	1	HSC	1	0.997636	1	1	1	1	1	1
CRELD2	0.00767194	1.33641e-34	1.78237e-30	0.045	0.034	HSC	0.0702703	0.00472813	0.00746269	0.00317125	0.117264	0.010978	0.0101675	0.0969267
PPP4R3B	-0.023562	1.38879e-34	1.85223e-30	0.183	0.168	HSC	0.243243	0.0685579	0.181592	0.0930233	0.317047	0.11976	0.123604	0.284548
PPIF	0.0263501	1.40431e-34	1.87293e-30	0.055	0.034	HSC	0.0432432	0.00236407	0.0199005	0.0221987	0.131379	0.0159681	0.0126595	0.0876854
MPHOSPH9	-0.00400072	1.53143e-34	2.04247e-30	0.161	0.146	HSC	0.162162	0.0685579	0.154229	0.0697674	0.30076	0.108782	0.114633	0.228025
NDUFA11	0.38989	1.66976e-34	2.22696e-30	0.633	0.443	HSC	0.805405	0.347518	0.855721	0.710359	0.55266	0.684132	0.428529	0.369869
RBM5	0.0406974	1.91077e-34	2.5484e-30	0.253	0.211	HSC	0.281081	0.0803783	0.261194	0.193446	0.384365	0.179142	0.184011	0.284548
LRRFIP2	-0.190243	2.60808e-34	3.4784e-30	0.156	0.211	HSC	0.243243	0.0661939	0.0895522	0.0813953	0.284473	0.0983034	0.188995	0.305609
CASC4	-0.0179845	2.83139e-34	3.77623e-30	0.131	0.12	HSC	0.162162	0.0472813	0.131841	0.0697674	0.226927	0.0628743	0.0927033	0.203525
RAB22A	-0.00881722	2.87532e-34	3.83482e-30	0.059	0.053	HSC	0.0324324	0.0165485	0.0149254	0.0137421	0.149837	0.0239521	0.0239234	0.127015
HEBP1	-0.233239	2.98653e-34	3.98313e-30	0.249	0.326	HSC	0.464865	0.0945626	0.119403	0.137421	0.44734	0.22006	0.289673	0.450247
PHC2	0.0600145	3.15658e-34	4.20994e-30	0.064	0.03	HSC	0.0216216	0.00236407	0.0149254	0.0243129	0.163952	0.0304391	0.0200359	0.05072
ATP1B1	-0.0983958	3.20634e-34	4.2763e-30	0.262	0.277	HSC	0.275676	0.130024	0.186567	0.194503	0.421281	0.198104	0.244617	0.381259
NUCB2	0.346621	3.32304e-34	4.43194e-30	0.867	0.755	HSC	0.864865	0.716312	0.935323	0.831924	0.94354	0.845309	0.686703	0.863529
MT-ATP8	-0.039836	3.3479e-34	4.46509e-30	0.107	0.103	HSC	0.2	0.0212766	0.0572139	0.0147992	0.245385	0.0738523	0.0222289	0.29121
GFER	-0.0394995	3.94235e-34	5.25791e-30	0.049	0.055	HSC	0.102703	0.0141844	0.00497512	0.00634249	0.117264	0.011477	0.0332935	0.119923
CBFB	0.00571459	4.38293e-34	5.84551e-30	0.091	0.076	HSC	0.0972973	0.0189125	0.0348259	0.0454545	0.19544	0.0459082	0.0572169	0.129379
ERGIC1	0.0583826	4.50189e-34	6.00417e-30	0.259	0.212	HSC	0.394595	0.0780142	0.261194	0.165962	0.408252	0.20509	0.180024	0.283258
GPATCH2L	0.0680455	5.57366e-34	7.43359e-30	0.223	0.176	HSC	0.286486	0.0874704	0.19403	0.133192	0.376764	0.17016	0.132376	0.271008
NUFIP2	-0.00919498	6.23474e-34	8.31527e-30	0.165	0.147	HSC	0.167568	0.0661939	0.119403	0.0676533	0.330076	0.13024	0.0810407	0.295078
SP3	-0.00885885	6.36457e-34	8.48842e-30	0.105	0.095	HSC	0.124324	0.0401891	0.0572139	0.0422833	0.217155	0.0578842	0.0663876	0.173222
TMC8	-0.0575907	6.79401e-34	9.06118e-30	0.142	0.143	HSC	0.167568	0.035461	0.116915	0.0824524	0.257329	0.0818363	0.134171	0.187191
UTRN	-0.0383796	7.56399e-34	1.00881e-29	0.192	0.184	HSC	0.183784	0.0921986	0.179104	0.0813953	0.358306	0.153194	0.121711	0.332259
2002-03-01	-0.00537518	7.59125e-34	1.01245e-29	0.039	0.035	HSC	0.0324324	0.0070922	0.00497512	0.00739958	0.103149	0.00698603	0.011862	0.0969267
DESI2	0.00673648	1.0008e-33	1.33476e-29	0.086	0.073	HSC	0.140541	0.0449173	0.0248756	0.0327696	0.17481	0.0359281	0.057815	0.122287
KDSR	-0.0673689	1.00817e-33	1.3446e-29	0.122	0.132	HSC	0.172973	0.035461	0.0845771	0.0496829	0.241042	0.0728543	0.0828349	0.261982
ZMYND8	0.0626708	1.07454e-33	1.43311e-29	0.232	0.175	HSC	0.237838	0.0969267	0.206468	0.147992	0.389794	0.174651	0.135367	0.260477
FUBP3	0.00927957	1.13624e-33	1.5154e-29	0.057	0.043	HSC	0.0918919	0.0070922	0.0323383	0.0200846	0.120521	0.0129741	0.0348884	0.0726413
UBL5	0.357739	1.20426e-33	1.60612e-29	0.734	0.582	HSC	0.854054	0.56974	0.915423	0.732558	0.707926	0.826846	0.524123	0.603052
MBD2	0.0644187	1.33415e-33	1.77935e-29	0.069	0.032	HSC	0.0216216	0.0165485	0.0323383	0.0221987	0.16721	0.0324351	0.0245215	0.0490006
ACSL3	0.0309054	1.34345e-33	1.79176e-29	0.078	0.054	HSC	0.108108	0.0307329	0.0497512	0.0306554	0.153094	0.0259481	0.0439593	0.0870406
HIPK1	0.039131	1.37753e-33	1.83722e-29	0.149	0.12	HSC	0.237838	0.0496454	0.0895522	0.0634249	0.292074	0.105788	0.106858	0.153879
ADAM10	0.10152	1.44766e-33	1.93074e-29	0.117	0.071	HSC	0.172973	0.0945626	0.131841	0.0369979	0.193268	0.0464072	0.0495415	0.128734
PRDX1	0.13265	1.47342e-33	1.96509e-29	0.976	0.975	HSC	0.989189	0.929078	0.992537	0.978858	0.984799	0.982535	0.970893	0.980658
U2SURP	0.155435	1.48196e-33	1.9765e-29	0.467	0.364	HSC	0.491892	0.330969	0.594527	0.341438	0.598263	0.372255	0.281798	0.535998
MPRIP	0.0553825	1.85683e-33	2.47645e-29	0.086	0.053	HSC	0.0756757	0.0118203	0.0497512	0.0359408	0.187839	0.0429142	0.0448565	0.0765098
PIAS2	0.0755465	2.11189e-33	2.81662e-29	0.126	0.086	HSC	0.172973	0.0732861	0.106965	0.0465116	0.23127	0.0693613	0.0518341	0.1657
KCNAB2	0.0089453	2.27336e-33	3.03198e-29	0.191	0.162	HSC	0.232432	0.0401891	0.174129	0.14482	0.306189	0.115269	0.157097	0.192564
PTGER4	-0.0213375	2.36817e-33	3.15842e-29	0.133	0.128	HSC	0.227027	0.0236407	0.0696517	0.0412262	0.287731	0.103792	0.117026	0.161831
KANTR	0.0408759	2.41281e-33	3.21797e-29	0.039	0.017	HSC	0.0162162	0	0.00248756	0.038055	0.0770901	0.000998004	0.00119617	0.0586718
BAZ1B	0.0284369	2.44645e-33	3.26283e-29	0.119	0.093	HSC	0.0648649	0.0543735	0.0696517	0.0613108	0.239957	0.0723553	0.0473485	0.20202
SOX12	0.036044	2.55508e-33	3.40771e-29	0.065	0.039	HSC	0.027027	0.00472813	0.0223881	0.02537	0.159609	0.0299401	0.0216308	0.0812379
UHRF2	0.0258304	2.791e-33	3.72235e-29	0.065	0.045	HSC	0.0432432	0.0118203	0.0373134	0.0243129	0.148751	0.0244511	0.0201356	0.107672
PURA	-0.0411497	2.93273e-33	3.91138e-29	0.124	0.123	HSC	0.0648649	0.0401891	0.0820896	0.0623679	0.256243	0.0823353	0.0825359	0.228885
PABPC3	-0.0312457	3.02676e-33	4.03679e-29	0.101	0.108	HSC	0.524324	0.0780142	0.348259	0.00845666	0.0130293	0.138723	0.144837	0.0165485
PTCD3	0.0877713	3.44377e-33	4.59296e-29	0.182	0.126	HSC	0.2	0.0685579	0.218905	0.12685	0.27253	0.0928144	0.0999801	0.195143
NR1D2	-0.0121679	3.68336e-33	4.9125e-29	0.057	0.049	HSC	0.0648649	0.00236407	0.0348259	0.0179704	0.131379	0.0179641	0.0317982	0.10101
NDUFB1	0.542663	3.89678e-33	5.19713e-29	0.471	0.235	HSC	0.875676	0.295508	0.78607	0.440803	0.364821	0.552395	0.181619	0.21513
HSP90B1	0.0934067	4.06759e-33	5.42494e-29	0.605	0.511	HSC	0.691892	0.463357	0.731343	0.463002	0.742671	0.532934	0.399422	0.740597
SOCS3	-0.0223516	4.65593e-33	6.20962e-29	0.062	0.063	HSC	0.0918919	0.00472813	0.0149254	0.0190275	0.14658	0.0249501	0.060307	0.086181
AEBP2	-0.00316582	4.71249e-33	6.28505e-29	0.083	0.07	HSC	0.102703	0.0212766	0.0547264	0.0391121	0.163952	0.0319361	0.048744	0.132603
TMEM38B	0.037408	6.18193e-33	8.24484e-29	0.192	0.151	HSC	0.254054	0.0425532	0.273632	0.168076	0.235613	0.0703593	0.147129	0.193853
MCM6	0.0971726	6.78007e-33	9.04258e-29	0.108	0.056	HSC	0.124324	0.0425532	0.124378	0.0708245	0.16721	0.0334331	0.0361842	0.107672
SPTLC1	0.0894256	7.42203e-33	9.89877e-29	0.104	0.056	HSC	0.0702703	0.0189125	0.0472637	0.117336	0.159609	0.0299401	0.0229266	0.138405
CCDC50	0.0593563	8.00988e-33	1.06828e-28	0.034	0.006	HSC	0.0432432	0.0070922	0.0199005	0	0.0857763	0.00299401	0.00269139	0.0159037
HMGB1	0.312504	8.78006e-33	1.171e-28	0.977	0.954	HSC	1	0.938534	1	0.969345	0.989142	0.984531	0.932715	0.986675
ZNF326	0.0858153	9.20106e-33	1.22715e-28	0.23	0.173	HSC	0.27027	0.106383	0.228856	0.120507	0.391965	0.181637	0.119219	0.286267
PIP4K2A	0.0709193	9.4662e-33	1.26251e-28	0.137	0.089	HSC	0.205405	0.0330969	0.0845771	0.0739958	0.257329	0.0848303	0.0774522	0.116914
H3F3B	0.467994	9.53986e-33	1.27233e-28	0.993	0.974	HSC	1	0.971631	1	0.996829	0.994571	0.978044	0.972089	0.975285
TMBIM4	0.327555	1.00327e-32	1.33806e-28	0.53	0.346	HSC	0.551351	0.288416	0.681592	0.516913	0.585233	0.355788	0.263357	0.518805
COPB1	0.113507	1.03856e-32	1.38513e-28	0.246	0.172	HSC	0.383784	0.120567	0.28607	0.156448	0.34962	0.147206	0.131081	0.270793
CEP350	-0.014861	1.04355e-32	1.39179e-28	0.145	0.135	HSC	0.145946	0.070922	0.0970149	0.0602537	0.285559	0.102295	0.0835327	0.261122
CNTRL	0.0935676	1.19003e-32	1.58714e-28	0.324	0.257	HSC	0.324324	0.196217	0.370647	0.207188	0.480999	0.258982	0.186802	0.407909
MESP1	-0.0127854	1.37465e-32	1.83338e-28	0.026	0.024	HSC	0.00540541	0	0	0.00105708	0.0781759	0.00149701	0.00109649	0.0827423
RGS2	-0.360043	1.43227e-32	1.91022e-28	0.165	0.194	HSC	0.356757	0.0732861	0.119403	0.165962	0.188925	0.337325	0.240331	0.0324522
TPP2	0.0582162	1.45646e-32	1.94248e-28	0.171	0.127	HSC	0.189189	0.0638298	0.181592	0.107822	0.277959	0.0983034	0.0912081	0.217709
NCBP2-AS2	-0.104102	1.48879e-32	1.9856e-28	0.159	0.202	HSC	0.221622	0.193853	0.0223881	0.0496829	0.301846	0.114271	0.177931	0.29164
SOCS2	0.0455938	1.57235e-32	2.09704e-28	0.485	0.442	HSC	0.551351	0.286052	0.487562	0.432347	0.614549	0.394711	0.446172	0.453041
ZNF708	-0.00357545	1.66444e-32	2.21986e-28	0.076	0.069	HSC	0.0810811	0.0165485	0.0621891	0.02537	0.160695	0.0309381	0.0337919	0.160542
EMC8	0.0276027	1.72165e-32	2.29617e-28	0.066	0.043	HSC	0.0810811	0.0165485	0.0199005	0.0190275	0.15418	0.0279441	0.0186404	0.103374
GLUD1	-0.00329433	1.77998e-32	2.37396e-28	0.132	0.113	HSC	0.167568	0.035461	0.11194	0.0676533	0.243214	0.0758483	0.0757576	0.210617
HPS6	0.0199954	1.83947e-32	2.45331e-28	0.029	0.015	HSC	0.0108108	0	0.00497512	0.00528541	0.0803474	0.00199601	0.00299043	0.0474962
ADD1	-1.6737e-06	1.89356e-32	2.52544e-28	0.164	0.149	HSC	0.194595	0.0638298	0.146766	0.0909091	0.286645	0.105788	0.123704	0.222437
MYC	0.259407	1.93262e-32	2.57753e-28	0.334	0.221	HSC	0.216216	0.134752	0.442786	0.368922	0.365907	0.16018	0.148026	0.40404
EPS15	-0.0314797	1.94934e-32	2.59983e-28	0.133	0.128	HSC	0.167568	0.0330969	0.0895522	0.0623679	0.263844	0.0898204	0.0894139	0.227595
HIST1H1E	-0.141313	2.00488e-32	2.6739e-28	0.067	0.101	HSC	0.0216216	0.0330969	0.0746269	0.0232558	0.13355	0.0189621	0.00707735	0.338491
ANXA1	-0.0576519	2.16384e-32	2.88591e-28	0.733	0.693	HSC	0.924324	0.498818	0.91791	0.653277	0.803474	0.858283	0.663377	0.684505
NKTR	-0.0689557	2.50219e-32	3.33718e-28	0.41	0.388	HSC	0.545946	0.231678	0.420398	0.29704	0.577633	0.3498	0.342105	0.502472
ZNF711	-0.00774769	2.52384e-32	3.36604e-28	0.056	0.051	HSC	0.0702703	0.0165485	0.0199005	0.0179704	0.127036	0.0164671	0.0237241	0.124221
CALM2	0.27368	2.72575e-32	3.63534e-28	0.94	0.889	HSC	0.994595	0.900709	0.985075	0.955603	0.912052	0.957086	0.899422	0.838814
RIF1	0.00453594	2.93391e-32	3.91295e-28	0.194	0.174	HSC	0.248649	0.0969267	0.201493	0.116279	0.304017	0.121756	0.111443	0.33011
ZNF207	0.110982	3.03413e-32	4.04662e-28	0.451	0.374	HSC	0.562162	0.248227	0.492537	0.354123	0.603692	0.386228	0.358154	0.402966
NF1	0.0466751	3.61324e-32	4.81898e-28	0.122	0.088	HSC	0.140541	0.0638298	0.0920398	0.0549683	0.228013	0.0673653	0.0665869	0.143133
CAND1	0.0227186	3.73688e-32	4.98388e-28	0.164	0.141	HSC	0.232432	0.104019	0.106965	0.0909091	0.277959	0.0993014	0.116228	0.212766
ZDHHC24	-0.0329175	4.73607e-32	6.3165e-28	0.122	0.12	HSC	0.172973	0.0614657	0.0497512	0.038055	0.256243	0.0848303	0.0895136	0.200946
RBM15B	0.0368495	4.75373e-32	6.34005e-28	0.073	0.048	HSC	0.0972973	0.0212766	0.0273632	0.0200846	0.165038	0.0334331	0.0366826	0.0795186
LSM14A	0.0295003	5.23982e-32	6.98835e-28	0.269	0.224	HSC	0.421622	0.106383	0.278607	0.198732	0.381107	0.176148	0.184111	0.332259
TOP1	-0.0378066	5.79622e-32	7.73041e-28	0.316	0.307	HSC	0.259459	0.163121	0.248756	0.215645	0.528773	0.313872	0.222787	0.485923
GPBP1L1	-0.0582269	5.94545e-32	7.92944e-28	0.157	0.153	HSC	0.254054	0.0449173	0.129353	0.0919662	0.268187	0.0928144	0.144837	0.196432
GATA2	-0.127768	5.98569e-32	7.98312e-28	0.306	0.322	HSC	0.335135	0.0898345	0.223881	0.287526	0.45494	0.23503	0.320375	0.362992
ADGRG6	0.180856	6.07263e-32	8.09907e-28	0.164	0.071	HSC	0.113514	0.0496454	0.268657	0.0623679	0.286645	0.105788	0.0894139	0.0154739
ATP8B2	0.0370282	8.41115e-32	1.1218e-27	0.04	0.023	HSC	0.0162162	0.0118203	0.0199005	0.0105708	0.0977199	0.00698603	0.011563	0.0535139
APBB1IP	0.0652684	8.44704e-32	1.12658e-27	0.234	0.186	HSC	0.227027	0.0827423	0.263682	0.11945	0.409338	0.20509	0.10925	0.342145
IGHD	0.26291	9.22777e-32	1.23071e-27	0.152	0.038	HSC	0.237838	0.0780142	0.201493	0.105708	0.194354	0.0494012	0.0306021	0.0472813
PDCD6IP	0.0207075	1.03372e-31	1.37868e-27	0.212	0.18	HSC	0.351351	0.0874704	0.208955	0.114165	0.344191	0.146208	0.139852	0.27939
RAB14	-0.0573264	1.03542e-31	1.38094e-27	0.268	0.26	HSC	0.318919	0.122931	0.353234	0.216702	0.340934	0.14521	0.21242	0.411348
CYYR1	-0.0484159	1.06748e-31	1.4237e-27	0.066	0.074	HSC	0.102703	0.0212766	0.0422886	0.0391121	0.116178	0.0129741	0.0701754	0.108317
ESD	0.00354488	1.10728e-31	1.47678e-27	0.77	0.756	HSC	0.881081	0.683215	0.883085	0.77167	0.736156	0.852794	0.741627	0.743606
MYO18A	0.0243833	1.12385e-31	1.49887e-27	0.048	0.032	HSC	0.0378378	0	0.0199005	0.0179704	0.116178	0.0129741	0.00867225	0.0894047
DICER1	-0.00558862	1.14807e-31	1.53119e-27	0.137	0.124	HSC	0.113514	0.0401891	0.109453	0.0602537	0.275787	0.101796	0.0791467	0.228885
ZBTB1	-0.00981459	1.17093e-31	1.56167e-27	0.079	0.068	HSC	0.167568	0.0189125	0.0422886	0.0306554	0.15418	0.0289421	0.0451555	0.135182
NEK7	-0.0331218	1.39965e-31	1.86671e-27	0.062	0.064	HSC	0.0378378	0.00945626	0.0298507	0.0137421	0.155266	0.0294411	0.0313995	0.15087
MSRB3	-0.0671874	1.58744e-31	2.11717e-27	0.391	0.386	HSC	0.405405	0.179669	0.432836	0.268499	0.59392	0.372255	0.328349	0.517945
NAA50	-0.0496425	1.61767e-31	2.15749e-27	0.138	0.142	HSC	0.210811	0.0307329	0.139303	0.0930233	0.219327	0.0643713	0.121411	0.218569
ST8SIA6	-0.00723171	1.75476e-31	2.34032e-27	0.071	0.062	HSC	0.0432432	0.0236407	0.0373134	0.0158562	0.168295	0.0359281	0.0290072	0.145068
SERPINB6	0.0260709	2.11221e-31	2.81705e-27	0.599	0.55	HSC	0.659459	0.281324	0.654229	0.556025	0.751357	0.561377	0.484051	0.687084
ATM	-0.047566	2.30921e-31	3.07979e-27	0.122	0.12	HSC	0.0972973	0.0401891	0.0845771	0.0708245	0.232356	0.0728543	0.0801435	0.22738
FBRSL1	0.0530452	2.45251e-31	3.27092e-27	0.046	0.017	HSC	0.00540541	0.00236407	0.0174129	0.012685	0.119435	0.0144711	0.0127592	0.0287986
ESCO1	0.0273191	2.85003e-31	3.80109e-27	0.112	0.085	HSC	0.0756757	0.0567376	0.116915	0.0528541	0.204126	0.0553892	0.0399721	0.194283
MYEF2	0.0225867	2.97004e-31	3.96114e-27	0.067	0.05	HSC	0.12973	0.0212766	0.0348259	0.0147992	0.142237	0.0239521	0.0340909	0.0958521
APPL1	-0.0406118	3.08763e-31	4.11797e-27	0.306	0.303	HSC	0.335135	0.196217	0.253731	0.19556	0.485342	0.268962	0.219099	0.496884
TMEM256	0.343752	3.15132e-31	4.20291e-27	0.52	0.349	HSC	0.702703	0.286052	0.699005	0.575053	0.457112	0.611776	0.321471	0.294004
USP48	-0.00676378	3.2559e-31	4.34239e-27	0.145	0.136	HSC	0.281081	0.070922	0.0895522	0.0634249	0.259501	0.0893214	0.103768	0.22695
MBD3	0.0415112	3.30293e-31	4.40512e-27	0.06	0.033	HSC	0.0108108	0	0.0199005	0.0243129	0.150923	0.0279441	0.0204346	0.0606061
SLC38A1	0.0273723	3.64284e-31	4.85845e-27	0.144	0.118	HSC	0.135135	0.0874704	0.164179	0.05074	0.257329	0.0873253	0.0802432	0.211476
MICU3	0.00899298	3.65582e-31	4.87576e-27	0.034	0.024	HSC	0.0216216	0.00472813	0.00746269	0.00105708	0.0944625	0.00648703	0.00717703	0.0676983
UBR5	0.0271236	4.00992e-31	5.34803e-27	0.111	0.084	HSC	0.0864865	0.0330969	0.0746269	0.0475687	0.232356	0.0718563	0.0511364	0.159037
TBC1D5	0.00926222	4.0551e-31	5.40829e-27	0.144	0.124	HSC	0.156757	0.0496454	0.114428	0.0729387	0.269273	0.0958084	0.0931021	0.20159
SF3B1	-0.0738698	4.10668e-31	5.47707e-27	0.39	0.385	HSC	0.556757	0.208038	0.422886	0.263214	0.554832	0.3498	0.299841	0.58285
SMAD4	-0.00669544	4.3682e-31	5.82587e-27	0.074	0.064	HSC	0.0378378	0.0118203	0.0422886	0.0306554	0.16721	0.0359281	0.0366826	0.136471
BRK1	0.0923411	5.43397e-31	7.24729e-27	0.772	0.722	HSC	0.8	0.659574	0.940299	0.811839	0.704669	0.808882	0.740231	0.643886
SYPL1	-0.0217898	5.43801e-31	7.25267e-27	0.797	0.777	HSC	0.918919	0.529551	0.922886	0.812896	0.824104	0.686128	0.769637	0.831292
THAP11	-0.00022085	5.69498e-31	7.5954e-27	0.095	0.081	HSC	0.0540541	0.0260047	0.0472637	0.0443975	0.206298	0.0568862	0.0423644	0.173007
LRRC47	0.00449415	6.05951e-31	8.08156e-27	0.063	0.049	HSC	0.0486486	0.0118203	0.0174129	0.0116279	0.162866	0.0339321	0.0232257	0.112186
PAICS	0.196505	6.72767e-31	8.97269e-27	0.375	0.27	HSC	0.362162	0.238771	0.390547	0.321353	0.487514	0.272455	0.235247	0.343434
OAZ1	-0.03996	6.88157e-31	9.17795e-27	0.939	0.939	HSC	0.967568	0.787234	0.99005	0.963002	0.956569	0.981038	0.942683	0.913174
ANKRD13A	0.020639	7.42548e-31	9.90337e-27	0.075	0.058	HSC	0.0540541	0.0236407	0.0373134	0.0264271	0.170467	0.0379242	0.0282097	0.131743
CD82	-0.120072	7.64838e-31	1.02007e-26	0.242	0.276	HSC	0.275676	0.0874704	0.330846	0.288584	0.219327	0.407685	0.252691	0.269933
GCSH	0.0650373	7.7773e-31	1.03726e-26	0.212	0.183	HSC	0.313514	0.170213	0.0895522	0.122622	0.356135	0.157685	0.159589	0.244144
TMEM129	0.00479007	8.6423e-31	1.15262e-26	0.05	0.038	HSC	0.0324324	0.00236407	0.0174129	0.0137421	0.12595	0.0179641	0.0163477	0.093703
NFAT5	0.0161063	9.56371e-31	1.27551e-26	0.14	0.116	HSC	0.172973	0.0496454	0.0945274	0.0581395	0.279045	0.102794	0.0863238	0.186331
KIAA0100	0.0354397	9.63793e-31	1.28541e-26	0.067	0.048	HSC	0.0540541	0.0189125	0.0298507	0.0169133	0.158523	0.0324351	0.0260167	0.102729
LEMD3	-0.0319033	1.06839e-30	1.42491e-26	0.059	0.063	HSC	0.0702703	0.0212766	0.0174129	0.0200846	0.13355	0.0209581	0.0385766	0.135182
KDM5A	-0.00514674	1.06933e-30	1.42617e-26	0.203	0.177	HSC	0.275676	0.0827423	0.20398	0.113108	0.335505	0.142715	0.122608	0.309693
PRPF8	0.00361513	1.11711e-30	1.48988e-26	0.197	0.171	HSC	0.194595	0.0591017	0.166667	0.109937	0.363735	0.163174	0.135965	0.251666
ARID1A	0.0870519	1.13116e-30	1.50863e-26	0.247	0.186	HSC	0.254054	0.0992908	0.223881	0.154334	0.420195	0.208583	0.153808	0.243929
RAB11FIP1	0.0759084	1.1731e-30	1.56456e-26	0.073	0.037	HSC	0.0810811	0.0165485	0.0149254	0.0274841	0.169381	0.0384232	0.0329944	0.0438427
SLTM	0.0275577	1.23255e-30	1.64385e-26	0.38	0.332	HSC	0.389189	0.165485	0.450249	0.27167	0.557003	0.338822	0.256978	0.492371
CTBS	-0.00324323	1.26068e-30	1.68137e-26	0.099	0.092	HSC	0.140541	0.0732861	0.0348259	0.0412262	0.190011	0.0484032	0.0774522	0.142704
BIRC6	0.0382371	1.39849e-30	1.86517e-26	0.165	0.13	HSC	0.210811	0.0803783	0.154229	0.0718816	0.296417	0.11477	0.0937002	0.21642
B3GALT6	0.0536726	1.41817e-30	1.89142e-26	0.042	0.014	HSC	0.00540541	0.0070922	0.00746269	0.00845666	0.116178	0.0139721	0.00907097	0.0232108
DYRK2	0.0382174	1.53436e-30	2.04638e-26	0.05	0.03	HSC	0.0162162	0.0141844	0.0124378	0.0137421	0.127036	0.0184631	0.0113636	0.073501
VPS41	0.022403	1.56822e-30	2.09154e-26	0.128	0.1	HSC	0.210811	0.0449173	0.11194	0.0718816	0.212812	0.0618762	0.0717703	0.178165
CLTC	-0.00101678	1.61026e-30	2.1476e-26	0.115	0.103	HSC	0.102703	0.0567376	0.0621891	0.0560254	0.226927	0.0698603	0.067185	0.194283
PLEKHF2	-0.0147612	1.61651e-30	2.15593e-26	0.062	0.056	HSC	0.0594595	0.0118203	0.0174129	0.0412262	0.127036	0.0184631	0.0375797	0.113475
MMRN1	-0.121161	1.63644e-30	2.18252e-26	0.198	0.217	HSC	0.205405	0.108747	0.271144	0.0824524	0.325733	0.138224	0.132177	0.432194
DSG2	0.0387647	1.64437e-30	2.19309e-26	0.106	0.078	HSC	0.140541	0.0307329	0.10199	0.0465116	0.196526	0.0528942	0.0464514	0.155384
SCARF1	-0.0147883	1.74467e-30	2.32687e-26	0.062	0.059	HSC	0.0216216	0.00945626	0.0273632	0.0190275	0.152009	0.0294411	0.0276116	0.138835
UHRF1	0.0688768	1.75236e-30	2.33712e-26	0.044	0.014	HSC	0.0864865	0.0070922	0.0273632	0.0137421	0.0901194	0.00548902	0.0101675	0.0251451
PPP4R3A	0.0263709	1.82308e-30	2.43145e-26	0.118	0.097	HSC	0.0756757	0.0401891	0.0920398	0.064482	0.228013	0.0708583	0.058114	0.192134
UQCRHL	0.0617046	2.08271e-30	2.77771e-26	0.12	0.1	HSC	0.513514	0.144208	0.300995	0.0306554	0.0423453	0.182635	0.100877	0.060821
KIAA1147	-0.0122758	2.14194e-30	2.8567e-26	0.084	0.08	HSC	0.0486486	0.0236407	0.0447761	0.0369979	0.185668	0.0469062	0.0479466	0.163335
DDX39B	0.0416909	2.14534e-30	2.86123e-26	0.089	0.066	HSC	0.108108	0.0260047	0.0547264	0.0158562	0.204126	0.0598802	0.0379785	0.12766
UQCRFS1	-0.124355	2.14654e-30	2.86283e-26	0.44	0.508	HSC	0.713514	0.486998	0.161692	0.255814	0.674267	0.458583	0.521332	0.500537
SUN2	-0.0289925	2.23383e-30	2.97926e-26	0.097	0.091	HSC	0.0918919	0.0141844	0.0348259	0.0486258	0.213898	0.0623752	0.0651914	0.160327
C16orf54	-0.13085	2.31211e-30	3.08366e-26	0.198	0.205	HSC	0.243243	0.0520095	0.171642	0.160677	0.306189	0.122754	0.251695	0.13905
FAM120A	0.083938	2.45909e-30	3.27969e-26	0.18	0.13	HSC	0.172973	0.0874704	0.156716	0.10148	0.315961	0.129741	0.0978868	0.197937
SORL1	0.0613614	2.58124e-30	3.44259e-26	0.337	0.277	HSC	0.427027	0.125296	0.353234	0.278013	0.470141	0.258483	0.215012	0.41887
PPP6R1	0.0546589	3.0054e-30	4.00831e-26	0.142	0.106	HSC	0.145946	0.0330969	0.109453	0.0887949	0.260586	0.0918164	0.090012	0.146787
SLC39A8	-0.0174167	3.35001e-30	4.46791e-26	0.111	0.103	HSC	0.248649	0.0260047	0.0696517	0.0697674	0.183496	0.0459082	0.0894139	0.156458
RNF139	0.0828912	3.78067e-30	5.04228e-26	0.121	0.074	HSC	0.108108	0.0283688	0.129353	0.0729387	0.210641	0.0608782	0.0539274	0.121427
C17orf67	0.000250597	3.82912e-30	5.1069e-26	0.029	0.021	HSC	0.00540541	0	0.00497512	0.00211416	0.0857763	0.00449102	0.0062799	0.0597464
ACTR3	0.0437053	4.36824e-30	5.82592e-26	0.397	0.34	HSC	0.545946	0.174941	0.552239	0.335095	0.465798	0.256487	0.322967	0.413067
TARBP1	0.0515438	4.65473e-30	6.20802e-26	0.23	0.183	HSC	0.237838	0.0732861	0.31592	0.122622	0.373507	0.174152	0.144039	0.269933
KMT2B	0.0555632	4.69289e-30	6.25891e-26	0.057	0.028	HSC	0.0108108	0	0.0124378	0.0264271	0.142237	0.0254491	0.0190391	0.0470664
HELLS	0.119098	4.8647e-30	6.48805e-26	0.139	0.08	HSC	0.0972973	0.0591017	0.144279	0.0697674	0.252986	0.0883234	0.0477472	0.145068
MPHOSPH10	0.0684139	4.86626e-30	6.49013e-26	0.255	0.201	HSC	0.259459	0.1513	0.303483	0.196617	0.340934	0.148204	0.157097	0.317645
ID1	-1.37989	4.91974e-30	6.56145e-26	0.01	0.335	HSC	0.027027	0.00236407	0	0	0.0260586	0.157186	0.504884	0.0468515
GNB2	0.0453291	4.99019e-30	6.65541e-26	0.162	0.124	HSC	0.172973	0.0543735	0.114428	0.077167	0.315961	0.130739	0.0868222	0.20159
SLC20A1	0.0220832	5.00889e-30	6.68036e-26	0.076	0.057	HSC	0.0648649	0.0141844	0.0447761	0.0539112	0.144408	0.0264471	0.0480463	0.0876854
CNOT6	0.00236104	5.36682e-30	7.15773e-26	0.054	0.043	HSC	0.0540541	0.0141844	0.0273632	0.0169133	0.122693	0.0174651	0.0232257	0.0949925
MRPS27	-0.00475741	5.52116e-30	7.36357e-26	0.254	0.222	HSC	0.454054	0.0567376	0.261194	0.2463	0.30836	0.12475	0.234749	0.237696
RNF125	-0.0145324	5.5647e-30	7.42164e-26	0.248	0.22	HSC	0.389189	0.13948	0.241294	0.131078	0.393051	0.189122	0.246511	0.17752
ATAD1	0.0107471	5.73361e-30	7.64692e-26	0.135	0.109	HSC	0.227027	0.0401891	0.174129	0.0983087	0.180239	0.0444112	0.0965909	0.162691
USP22	0.0361749	5.82097e-30	7.76342e-26	0.211	0.176	HSC	0.254054	0.070922	0.121891	0.125793	0.393051	0.19012	0.129286	0.269504
NIPBL	0.00424934	5.92579e-30	7.90322e-26	0.234	0.218	HSC	0.259459	0.13948	0.236318	0.136364	0.37025	0.187625	0.149123	0.381044
NAT10	0.0547402	6.0798e-30	8.10863e-26	0.107	0.073	HSC	0.135135	0.0401891	0.109453	0.0570825	0.18241	0.0454092	0.0517344	0.129594
KDM2A	0.00489423	6.37061e-30	8.49648e-26	0.123	0.102	HSC	0.140541	0.0260047	0.0746269	0.0496829	0.261672	0.0928144	0.0904107	0.132173
RCOR1	0.0492766	7.55894e-30	1.00814e-25	0.051	0.024	HSC	0.0378378	0.00945626	0.0223881	0.00845666	0.128122	0.0194611	0.0152512	0.0449173
STAG2	0.0880093	8.02285e-30	1.07001e-25	0.295	0.23	HSC	0.475676	0.212766	0.38806	0.116279	0.438654	0.229042	0.1562	0.388781
SYNCRIP	0.0897047	8.12235e-30	1.08328e-25	0.311	0.252	HSC	0.362162	0.20331	0.395522	0.190275	0.437568	0.227545	0.188098	0.401247
XRCC6	0.258611	8.18166e-30	1.09119e-25	0.629	0.491	HSC	0.794595	0.36643	0.793532	0.603594	0.67101	0.476547	0.479466	0.521169
PCM1	0.0291255	8.18793e-30	1.09202e-25	0.391	0.346	HSC	0.443243	0.255319	0.405473	0.239958	0.591748	0.366766	0.26236	0.515796
PPM1B	0.0131485	8.23643e-30	1.09849e-25	0.134	0.11	HSC	0.264865	0.0401891	0.116915	0.0792812	0.213898	0.0633733	0.111045	0.128089
CAPZA1	0.125051	8.29912e-30	1.10685e-25	0.345	0.261	HSC	0.497297	0.148936	0.522388	0.27907	0.394137	0.189621	0.254087	0.308188
RPS6KA3	0.0105588	8.65632e-30	1.15449e-25	0.114	0.096	HSC	0.102703	0.035461	0.0671642	0.0623679	0.225841	0.0708583	0.0669856	0.169353
SCAF4	0.0336161	9.19293e-30	1.22606e-25	0.073	0.049	HSC	0.12973	0.0260047	0.0174129	0.0274841	0.15418	0.0314371	0.0345893	0.0866108
DIS3	0.00872046	9.58312e-30	1.2781e-25	0.119	0.102	HSC	0.216216	0.0496454	0.0920398	0.0433404	0.221498	0.0683633	0.0673844	0.189555
TRIM24	-0.0228086	9.65665e-30	1.28791e-25	0.21	0.196	HSC	0.210811	0.0945626	0.161692	0.121564	0.373507	0.180639	0.115331	0.376531
ATG16L2	-0.0198064	9.82495e-30	1.31035e-25	0.077	0.071	HSC	0.0702703	0.00472813	0.039801	0.0295983	0.176982	0.0429142	0.0388756	0.154094
CTSG	0.0368908	1.09833e-29	1.46484e-25	0.069	0.047	HSC	0.0648649	0.0165485	0.241294	0.0232558	0.0651466	0.223054	0.0177432	0.0341715
ELF2	0.0111818	1.1343e-29	1.51282e-25	0.19	0.159	HSC	0.205405	0.0827423	0.206468	0.112051	0.30836	0.12525	0.118321	0.262841
CALM1	-0.175067	1.21628e-29	1.62215e-25	0.457	0.487	HSC	0.432432	0.29078	0.472637	0.348837	0.641694	0.423653	0.445275	0.605416
TBC1D1	0.0087489	1.27722e-29	1.70342e-25	0.071	0.057	HSC	0.0594595	0.0141844	0.0348259	0.0179704	0.168295	0.0389222	0.0376794	0.106598
ARID4A	0.0485708	1.48515e-29	1.98075e-25	0.279	0.228	HSC	0.254054	0.13948	0.323383	0.20296	0.407166	0.205589	0.188796	0.323662
EPDR1	-0.0331236	1.61906e-29	2.15934e-25	0.062	0.069	HSC	0.0918919	0.0330969	0.0223881	0.0169133	0.132465	0.0219561	0.048744	0.131313
TRANK1	0.0320376	1.76226e-29	2.35033e-25	0.08	0.058	HSC	0.0756757	0.0212766	0.0547264	0.0327696	0.168295	0.0394212	0.0297049	0.12637
CASP8	0.0308506	1.81176e-29	2.41634e-25	0.206	0.165	HSC	0.156757	0.0780142	0.216418	0.169133	0.307275	0.12525	0.126695	0.264131
MED13	0.0358928	1.81967e-29	2.4269e-25	0.103	0.073	HSC	0.0756757	0.0307329	0.0771144	0.0496829	0.207383	0.0603792	0.0480463	0.131098
XRN1	0.00432603	1.85255e-29	2.47074e-25	0.11	0.095	HSC	0.135135	0.0425532	0.134328	0.0317125	0.205212	0.0593812	0.0522329	0.200946
PYGL	0.111622	1.90969e-29	2.54696e-25	0.214	0.147	HSC	0.32973	0.0732861	0.266169	0.173362	0.274701	0.103792	0.117325	0.228025
RNPEP	0.0235168	1.94034e-29	2.58783e-25	0.053	0.034	HSC	0.0594595	0.00945626	0.0223881	0.012685	0.127036	0.0194611	0.0182416	0.0756501
EDF1	-0.253082	1.96082e-29	2.61515e-25	0.831	0.873	HSC	0.924324	0.56974	0.885572	0.852008	0.887079	0.918164	0.863935	0.874275
TRIM4	-0.0394959	2.03763e-29	2.71758e-25	0.077	0.08	HSC	0.140541	0.0189125	0.0248756	0.0232558	0.168295	0.0389222	0.0367823	0.191274
PUM2	0.018219	2.211e-29	2.9488e-25	0.114	0.094	HSC	0.113514	0.0472813	0.0845771	0.05074	0.222584	0.0693613	0.0659888	0.164195
ARIH1	0.00211704	2.40167e-29	3.2031e-25	0.1	0.084	HSC	0.205405	0.0212766	0.0646766	0.0306554	0.20304	0.0578842	0.0629984	0.14034
MCM2	0.0960701	2.5366e-29	3.38307e-25	0.095	0.047	HSC	0.145946	0.0236407	0.121891	0.077167	0.124864	0.0189621	0.0394737	0.0741457
RBM6	0.0743936	2.57748e-29	3.43758e-25	0.205	0.157	HSC	0.297297	0.104019	0.19403	0.11945	0.326819	0.142216	0.126396	0.229959
LKAAEAR1	-0.071176	2.59394e-29	3.45954e-25	0.044	0.06	HSC	0.108108	0.0070922	0.00746269	0.00951374	0.0998914	0.00948104	0.0291069	0.149151
CTDSPL2	-0.0235094	2.704e-29	3.60632e-25	0.091	0.086	HSC	0.108108	0.0283688	0.109453	0.0327696	0.168295	0.0394212	0.0529306	0.17709
NEDD4	-0.0374537	2.85672e-29	3.81001e-25	0.068	0.071	HSC	0.0648649	0.0165485	0.0472637	0.0200846	0.150923	0.0304391	0.0339912	0.169998
TRIM14	0.0107402	2.86015e-29	3.81459e-25	0.07	0.058	HSC	0.0378378	0.0236407	0.0348259	0.0179704	0.166124	0.0379242	0.0291069	0.128949
CSK	0.00253876	2.96781e-29	3.95816e-25	0.164	0.143	HSC	0.210811	0.0378251	0.166667	0.0972516	0.281216	0.108283	0.111842	0.226306
ATP1A1	-0.0541953	3.18728e-29	4.25088e-25	0.137	0.132	HSC	0.318919	0.0283688	0.104478	0.0729387	0.229099	0.0738523	0.135766	0.148506
ZNF680	0.0123065	3.27087e-29	4.36236e-25	0.099	0.078	HSC	0.102703	0.0189125	0.0995025	0.0676533	0.168295	0.0394212	0.0673844	0.116269
ARHGAP4	0.041164	3.31689e-29	4.42374e-25	0.163	0.122	HSC	0.183784	0.0212766	0.136816	0.133192	0.266015	0.0973054	0.111344	0.154739
AASDHPPT	0.0367451	3.59115e-29	4.78951e-25	0.187	0.15	HSC	0.167568	0.0638298	0.221393	0.139535	0.282302	0.108782	0.103469	0.269718
KPNA4	-0.0153807	3.77759e-29	5.03817e-25	0.13	0.12	HSC	0.145946	0.0732861	0.0621891	0.0465116	0.267101	0.0998004	0.0806419	0.212336
SMAD5	0.0173752	3.83033e-29	5.10851e-25	0.116	0.098	HSC	0.0810811	0.0614657	0.0995025	0.0539112	0.219327	0.0678643	0.0557217	0.200516
2006-09-01	0.188824	3.90193e-29	5.204e-25	0.788	0.708	HSC	0.837838	0.531915	0.845771	0.769556	0.888165	0.780938	0.660586	0.779927
GCLM	0.0228886	4.34423e-29	5.7939e-25	0.069	0.049	HSC	0.0540541	0.0189125	0.0273632	0.0274841	0.155266	0.0329341	0.0241228	0.108317
COX5A	-0.0545466	4.74859e-29	6.33319e-25	0.637	0.632	HSC	0.789189	0.560284	0.514925	0.516913	0.81759	0.652196	0.608652	0.673544
CLTA	-0.224445	4.89191e-29	6.52434e-25	0.6	0.672	HSC	0.713514	0.489362	0.430348	0.502114	0.801303	0.628244	0.663278	0.70922
CNOT11	-0.00167178	4.90452e-29	6.54116e-25	0.062	0.052	HSC	0.0648649	0.0141844	0.0174129	0.0295983	0.136808	0.0244511	0.0347887	0.10187
IREB2	-0.00607589	5.32366e-29	7.10016e-25	0.135	0.121	HSC	0.145946	0.0449173	0.106965	0.0665962	0.256243	0.0918164	0.092803	0.195143
ZNF579	0.00678101	5.51959e-29	7.36148e-25	0.027	0.019	HSC	0.00540541	0	0.00248756	0.00528541	0.0781759	0.00349301	0.00199362	0.0629701
HTR1F	-0.0793182	5.68566e-29	7.58297e-25	0.222	0.225	HSC	0.324324	0.0685579	0.18408	0.173362	0.338762	0.1502	0.218301	0.272727
LARP4	-0.00425595	5.93803e-29	7.91955e-25	0.086	0.075	HSC	0.0540541	0.0165485	0.0696517	0.0327696	0.186754	0.0494012	0.0454545	0.150226
TRRAP	0.028431	6.22088e-29	8.29678e-25	0.062	0.04	HSC	0.0702703	0.00945626	0.0348259	0.0295983	0.129207	0.0209581	0.0215311	0.0876854
NCKAP1L	0.00757823	6.63261e-29	8.84592e-25	0.25	0.218	HSC	0.335135	0.0756501	0.20398	0.175476	0.408252	0.206587	0.187799	0.287986
GNG11	0.457125	7.19035e-29	9.58977e-25	0.18	0.007	HSC	0.394595	0.0212766	0.21393	0.255814	0.11835	0.0174651	0.00249203	0.01268
TRAP1	-0.0067531	7.19974e-29	9.60229e-25	0.087	0.079	HSC	0.156757	0.0732861	0.0646766	0.0338266	0.143322	0.0274451	0.0742624	0.111756
FBXL3	-0.0363827	7.34601e-29	9.79738e-25	0.063	0.064	HSC	0.0756757	0.0070922	0.0323383	0.0285412	0.134636	0.0234531	0.0310008	0.15302
MCMBP	0.0389793	7.37339e-29	9.83389e-25	0.059	0.035	HSC	0.0540541	0.0165485	0.039801	0.0147992	0.132465	0.0224551	0.0238238	0.0636149
INO80D	0.0185167	7.71521e-29	1.02898e-24	0.083	0.07	HSC	0.0432432	0.0189125	0.0696517	0.0306554	0.181325	0.0469062	0.0392743	0.146357
PLCB4	0.0326628	7.80127e-29	1.04045e-24	0.071	0.047	HSC	0.0594595	0.0236407	0.0497512	0.0306554	0.145494	0.0284431	0.0361842	0.0793037
PBXIP1	0.0784599	7.93998e-29	1.05895e-24	0.332	0.265	HSC	0.524324	0.0898345	0.425373	0.301268	0.395223	0.194611	0.270734	0.284333
EIF4G3	0.0454306	8.32452e-29	1.11024e-24	0.162	0.13	HSC	0.124324	0.0661939	0.10199	0.0792812	0.323561	0.140719	0.0800439	0.233398
SRPRA	0.0276243	8.52732e-29	1.13729e-24	0.2	0.167	HSC	0.313514	0.0921986	0.208955	0.149049	0.273616	0.105788	0.147428	0.235977
PTBP2	0.0148609	8.59259e-29	1.14599e-24	0.051	0.037	HSC	0.0486486	0.00472813	0.0223881	0.0359408	0.100977	0.010479	0.0172448	0.0909091
DOCK11	0.027587	9.0161e-29	1.20248e-24	0.078	0.06	HSC	0.0810811	0.0283688	0.039801	0.0348837	0.160695	0.0359281	0.03439	0.124651
ELK4	-0.00689694	9.10757e-29	1.21468e-24	0.084	0.074	HSC	0.162162	0.0165485	0.0572139	0.038055	0.158523	0.0349301	0.0609051	0.119708
ZC3H7A	-0.0560088	9.21483e-29	1.22898e-24	0.079	0.086	HSC	0.0648649	0.0189125	0.0696517	0.0200846	0.173724	0.0434132	0.0339912	0.217924
RNF10	0.0503804	9.42872e-29	1.25751e-24	0.123	0.09	HSC	0.237838	0.0472813	0.0597015	0.0570825	0.23127	0.0768463	0.0702751	0.137975
FBXO34	-0.0237679	9.45142e-29	1.26054e-24	0.066	0.062	HSC	0.172973	0.00945626	0.0497512	0.0243129	0.121607	0.0179641	0.0445574	0.118633
LTBP3	-0.0224345	9.55992e-29	1.27501e-24	0.068	0.067	HSC	0.0594595	0.0070922	0.0223881	0.0105708	0.176982	0.0444112	0.0287081	0.159037
PDE4DIP	0.0305024	1.07914e-28	1.43925e-24	0.091	0.066	HSC	0.0972973	0.0189125	0.0522388	0.0454545	0.186754	0.0503992	0.0486443	0.111111
KLHL36	0.0184113	1.10529e-28	1.47413e-24	0.063	0.046	HSC	0.108108	0.0189125	0.0348259	0.012685	0.137894	0.0259481	0.0331938	0.081023
KDM6A	0.0581558	1.14858e-28	1.53186e-24	0.051	0.026	HSC	0.0324324	0.0118203	0.0199005	0.0232558	0.116178	0.0159681	0.0143541	0.0554481
GTF3C3	0.0384293	1.16414e-28	1.55261e-24	0.108	0.076	HSC	0.145946	0.0236407	0.0995025	0.0782241	0.17481	0.0434132	0.0569179	0.130883
DMTF1	0.0303614	1.178e-28	1.5711e-24	0.1	0.081	HSC	0.0918919	0.0260047	0.0597015	0.0401691	0.216069	0.0668663	0.0488437	0.155384
FBXO3	0.0152657	1.20779e-28	1.61083e-24	0.091	0.068	HSC	0.140541	0.0165485	0.0995025	0.0560254	0.14658	0.0294411	0.057815	0.104879
XPOT	-0.00449477	1.21023e-28	1.61408e-24	0.074	0.068	HSC	0.0756757	0.00945626	0.0273632	0.0348837	0.163952	0.0379242	0.0482456	0.122931
CAPN2	-0.00467108	1.22637e-28	1.63561e-24	0.073	0.062	HSC	0.0864865	0.0141844	0.0522388	0.0274841	0.15418	0.0329341	0.0356858	0.130668
RPN2	0.365695	1.30096e-28	1.73509e-24	0.595	0.4	HSC	0.632432	0.387707	0.753731	0.55814	0.651466	0.430639	0.35945	0.473458
SPNS2	0.0416478	1.36081e-28	1.81491e-24	0.069	0.044	HSC	0.0324324	0.00945626	0.0373134	0.0285412	0.159609	0.0359281	0.0294059	0.0797335
GSN	-0.0742204	1.38076e-28	1.84152e-24	0.3	0.291	HSC	0.410811	0.0780142	0.313433	0.221987	0.453855	0.243513	0.263457	0.370729
HCG18	0.000352586	1.41426e-28	1.8862e-24	0.135	0.119	HSC	0.156757	0.0425532	0.114428	0.0602537	0.259501	0.0948104	0.0816388	0.210832
KATNBL1	0.144885	1.4156e-28	1.88799e-24	0.274	0.191	HSC	0.351351	0.144208	0.268657	0.199789	0.395223	0.194611	0.163477	0.247582
IRAK3	-0.073455	1.58507e-28	2.11401e-24	0.166	0.183	HSC	0.183784	0.101655	0.121891	0.0845666	0.294245	0.11976	0.136563	0.308833
ASPH	-0.059676	1.66832e-28	2.22504e-24	0.124	0.133	HSC	0.102703	0.0591017	0.119403	0.0560254	0.230185	0.0758483	0.0982855	0.231893
HERC4	0.0097408	1.67736e-28	2.23709e-24	0.119	0.097	HSC	0.140541	0.0307329	0.0820896	0.0761099	0.216069	0.0673653	0.0691786	0.171072
SERPINB9	-0.014699	1.81833e-28	2.42511e-24	0.095	0.084	HSC	0.156757	0.0141844	0.116915	0.0591966	0.147666	0.0299401	0.0867225	0.102085
MCTP1	0.0631188	1.9016e-28	2.53616e-24	0.086	0.049	HSC	0.102703	0.0283688	0.0945274	0.0465116	0.14658	0.0299401	0.0257177	0.106383
TM9SF2	0.104706	2.01769e-28	2.691e-24	0.227	0.16	HSC	0.340541	0.0614657	0.261194	0.208245	0.283388	0.112275	0.131778	0.243069
NAP1L1	-0.278445	2.08726e-28	2.78378e-24	0.978	0.986	HSC	1	0.914894	0.995025	0.986258	0.985885	0.994012	0.991527	0.972061
CCPG1	0.0132599	2.1012e-28	2.80237e-24	0.234	0.205	HSC	0.216216	0.115839	0.256219	0.145877	0.372421	0.178643	0.168461	0.296153
CRLF3	0.0166699	2.13746e-28	2.85073e-24	0.141	0.113	HSC	0.221622	0.0283688	0.156716	0.106765	0.206298	0.0618762	0.108553	0.143778
CD52	0.417926	2.31264e-28	3.08437e-24	0.91	0.787	HSC	0.972973	0.770686	0.972637	0.920719	0.92291	0.947106	0.735247	0.827853
SIK3	0.0281004	2.38743e-28	3.18412e-24	0.105	0.084	HSC	0.156757	0.0283688	0.0522388	0.0264271	0.234528	0.0788423	0.0527313	0.15216
CTR9	-0.022389	2.673e-28	3.56498e-24	0.169	0.157	HSC	0.145946	0.0921986	0.208955	0.100423	0.262758	0.0973054	0.133274	0.233828
MPND	0.0218903	2.81914e-28	3.75988e-24	0.031	0.017	HSC	0	0	0.00497512	0.00951374	0.0836048	0.00499002	0.0036882	0.0496454
GLUL	0.0460628	2.89991e-28	3.86761e-24	0.472	0.409	HSC	0.718919	0.20331	0.534826	0.469345	0.520087	0.30489	0.410486	0.451537
ESYT2	0.037006	2.9384e-28	3.91895e-24	0.11	0.084	HSC	0.0594595	0.0212766	0.0597015	0.0549683	0.239957	0.0848303	0.0559211	0.145068
TMEM98	0.00439906	2.94124e-28	3.92273e-24	0.106	0.105	HSC	0.118919	0.0780142	0.0721393	0.181818	0.0542888	0.191617	0.0264155	0.236192
DENND1B	0.00465678	3.06836e-28	4.09228e-24	0.081	0.066	HSC	0.0810811	0.00472813	0.0646766	0.0401691	0.165038	0.0389222	0.0435606	0.12637
UBXN7	0.0241489	3.16618e-28	4.22274e-24	0.095	0.076	HSC	0.135135	0.0283688	0.0597015	0.0264271	0.20304	0.0603792	0.0495415	0.13819
SS18	0.00356362	3.46412e-28	4.6201e-24	0.104	0.086	HSC	0.205405	0.0236407	0.109453	0.0539112	0.168295	0.0409182	0.0768541	0.126585
PPP2R5C	0.0826889	3.48593e-28	4.64919e-24	0.183	0.127	HSC	0.210811	0.0874704	0.144279	0.110994	0.311618	0.131737	0.119518	0.142274
VPS26A	0.0175698	3.58034e-28	4.7751e-24	0.194	0.16	HSC	0.286486	0.0591017	0.251244	0.17019	0.236699	0.0808383	0.150817	0.213626
ADPGK	0.0115922	3.60461e-28	4.80747e-24	0.138	0.118	HSC	0.243243	0.070922	0.079602	0.0718816	0.241042	0.0838323	0.110845	0.149151
RABEP1	-0.011278	3.62291e-28	4.83187e-24	0.072	0.072	HSC	0.0810811	0.0543735	0.0323383	0.0158562	0.153094	0.0334331	0.0543262	0.12723
IL10RB	-0.0602382	3.70517e-28	4.94158e-24	0.041	0.063	HSC	0.108108	0.0449173	0.139303	0.0190275	0.00651466	0.105788	0.0813397	0.00365356
EMILIN2	0.00315445	3.81968e-28	5.09431e-24	0.04	0.034	HSC	0	0.00236407	0.00995025	0.0116279	0.108578	0.0134731	0.0138557	0.0851064
VEGFB	0.0605843	3.83144e-28	5.11e-24	0.074	0.041	HSC	0.0162162	0.0283688	0.0298507	0.02537	0.176982	0.0454092	0.0304027	0.0629701
AKIRIN1	0.0147463	4.0622e-28	5.41775e-24	0.109	0.091	HSC	0.183784	0.0330969	0.039801	0.0295983	0.239957	0.0828343	0.055622	0.170428
FAM214A	0.00714523	4.10844e-28	5.47942e-24	0.076	0.059	HSC	0.0702703	0.0070922	0.0522388	0.0285412	0.169381	0.0414172	0.0357855	0.116484
TSPAN3	0.119455	4.54518e-28	6.0619e-24	0.294	0.22	HSC	0.437838	0.120567	0.268657	0.239958	0.411509	0.211577	0.166368	0.337847
SUMO4	0.0366091	4.55741e-28	6.07822e-24	0.039	0.019	HSC	0.0378378	0.00945626	0.0298507	0.00739958	0.0879479	0.00648703	0.00488437	0.0554481
GRAMD1A	0.0207194	4.57826e-28	6.10603e-24	0.097	0.074	HSC	0.0864865	0.0212766	0.0522388	0.0486258	0.20304	0.0603792	0.0444577	0.142704
CD9	-0.148198	4.6119e-28	6.15089e-24	0.103	0.157	HSC	0.102703	0.0520095	0.139303	0.132135	0.0803474	0.242515	0.152811	0.129379
FAM3C	-0.00755774	4.8211e-28	6.4299e-24	0.145	0.124	HSC	0.264865	0.0401891	0.161692	0.106765	0.200869	0.0593812	0.126794	0.145712
CLCN3	0.0391456	4.94385e-28	6.59362e-24	0.064	0.04	HSC	0.0540541	0.0236407	0.0422886	0.0274841	0.132465	0.0234531	0.0266148	0.0756501
TIMM9	-0.108762	5.01075e-28	6.68284e-24	0.444	0.466	HSC	0.475676	0.380615	0.557214	0.438689	0.423453	0.582834	0.475179	0.397593
CROCC	0.0154962	5.30755e-28	7.07869e-24	0.035	0.025	HSC	0.0108108	0.00236407	0.00746269	0.0116279	0.092291	0.00798403	0.0107656	0.0634
PITPNB	0.0104296	5.36633e-28	7.15708e-24	0.175	0.152	HSC	0.205405	0.0803783	0.199005	0.115222	0.262758	0.0983034	0.13128	0.220718
FOSB	-1.47814	5.51416e-28	7.35423e-24	0.289	0.696	HSC	0.443243	0.165485	0.29602	0.225159	0.37785	0.5998	0.870714	0.360842
MCM3	0.168709	5.54655e-28	7.39744e-24	0.244	0.156	HSC	0.318919	0.0945626	0.370647	0.204017	0.282302	0.113273	0.138357	0.211906
PSMD1	0.161419	5.94221e-28	7.92513e-24	0.221	0.136	HSC	0.216216	0.104019	0.278607	0.174419	0.298588	0.126248	0.105463	0.204384
MGA	-0.0116939	6.0891e-28	8.12103e-24	0.088	0.079	HSC	0.0756757	0.0330969	0.0920398	0.0295983	0.172638	0.0434132	0.0490431	0.158822
ACBD6	-0.0258785	6.19687e-28	8.26476e-24	0.247	0.232	HSC	0.291892	0.0992908	0.228856	0.161734	0.402823	0.207585	0.165371	0.384483
ZNF146	-0.0567147	7.00878e-28	9.34761e-24	0.152	0.153	HSC	0.178378	0.0236407	0.139303	0.122622	0.239957	0.0833333	0.140052	0.209972
TRIM73	0.00231425	7.31909e-28	9.76148e-24	0.076	0.068	HSC	0.0486486	0.0141844	0.0323383	0.0211416	0.186754	0.0513972	0.0252193	0.166129
MARK3	0.0357922	7.79542e-28	1.03968e-23	0.147	0.118	HSC	0.183784	0.0614657	0.079602	0.0634249	0.29316	0.120259	0.0914075	0.176015
ZC3HAV1	0.0599163	8.38302e-28	1.11804e-23	0.239	0.193	HSC	0.32973	0.0827423	0.261194	0.146934	0.376764	0.18513	0.160187	0.267569
TCEA2	-0.0416713	8.4526e-28	1.12732e-23	0.148	0.143	HSC	0.189189	0.0520095	0.109453	0.0750529	0.275787	0.108283	0.104565	0.242209
FAM107B	0.0648059	8.76273e-28	1.16869e-23	0.033	0.005	HSC	0.0216216	0.0070922	0.0199005	0.00317125	0.082519	0.00548902	0.00219298	0.0113905
AGFG1	0.0291526	8.7952e-28	1.17302e-23	0.045	0.026	HSC	0.027027	0.00472813	0.0248756	0.0116279	0.109663	0.0144711	0.0157496	0.0545884
CEP68	-0.049971	9.49105e-28	1.26582e-23	0.162	0.162	HSC	0.248649	0.035461	0.166667	0.103594	0.260586	0.0988024	0.149522	0.216205
CBX4	0.0275202	9.98456e-28	1.33164e-23	0.046	0.027	HSC	0.0216216	0.00945626	0.00746269	0.0137421	0.116178	0.0169661	0.0207337	0.0434129
MFSD8	0.0175398	1.0481e-27	1.39785e-23	0.056	0.042	HSC	0.0486486	0.0141844	0.0323383	0.0274841	0.117264	0.0174651	0.0211324	0.0964969
DOCK10	-0.00813926	1.14967e-27	1.53332e-23	0.06	0.053	HSC	0.0702703	0.00472813	0.0373134	0.0147992	0.141151	0.0279441	0.0334928	0.105953
HSP90AA1	0.168306	1.21063e-27	1.61461e-23	0.955	0.914	HSC	0.978378	0.903073	0.982587	0.930233	0.988056	0.962076	0.876495	0.973565
TMEM65	0.00372328	1.37087e-27	1.82832e-23	0.067	0.054	HSC	0.0432432	0.00945626	0.0323383	0.0243129	0.158523	0.0374251	0.0326954	0.106383
RCC2	0.0249442	1.37316e-27	1.83139e-23	0.157	0.129	HSC	0.167568	0.0567376	0.106965	0.0739958	0.309446	0.132236	0.0948963	0.199441
CCDC61	0.00771928	1.43068e-27	1.9081e-23	0.023	0.015	HSC	0	0	0	0.00528541	0.0673181	0.00149701	0.00219298	0.0472813
SEMA4D	0.0299978	1.48456e-27	1.97996e-23	0.089	0.064	HSC	0.0594595	0.0189125	0.0522388	0.0496829	0.18241	0.0494012	0.0471491	0.107458
EIF5	-0.0528868	1.49733e-27	1.99699e-23	0.407	0.405	HSC	0.481081	0.297872	0.405473	0.288584	0.563518	0.36477	0.313896	0.620245
UBE2G2	0.0449447	1.5119e-27	2.01643e-23	0.226	0.19	HSC	0.264865	0.0851064	0.251244	0.17019	0.330076	0.150699	0.1561	0.281324
AP3M2	0.138662	1.51787e-27	2.02438e-23	0.127	0.067	HSC	0.118919	0.113475	0.151741	0.0623679	0.190011	0.0538922	0.0661882	0.0730711
KIAA1109	-0.0280912	1.53822e-27	2.05153e-23	0.075	0.079	HSC	0.0648649	0.0212766	0.0422886	0.0221987	0.170467	0.0429142	0.0463517	0.16355
VAMP5	-0.278548	1.56913e-27	2.09275e-23	0.562	0.646	HSC	0.513514	0.364066	0.748756	0.588795	0.554832	0.694611	0.639753	0.638728
OPA1	-0.0124206	1.65072e-27	2.20156e-23	0.084	0.075	HSC	0.0702703	0.0212766	0.0572139	0.0317125	0.18241	0.0503992	0.0500399	0.138405
LRRC37B	0.0185109	1.6924e-27	2.25716e-23	0.069	0.052	HSC	0.0918919	0.0307329	0.0348259	0.0200846	0.147666	0.0319361	0.0356858	0.0958521
SRBD1	0.0288949	1.81216e-27	2.41687e-23	0.114	0.089	HSC	0.189189	0.0401891	0.119403	0.0697674	0.176982	0.0469062	0.0728668	0.141844
ZNRF2	0.0334205	1.88905e-27	2.51943e-23	0.026	0.008	HSC	0.00540541	0.00472813	0.00497512	0.00422833	0.0716612	0.00249501	0.00378788	0.0195573
LIMS1	0.0541254	1.99727e-27	2.66375e-23	0.623	0.567	HSC	0.708108	0.413712	0.70398	0.563425	0.728556	0.546906	0.519936	0.677627
PNPT1	0.0331415	1.99996e-27	2.66735e-23	0.106	0.077	HSC	0.145946	0.0307329	0.129353	0.051797	0.179153	0.0479042	0.0521332	0.143563
AKT1	0.0516219	2.06085e-27	2.74856e-23	0.073	0.041	HSC	0.0486486	0.0070922	0.0323383	0.0369979	0.162866	0.0399202	0.0312002	0.0618956
VARS	0.0119731	2.08485e-27	2.78057e-23	0.076	0.058	HSC	0.124324	0.0141844	0.0696517	0.0327696	0.141151	0.0289421	0.048744	0.0896196
PHC3	-0.0214803	2.20517e-27	2.94104e-23	0.087	0.081	HSC	0.102703	0.0307329	0.0870647	0.0348837	0.163952	0.0399202	0.0563198	0.151515
TLN1	0.00915429	2.21434e-27	2.95326e-23	0.317	0.278	HSC	0.32973	0.170213	0.28607	0.174419	0.541802	0.327345	0.177233	0.475177
NRGN	0.0273611	2.21567e-27	2.95504e-23	0.059	0.043	HSC	0.0486486	0.0141844	0.0124378	0.0190275	0.144408	0.0299401	0.0293062	0.0786589
ZKSCAN1	-0.017846	2.33705e-27	3.11693e-23	0.325	0.291	HSC	0.432432	0.153664	0.350746	0.205074	0.494028	0.282435	0.215809	0.457769
TAOK1	-0.0143725	2.38411e-27	3.17968e-23	0.101	0.092	HSC	0.0972973	0.0260047	0.0771144	0.0264271	0.22367	0.0748503	0.0559211	0.175801
UBE2Q2	-0.02986	2.53668e-27	3.38317e-23	0.055	0.057	HSC	0.0540541	0.0118203	0.0323383	0.0147992	0.12595	0.0214571	0.0268142	0.13862
WHAMM	0.0428807	2.57651e-27	3.43629e-23	0.066	0.044	HSC	0.0324324	0.0283688	0.0273632	0.0190275	0.155266	0.0354291	0.0193381	0.10144
IDH2	0.0476968	2.89434e-27	3.86018e-23	0.36	0.323	HSC	0.594595	0.234043	0.263682	0.265328	0.511401	0.320858	0.316687	0.337847
RFXAP	-0.00834893	3.04933e-27	4.06689e-23	0.032	0.029	HSC	0.0162162	0	0.00497512	0.0137421	0.0792617	0.00449102	0.00667863	0.0887599
PPTC7	0.0365974	3.10731e-27	4.14422e-23	0.074	0.046	HSC	0.0648649	0.0141844	0.0223881	0.0359408	0.163952	0.0404192	0.0360845	0.0694176
HUWE1	0.0382909	3.19127e-27	4.25619e-23	0.163	0.133	HSC	0.156757	0.0543735	0.109453	0.102537	0.299674	0.131737	0.0872209	0.233828
CRTAP	-0.0559509	3.3189e-27	4.42641e-23	0.157	0.158	HSC	0.254054	0.0496454	0.121891	0.0634249	0.298588	0.12475	0.104167	0.289276
HECTD1	-0.0614352	3.70131e-27	4.93644e-23	0.194	0.199	HSC	0.178378	0.0898345	0.181592	0.0993658	0.348534	0.162176	0.177432	0.259617
CTNNA1	-0.0536712	4.15594e-27	5.54277e-23	0.147	0.146	HSC	0.205405	0.0212766	0.141791	0.112051	0.232356	0.0803393	0.133573	0.200516
C1orf122	-0.0889564	4.16894e-27	5.56012e-23	0.093	0.111	HSC	0.0864865	0.0496454	0.00746269	0.0338266	0.211726	0.0678643	0.105064	0.143133
MTPN	0.0221065	4.34583e-27	5.79603e-23	0.505	0.464	HSC	0.486486	0.312057	0.554726	0.345666	0.740499	0.547904	0.35925	0.653342
RUFY1	0.039634	4.49135e-27	5.99012e-23	0.112	0.082	HSC	0.102703	0.035461	0.104478	0.0634249	0.20304	0.0623752	0.0576156	0.141844
TRAF3IP1	0.000856871	4.57037e-27	6.0955e-23	0.028	0.022	HSC	0.00540541	0	0.00746269	0.00528541	0.0770901	0.00399202	0.00478469	0.068343
RAP2B	-0.0467411	4.67421e-27	6.23399e-23	0.077	0.079	HSC	0.0378378	0.0070922	0.0447761	0.0295983	0.180239	0.0499002	0.0413676	0.173222
TRIP12	-0.00625095	4.876e-27	6.50312e-23	0.106	0.095	HSC	0.0972973	0.0236407	0.0820896	0.05074	0.211726	0.0678643	0.0527313	0.198367
NR4A2	-1.14983	4.99659e-27	6.66395e-23	0.167	0.484	HSC	0.286486	0.0756501	0.126866	0.151163	0.218241	0.417166	0.688397	0.0732861
ZNF775	0.0359051	5.00951e-27	6.68119e-23	0.026	0.006	HSC	0	0.00236407	0	0.00317125	0.0770901	0.00399202	0.00189394	0.0154739
ZC3H11A	-0.0574794	5.23806e-27	6.986e-23	0.048	0.069	HSC	0.178378	0.070922	0.169154	0.00105708	0.00760043	0.103792	0.0919059	0.00408339
NRDC	0.0199776	5.72923e-27	7.64108e-23	0.281	0.244	HSC	0.389189	0.137116	0.298507	0.17759	0.422367	0.224551	0.1876	0.372233
AKR1C3	0.442186	6.08596e-27	8.11684e-23	0.595	0.378	HSC	0.47027	0.345154	0.763682	0.595137	0.661238	0.477545	0.274821	0.5562
EPHB6	0.0512738	6.12629e-27	8.17063e-23	0.051	0.025	HSC	0.0162162	0.00472813	0.0223881	0.0179704	0.12595	0.0219561	0.0113636	0.0543735
LNPEP	-0.0569013	6.5276e-27	8.70586e-23	0.138	0.142	HSC	0.135135	0.0330969	0.11194	0.0676533	0.270358	0.106287	0.0920056	0.26585
BCL2	0.00946006	6.87481e-27	9.16893e-23	0.049	0.037	HSC	0.0162162	0.0070922	0.0248756	0.00739958	0.129207	0.0234531	0.0107656	0.100365
DOCK7	0.0481666	7.06532e-27	9.42302e-23	0.062	0.036	HSC	0.0162162	0.00472813	0.0174129	0.0422833	0.135722	0.0264471	0.0181419	0.0773694
CCNY	0.085053	7.73082e-27	1.03106e-22	0.157	0.107	HSC	0.156757	0.0732861	0.114428	0.0739958	0.298588	0.126747	0.0886164	0.13991
CHD8	0.0609509	7.953e-27	1.06069e-22	0.122	0.082	HSC	0.0702703	0.035461	0.0970149	0.0803383	0.226927	0.0773453	0.0495415	0.154739
TNIP2	-0.00916697	8.14487e-27	1.08628e-22	0.03	0.031	HSC	0.0108108	0.00945626	0.00248756	0	0.0868621	0.00698603	0.00707735	0.0919837
NPEPL1	0.034452	9.87091e-27	1.31648e-22	0.052	0.03	HSC	0.0324324	0.0070922	0.0373134	0.0200846	0.115092	0.0174651	0.0223285	0.0513647
SEC22B	0.0686554	9.93625e-27	1.3252e-22	0.223	0.171	HSC	0.286486	0.0992908	0.273632	0.15222	0.317047	0.139721	0.138756	0.25403
IBTK	-0.0111794	1.00819e-26	1.34463e-22	0.108	0.094	HSC	0.124324	0.0236407	0.10199	0.0634249	0.193268	0.0573852	0.07187	0.156028
OSBP	0.00465926	1.02268e-26	1.36395e-22	0.055	0.042	HSC	0.0216216	0.0070922	0.0199005	0.0179704	0.135722	0.0269461	0.0269139	0.0793037
GNB4	0.0309352	1.08842e-26	1.45163e-22	0.121	0.093	HSC	0.194595	0.0330969	0.116915	0.0623679	0.209555	0.0668663	0.0658892	0.162476
PIKFYVE	0.000524863	1.24512e-26	1.66062e-22	0.095	0.078	HSC	0.135135	0.0260047	0.0746269	0.0422833	0.180239	0.0503992	0.0528309	0.142919
MYO5C	0.0467796	1.26241e-26	1.68368e-22	0.089	0.059	HSC	0.0756757	0.0330969	0.0870647	0.0317125	0.175896	0.0474052	0.0445574	0.0943477
CUL2	-0.00693446	1.31966e-26	1.76003e-22	0.075	0.068	HSC	0.12973	0.0212766	0.0820896	0.0391121	0.123779	0.0219561	0.0474482	0.131313
SUB1	0.252812	1.38413e-26	1.84601e-22	0.843	0.769	HSC	0.956757	0.64539	0.912935	0.800211	0.92291	0.856786	0.757875	0.756286
EIF3L	0.0672977	1.4641e-26	1.95267e-22	0.958	0.95	HSC	0.994595	0.855792	0.99005	0.984144	0.956569	0.97505	0.961423	0.914894
ZNF441	0.0221142	1.47222e-26	1.96349e-22	0.028	0.016	HSC	0.0108108	0.00472813	0.00746269	0.00528541	0.0738328	0.00349301	0.0057815	0.0440576
SNX10	0.000265724	1.50368e-26	2.00546e-22	0.115	0.098	HSC	0.156757	0.0330969	0.0895522	0.0539112	0.217155	0.0718563	0.0664872	0.176015
OSBPL9	0.0439409	1.55803e-26	2.07794e-22	0.174	0.136	HSC	0.221622	0.0543735	0.273632	0.120507	0.23127	0.0808383	0.114633	0.205244
MKKS	-0.0881796	1.60444e-26	2.13985e-22	0.17	0.2	HSC	0.27027	0.21513	0.457711	0.0665962	0.109663	0.278942	0.241427	0.0752203
GALNT11	0.000458522	1.74507e-26	2.3274e-22	0.071	0.06	HSC	0.102703	0.0307329	0.0572139	0.0348837	0.12595	0.0224551	0.0595096	0.0771545
ZDHHC17	0.00955363	1.86639e-26	2.48921e-22	0.057	0.045	HSC	0.0702703	0.0141844	0.0472637	0.0211416	0.114007	0.0184631	0.0268142	0.0941328
N4BP1	0.0407765	1.94442e-26	2.59327e-22	0.066	0.042	HSC	0.0324324	0.035461	0.039801	0.0169133	0.149837	0.0349301	0.023425	0.0840318
PAPSS1	0.0122938	1.96135e-26	2.61585e-22	0.225	0.189	HSC	0.372973	0.0756501	0.353234	0.145877	0.289902	0.120758	0.166766	0.26542
ZNF467	0.00870249	1.98998e-26	2.65403e-22	0.039	0.03	HSC	0.0108108	0	0.0248756	0.0105708	0.0988056	0.011477	0.0194378	0.0599613
USP8	0.0532292	1.99153e-26	2.6561e-22	0.225	0.181	HSC	0.243243	0.0803783	0.246269	0.143763	0.362649	0.178144	0.146332	0.257683
SSFA2	-0.0311527	2.0507e-26	2.73501e-22	0.075	0.079	HSC	0.0324324	0.0189125	0.0422886	0.0369979	0.163952	0.0414172	0.0495415	0.159682
DBP	0.0149879	2.07214e-26	2.76361e-22	0.047	0.035	HSC	0.0378378	0.00945626	0.0149254	0.012685	0.114007	0.0179641	0.00867225	0.0980013
SACS	0.0101166	2.09984e-26	2.80056e-22	0.047	0.036	HSC	0.027027	0.0141844	0.039801	0.00951374	0.106406	0.0144711	0.0154506	0.0891898
DNMT1	0.161108	2.20589e-26	2.942e-22	0.227	0.148	HSC	0.210811	0.13948	0.231343	0.154334	0.343105	0.166168	0.11573	0.209972
FBXO11	0.00797826	2.21563e-26	2.95498e-22	0.097	0.082	HSC	0.0864865	0.0378251	0.0572139	0.0391121	0.20304	0.0638723	0.0548246	0.147217
ZNF12	0.000862404	2.25615e-26	3.00902e-22	0.067	0.055	HSC	0.0648649	0.0070922	0.0373134	0.0274841	0.147666	0.0334331	0.0285088	0.119708
EFCAB14	-0.0888369	2.44918e-26	3.26647e-22	0.113	0.13	HSC	0.145946	0.0425532	0.0746269	0.0443975	0.224756	0.0783433	0.105961	0.204169
SMC1A	0.0811326	2.54433e-26	3.39338e-22	0.16	0.111	HSC	0.135135	0.0543735	0.166667	0.123679	0.246471	0.0918164	0.0819378	0.180529
RFNG	0.0788059	2.67338e-26	3.56548e-22	0.07	0.027	HSC	0.0162162	0.00236407	0.0422886	0.0317125	0.163952	0.0414172	0.0205343	0.0361057
TRAM1	0.0270545	2.83073e-26	3.77535e-22	0.326	0.286	HSC	0.421622	0.177305	0.345771	0.299154	0.395223	0.204092	0.259868	0.376746
ATXN2	0.0457361	2.92147e-26	3.89636e-22	0.213	0.167	HSC	0.264865	0.0756501	0.196517	0.105708	0.382193	0.191118	0.128688	0.240705
PARP10	-0.0381155	3.21302e-26	4.2852e-22	0.073	0.077	HSC	0.118919	0.00472813	0.0497512	0.0623679	0.117264	0.0189621	0.0804426	0.0949925
KCTD18	-0.00825948	3.47497e-26	4.63457e-22	0.072	0.062	HSC	0.102703	0.0118203	0.0572139	0.0401691	0.132465	0.0264471	0.0496411	0.105738
RAD21	0.0399399	3.62424e-26	4.83365e-22	0.319	0.266	HSC	0.47027	0.170213	0.358209	0.205074	0.457112	0.25998	0.190191	0.433484
CEP57	-0.00992238	3.9122e-26	5.21771e-22	0.302	0.288	HSC	0.340541	0.165485	0.298507	0.224101	0.438654	0.24501	0.245315	0.397378
ZNF107	0.00528004	3.95774e-26	5.27843e-22	0.048	0.039	HSC	0.0324324	0.0070922	0.0273632	0.0158562	0.112921	0.0174651	0.0108652	0.108317
ZDHHC21	0.0239351	4.48003e-26	5.97502e-22	0.087	0.066	HSC	0.0972973	0.0189125	0.0597015	0.02537	0.191097	0.0573852	0.0407695	0.124651
ABI2	0.0421821	4.71118e-26	6.28331e-22	0.169	0.132	HSC	0.232432	0.0614657	0.159204	0.0961945	0.283388	0.117764	0.11264	0.181173
TOP2A	0.0557164	5.47624e-26	7.30366e-22	0.036	0.012	HSC	0.0216216	0.0165485	0.0174129	0.00739958	0.0857763	0.00748503	0.00677831	0.0262196
RNF126	-0.0683371	5.61098e-26	7.48336e-22	0.096	0.11	HSC	0.0972973	0.0283688	0.039801	0.0433404	0.206298	0.0663673	0.0965909	0.158178
SENP7	0.00162633	5.6819e-26	7.57795e-22	0.099	0.089	HSC	0.0918919	0.0401891	0.0671642	0.0401691	0.20304	0.0643713	0.0538278	0.176015
SF3B3	0.00893882	5.84509e-26	7.7956e-22	0.116	0.099	HSC	0.167568	0.0236407	0.0970149	0.0634249	0.210641	0.0693613	0.0759569	0.160542
IMMT	0.13389	6.20981e-26	8.28203e-22	0.269	0.182	HSC	0.324324	0.0969267	0.410448	0.219873	0.325733	0.152695	0.16238	0.236622
NDUFS1	0.0381302	6.25089e-26	8.33681e-22	0.141	0.107	HSC	0.205405	0.0449173	0.176617	0.0782241	0.220413	0.0753493	0.078449	0.181603
ABLIM1	-0.0135067	6.48231e-26	8.64546e-22	0.149	0.134	HSC	0.183784	0.0520095	0.171642	0.0591966	0.269273	0.108283	0.0944976	0.230174
SMC5	0.0246652	6.69955e-26	8.93519e-22	0.161	0.136	HSC	0.113514	0.0851064	0.174129	0.0930233	0.268187	0.108283	0.0921053	0.243284
NR2F6	0.00816639	6.75078e-26	9.00352e-22	0.035	0.026	HSC	0.0162162	0.00236407	0.00497512	0.00528541	0.0977199	0.011477	0.0107656	0.0649044
CGGBP1	-0.0472123	6.81361e-26	9.08732e-22	0.203	0.202	HSC	0.297297	0.132388	0.199005	0.0961945	0.32899	0.151198	0.144737	0.346443
TTC17	-0.00237203	7.01106e-26	9.35065e-22	0.231	0.202	HSC	0.367568	0.0969267	0.273632	0.125793	0.353963	0.170659	0.19069	0.241135
IP6K1	0.0200102	7.04795e-26	9.39985e-22	0.076	0.058	HSC	0.0648649	0.0165485	0.0298507	0.0486258	0.153094	0.0364271	0.0436603	0.0984311
MED23	0.0461053	7.06687e-26	9.42509e-22	0.079	0.05	HSC	0.102703	0.0212766	0.0597015	0.0274841	0.160695	0.0404192	0.0276116	0.101225
ITGB1	-0.0129484	7.0978e-26	9.46634e-22	0.153	0.141	HSC	0.286486	0.0685579	0.116915	0.0750529	0.261672	0.102794	0.101974	0.240275
RAN	0.361517	7.4417e-26	9.92499e-22	0.856	0.751	HSC	0.87027	0.749409	0.922886	0.820296	0.910966	0.841317	0.732656	0.751773
FRYL	0.00716744	7.45343e-26	9.94063e-22	0.153	0.139	HSC	0.156757	0.0898345	0.124378	0.0739958	0.275787	0.113273	0.102771	0.22867
CLPB	0.0671716	7.60047e-26	1.01368e-21	0.049	0.02	HSC	0.0108108	0.00945626	0.0149254	0.0412262	0.0988056	0.011976	0.0078748	0.0513647
CREB1	0.0146644	7.65304e-26	1.02069e-21	0.194	0.17	HSC	0.205405	0.0780142	0.231343	0.120507	0.304017	0.133234	0.13736	0.255104
RNF166	-0.00842535	7.74011e-26	1.0323e-21	0.053	0.048	HSC	0.0432432	0.00236407	0.0174129	0.012685	0.135722	0.0279441	0.0211324	0.11369
EID2	0.00872182	8.10832e-26	1.08141e-21	0.036	0.027	HSC	0.0216216	0.00472813	0.00497512	0.00422833	0.0988056	0.011976	0.00548246	0.0799484
DCUN1D1	0.0616443	8.14167e-26	1.08585e-21	0.137	0.096	HSC	0.167568	0.0543735	0.126866	0.0813953	0.23127	0.0838323	0.0709729	0.156673
SLC4A7	0.0263245	8.65104e-26	1.15379e-21	0.042	0.027	HSC	0.0162162	0.00945626	0.0199005	0.0158562	0.0998914	0.012475	0.0104665	0.0689877
LRCH3	0.033311	8.84142e-26	1.17918e-21	0.099	0.069	HSC	0.118919	0.0236407	0.10199	0.0412262	0.186754	0.0553892	0.0542265	0.108102
BAZ2B	0.0124912	8.9225e-26	1.18999e-21	0.209	0.178	HSC	0.27027	0.0945626	0.218905	0.100423	0.355049	0.171158	0.128688	0.285622
AK3	-0.0539746	8.92631e-26	1.1905e-21	0.186	0.196	HSC	0.259459	0.13948	0.174129	0.0782241	0.307275	0.13523	0.198066	0.218354
RHOBTB3	0.000107173	9.22074e-26	1.22977e-21	0.108	0.091	HSC	0.0756757	0.035461	0.0646766	0.0443975	0.232356	0.0833333	0.05313	0.174296
CBX5	0.0321521	1.07538e-25	1.43423e-21	0.251	0.213	HSC	0.291892	0.132388	0.303483	0.157505	0.37025	0.189621	0.167963	0.319364
BCL7B	-0.0143671	1.16699e-25	1.55642e-21	0.092	0.085	HSC	0.135135	0.0236407	0.0472637	0.0369979	0.191097	0.0578842	0.0661882	0.138835
PCMTD1	-0.0554207	1.27797e-25	1.70444e-21	0.232	0.23	HSC	0.2	0.113475	0.211443	0.130021	0.40608	0.214072	0.160387	0.387492
NOC3L	0.0576583	1.38699e-25	1.84983e-21	0.156	0.119	HSC	0.113514	0.108747	0.181592	0.0835095	0.248643	0.0948104	0.0643939	0.247797
CDCA7	0.231749	1.47808e-25	1.97132e-21	0.178	0.075	HSC	0.183784	0.0992908	0.20398	0.121564	0.258415	0.102794	0.0589115	0.0982162
PPP3CA	0.0470328	1.50062e-25	2.00138e-21	0.192	0.151	HSC	0.308108	0.0851064	0.221393	0.106765	0.29316	0.125749	0.11553	0.238341
ARL4A	-0.839467	1.52979e-25	2.04029e-21	0.254	0.492	HSC	0.291892	0.158392	0.28607	0.224101	0.307275	0.467066	0.598585	0.271223
INO80	-0.0294695	1.64046e-25	2.18789e-21	0.056	0.059	HSC	0.0702703	0.0118203	0.0323383	0.012685	0.127036	0.0244511	0.0258174	0.146572
KIDINS220	0.0162268	1.67081e-25	2.22836e-21	0.126	0.102	HSC	0.140541	0.0449173	0.119403	0.0665962	0.22367	0.0783433	0.0632974	0.194068
ABHD5	0.0547421	1.71592e-25	2.28853e-21	0.065	0.034	HSC	0.0216216	0.0118203	0.0298507	0.0412262	0.136808	0.0289421	0.0271132	0.0522244
NR2C2	0.0108682	1.82016e-25	2.42754e-21	0.052	0.04	HSC	0.0486486	0.0118203	0.0348259	0.0179704	0.114007	0.0184631	0.0255183	0.0808081
NUCKS1	-0.0705987	1.86222e-25	2.48365e-21	0.644	0.623	HSC	0.697297	0.515366	0.723881	0.476744	0.828447	0.673653	0.521132	0.821835
FAR1	0.0299312	1.96254e-25	2.61744e-21	0.064	0.044	HSC	0.0864865	0.00945626	0.0447761	0.0285412	0.129207	0.0254491	0.0245215	0.0943477
NAT14	-0.00606599	1.97012e-25	2.62754e-21	0.039	0.034	HSC	0.0486486	0	0.00746269	0.00634249	0.103149	0.0139721	0.0124601	0.0904793
COBLL1	0.00472011	1.97522e-25	2.63435e-21	0.04	0.031	HSC	0.0378378	0.00472813	0.0223881	0.00845666	0.0977199	0.011976	0.0166467	0.0687728
HMGCR	0.00204093	2.13834e-25	2.8519e-21	0.041	0.032	HSC	0.027027	0.00472813	0.0124378	0.0158562	0.0988056	0.012475	0.0207337	0.0642596
ATXN7	-0.0803343	2.14858e-25	2.86556e-21	0.035	0.066	HSC	0.0810811	0.0543735	0.10199	0.00951374	0.0152009	0.120259	0.0837321	0.0027939
PFDN5	-0.141631	2.21866e-25	2.95903e-21	0.99	0.997	HSC	0.994595	0.959811	1	0.997886	0.991314	0.999501	0.995813	0.997636
FRAT1	0.0357293	2.26375e-25	3.01916e-21	0.023	0.004	HSC	0	0	0	0.00317125	0.0694897	0.00299401	0.0020933	0.00902643
TUBGCP3	-0.00145213	2.27625e-25	3.03584e-21	0.068	0.061	HSC	0.0918919	0.0236407	0.0323383	0.0327696	0.134636	0.0279441	0.0497408	0.0988609
PSPC1	-0.00845259	2.34452e-25	3.12689e-21	0.096	0.088	HSC	0.237838	0.0283688	0.0373134	0.038055	0.18241	0.0533932	0.051236	0.181388
FBXL15	-0.170731	2.36048e-25	3.14817e-21	0.136	0.193	HSC	0.248649	0.137116	0.0348259	0.051797	0.2443	0.0923154	0.211124	0.195788
COL4A3BP	0.00261093	2.44642e-25	3.26279e-21	0.136	0.117	HSC	0.151351	0.0661939	0.131841	0.0634249	0.239957	0.0893214	0.0768541	0.21556
HLA-B	0.186747	2.45871e-25	3.27918e-21	0.989	0.981	HSC	1	0.973995	1	0.997886	0.978284	0.99002	0.976575	0.988395
TET2	-0.0151133	2.55066e-25	3.40181e-21	0.086	0.08	HSC	0.0540541	0.0283688	0.0820896	0.0359408	0.172638	0.0479042	0.039075	0.181603
HK1	0.0455518	2.7041e-25	3.60645e-21	0.094	0.062	HSC	0.183784	0.0141844	0.119403	0.0708245	0.12595	0.0239521	0.0643939	0.0741457
ZNF91	-0.0379514	2.7246e-25	3.63379e-21	0.118	0.112	HSC	0.145946	0.0283688	0.131841	0.051797	0.216069	0.0738523	0.0667863	0.226521
THEM6	0.0158588	2.79349e-25	3.72568e-21	0.037	0.025	HSC	0.0432432	0.00945626	0.0174129	0.0105708	0.0846906	0.00798403	0.00588118	0.0726413
UBALD2	0.102971	3.00093e-25	4.00234e-21	0.136	0.079	HSC	0.12973	0.0330969	0.0746269	0.0750529	0.27253	0.111776	0.067185	0.0915538
DCAF12	0.00366894	3.14788e-25	4.19833e-21	0.1	0.087	HSC	0.113514	0.0236407	0.11194	0.0739958	0.15418	0.0384232	0.0794458	0.124651
MPP6	0.0406346	3.47885e-25	4.63974e-21	0.125	0.095	HSC	0.124324	0.0661939	0.0995025	0.05074	0.238871	0.0888224	0.0684809	0.156028
FUBP1	0.097377	3.64007e-25	4.85476e-21	0.304	0.231	HSC	0.459459	0.165485	0.38806	0.229387	0.37785	0.193114	0.215311	0.280679
AC058791.1	0.0262118	3.84107e-25	5.12283e-21	0.029	0.013	HSC	0	0.00236407	0.00248756	0.0190275	0.0694897	0.00349301	0.00568182	0.0339566
PNRC2	-0.0660106	3.92466e-25	5.23432e-21	0.435	0.415	HSC	0.502703	0.20331	0.467662	0.395349	0.554832	0.348303	0.363337	0.55577
MAP3K11	0.0398221	4.11451e-25	5.48752e-21	0.073	0.049	HSC	0.0810811	0.0283688	0.0422886	0.0243129	0.15418	0.0384232	0.0304027	0.0939179
CXorf38	-0.0213383	4.12754e-25	5.50489e-21	0.071	0.07	HSC	0.0648649	0.0260047	0.0298507	0.02537	0.156352	0.0394212	0.0443581	0.137761
HNRNPA2B1	0.138391	4.29569e-25	5.72916e-21	0.916	0.879	HSC	0.989189	0.799054	0.977612	0.886892	0.957655	0.92515	0.843401	0.935955
SLC25A24	-0.0324486	4.41022e-25	5.88192e-21	0.046	0.052	HSC	0.0918919	0.00945626	0.0124378	0.0190275	0.0955483	0.011477	0.0366826	0.10144
KIAA1551	-0.0181711	4.83878e-25	6.45348e-21	0.089	0.084	HSC	0.027027	0.0307329	0.0895522	0.0391121	0.180239	0.0533932	0.046252	0.180314
ZNF654	-0.033296	5.10136e-25	6.80368e-21	0.062	0.064	HSC	0.027027	0.0118203	0.0447761	0.0401691	0.122693	0.0229541	0.0367823	0.141844
FBXO22	0.0321315	5.10799e-25	6.81252e-21	0.14	0.115	HSC	0.124324	0.0591017	0.129353	0.0856237	0.242128	0.0928144	0.090012	0.177305
MAPK12	0.033975	5.24793e-25	6.99916e-21	0.056	0.036	HSC	0.0162162	0.0165485	0.0248756	0.0243129	0.128122	0.0254491	0.0191388	0.0771545
TRAPPC1	0.206305	5.25435e-25	7.00772e-21	0.519	0.416	HSC	0.691892	0.338061	0.701493	0.548626	0.458198	0.613273	0.378688	0.412207
TRIM38	0.0133358	5.38319e-25	7.17956e-21	0.155	0.134	HSC	0.156757	0.070922	0.119403	0.0866808	0.277959	0.116766	0.101675	0.210402
SEPHS1	0.0671707	5.44773e-25	7.26564e-21	0.079	0.044	HSC	0.0648649	0.0189125	0.0820896	0.0348837	0.153094	0.0379242	0.0374801	0.0593166
WTAP	-0.0172333	5.78682e-25	7.71788e-21	0.26	0.239	HSC	0.308108	0.101655	0.266169	0.187104	0.395223	0.206088	0.192783	0.35332
SCAF8	0.00526492	5.93702e-25	7.91821e-21	0.055	0.045	HSC	0.0486486	0.00945626	0.0273632	0.0274841	0.11835	0.0209581	0.0264155	0.0952074
MOB1B	-0.0189353	5.98091e-25	7.97675e-21	0.036	0.037	HSC	0.027027	0	0.0174129	0.00845666	0.0912052	0.00998004	0.0174442	0.0919837
MICU2	-0.00204318	6.11221e-25	8.15185e-21	0.15	0.134	HSC	0.286486	0.0803783	0.0920398	0.0919662	0.239957	0.0908184	0.123505	0.173651
FBRS	0.0479228	6.2199e-25	8.29548e-21	0.088	0.06	HSC	0.0648649	0.0118203	0.0373134	0.0348837	0.205212	0.0678643	0.0469498	0.0857511
KMT2C	-0.025763	6.41487e-25	8.55551e-21	0.146	0.143	HSC	0.189189	0.0803783	0.0945274	0.0634249	0.275787	0.117764	0.0989833	0.248872
KIT	-0.0346148	6.67389e-25	8.90097e-21	0.12	0.116	HSC	0.172973	0.0496454	0.104478	0.0623679	0.207383	0.0693613	0.0606061	0.254674
DRAM1	-0.0162759	6.70357e-25	8.94056e-21	0.091	0.087	HSC	0.178378	0.0425532	0.0447761	0.0306554	0.178067	0.0518962	0.0598086	0.160112
KLHL42	0.044424	6.71846e-25	8.96041e-21	0.084	0.059	HSC	0.0918919	0.0307329	0.0771144	0.0422833	0.152009	0.0394212	0.0455542	0.0954223
PPM1F	-0.0284608	6.75058e-25	9.00324e-21	0.095	0.094	HSC	0.102703	0.0236407	0.0746269	0.0454545	0.186754	0.0568862	0.0884171	0.122072
DNM2	0.0240838	6.82571e-25	9.10345e-21	0.063	0.046	HSC	0.0702703	0.0189125	0.039801	0.0211416	0.134636	0.0289421	0.0284091	0.0902643
C15orf61	-0.0898262	7.16642e-25	9.55786e-21	0.096	0.118	HSC	0.0864865	0.0401891	0.0422886	0.0454545	0.199783	0.0653693	0.0896132	0.201375
GPBP1	0.0446785	7.22872e-25	9.64095e-21	0.4	0.356	HSC	0.443243	0.255319	0.49005	0.30444	0.517915	0.323852	0.317484	0.451966
HELZ	0.0336777	7.27776e-25	9.70635e-21	0.162	0.133	HSC	0.167568	0.0827423	0.161692	0.0623679	0.299674	0.132236	0.0944976	0.216849
POGZ	0.0478246	7.51021e-25	1.00164e-20	0.158	0.125	HSC	0.156757	0.0732861	0.121891	0.077167	0.295331	0.129242	0.10317	0.168708
UTP6	0.100708	7.51036e-25	1.00166e-20	0.234	0.166	HSC	0.259459	0.120567	0.320896	0.160677	0.318132	0.146707	0.132476	0.247797
YTHDF1	0.0497531	7.59102e-25	1.01241e-20	0.061	0.034	HSC	0.027027	0.00472813	0.0273632	0.0285412	0.142237	0.0324351	0.0260167	0.0502901
ADD3	0.071603	8.08658e-25	1.07851e-20	0.158	0.111	HSC	0.216216	0.0638298	0.21393	0.0919662	0.234528	0.0873253	0.0838317	0.180744
ANKRD44	0.0587228	8.34714e-25	1.11326e-20	0.127	0.085	HSC	0.172973	0.0330969	0.131841	0.0750529	0.211726	0.0723553	0.0756579	0.109607
ANAPC5	0.0840053	8.76469e-25	1.16895e-20	0.425	0.354	HSC	0.518919	0.212766	0.517413	0.350951	0.540717	0.338323	0.332137	0.406834
PTMA	0.12944	9.08192e-25	1.21126e-20	1	1	HSC	1	1	1	1	1	1	1	0.99957
PPM1A	0.00980058	9.14321e-25	1.21943e-20	0.064	0.055	HSC	0.0378378	0.0260047	0.0223881	0.0264271	0.144408	0.0339321	0.0334928	0.111111
CCT6A	0.0241088	9.18995e-25	1.22566e-20	0.548	0.497	HSC	0.713514	0.326241	0.656716	0.478858	0.640608	0.447106	0.465211	0.585429
MKNK2	0.0752193	9.22945e-25	1.23093e-20	0.09	0.053	HSC	0.0918919	0.0330969	0.0621891	0.0570825	0.162866	0.0439122	0.0453549	0.0739308
VPS4A	-0.0103286	9.49617e-25	1.2665e-20	0.085	0.076	HSC	0.205405	0.0330969	0.0248756	0.0221987	0.17481	0.0503992	0.0577153	0.127445
ARPC3	0.145822	9.52597e-25	1.27048e-20	0.919	0.885	HSC	0.945946	0.730496	0.987562	0.927061	0.963084	0.932635	0.854765	0.930368
BEND7	0.0302878	9.57864e-25	1.2775e-20	0.05	0.029	HSC	0.0432432	0.0118203	0.0174129	0.012685	0.120521	0.0224551	0.0183413	0.053084
PRKAR2B	0.0283059	9.66119e-25	1.28851e-20	0.044	0.027	HSC	0.0108108	0.0141844	0.0199005	0.00739958	0.114007	0.0194611	0.0153509	0.0537288
APC	0.0266076	9.78693e-25	1.30528e-20	0.084	0.065	HSC	0.0378378	0.0496454	0.0671642	0.0359408	0.16721	0.0459082	0.034988	0.13819
PREX2	-0.109375	9.85448e-25	1.31429e-20	0.059	0.089	HSC	0.027027	0.0189125	0.0323383	0.0179704	0.137894	0.0304391	0.037181	0.226521
ARHGAP21	0.0112621	1.03346e-24	1.37832e-20	0.038	0.026	HSC	0.027027	0.00945626	0.0323383	0.0116279	0.082519	0.00748503	0.0134569	0.0621105
CCDC47	0.0151454	1.03382e-24	1.3788e-20	0.205	0.174	HSC	0.227027	0.104019	0.248756	0.120507	0.315961	0.144711	0.12191	0.299162
NFE2L3	-0.00560978	1.06006e-24	1.4138e-20	0.063	0.057	HSC	0.0432432	0.00236407	0.0248756	0.0169133	0.157438	0.0414172	0.0306021	0.119493
ZNF844	0.0723232	1.08485e-24	1.44686e-20	0.079	0.043	HSC	0.0972973	0.0330969	0.0497512	0.0369979	0.152009	0.0379242	0.0267145	0.0786589
ANKRD12	-0.111091	1.15172e-24	1.53604e-20	0.394	0.408	HSC	0.389189	0.20331	0.452736	0.298097	0.554832	0.363273	0.366826	0.514937
HGSNAT	0.0285911	1.15389e-24	1.53894e-20	0.116	0.09	HSC	0.108108	0.0283688	0.0870647	0.0560254	0.232356	0.0863273	0.0689793	0.137761
BICD2	-0.0118316	1.15631e-24	1.54217e-20	0.076	0.07	HSC	0.0918919	0.0165485	0.0348259	0.0317125	0.165038	0.0449102	0.0414673	0.141844
TFRC	0.0475347	1.17423e-24	1.56607e-20	0.084	0.054	HSC	0.118919	0.0236407	0.0597015	0.0422833	0.158523	0.0414172	0.0456539	0.0775844
PIK3AP1	0.019423	1.21704e-24	1.62317e-20	0.032	0.02	HSC	0.0216216	0.00236407	0.0149254	0.0116279	0.0770901	0.00598802	0.0125598	0.0414786
CLOCK	0.00821971	1.26112e-24	1.68195e-20	0.054	0.039	HSC	0.0648649	0.0118203	0.0348259	0.0147992	0.11835	0.0214571	0.0302033	0.0661939
OTULIN	0.021667	1.32895e-24	1.77242e-20	0.035	0.021	HSC	0.0108108	0.0118203	0.00995025	0.00739958	0.0901194	0.00998004	0.0102671	0.0494305
PPP2R3B	0.0269169	1.38546e-24	1.84779e-20	0.035	0.017	HSC	0.0108108	0	0.0149254	0.00528541	0.0944625	0.011477	0.00677831	0.0423383
SFT2D2	0.0391093	1.40841e-24	1.87839e-20	0.095	0.065	HSC	0.0810811	0.0260047	0.0547264	0.0369979	0.206298	0.0693613	0.0420654	0.110896
PPIL3	-0.168623	1.45781e-24	1.94428e-20	0.25	0.3	HSC	0.437838	0.189125	0.39801	0.20296	0.22367	0.378244	0.31549	0.233613
TRPM7	-0.0276195	1.49596e-24	1.99516e-20	0.073	0.071	HSC	0.0486486	0.0165485	0.0522388	0.0274841	0.159609	0.0424152	0.0394737	0.1513
GINM1	-0.0268062	1.62539e-24	2.16778e-20	0.168	0.154	HSC	0.286486	0.0472813	0.154229	0.105708	0.269273	0.111277	0.124502	0.236192
KIAA1468	0.00581822	1.64477e-24	2.19363e-20	0.041	0.031	HSC	0.027027	0.00236407	0.00746269	0.02537	0.092291	0.011477	0.0164474	0.0696325
CLSTN1	0.0280085	1.70645e-24	2.2759e-20	0.093	0.069	HSC	0.0648649	0.0141844	0.0497512	0.0528541	0.19544	0.0628743	0.0494418	0.114335
SNX14	0.00715674	1.74689e-24	2.32982e-20	0.118	0.096	HSC	0.232432	0.0378251	0.106965	0.0613108	0.19544	0.0633733	0.0796451	0.144853
RNF135	-0.0124562	1.81377e-24	2.41902e-20	0.052	0.048	HSC	0.102703	0.0141844	0.0223881	0.0147992	0.109663	0.0179641	0.025319	0.108532
ZMAT1	-0.0183715	1.88246e-24	2.51063e-20	0.096	0.088	HSC	0.0540541	0.0260047	0.0970149	0.0560254	0.178067	0.0528942	0.0530303	0.17752
GSR	0.0267792	1.9301e-24	2.57417e-20	0.028	0.014	HSC	0.0378378	0.0070922	0.00746269	0.00105708	0.072747	0.00449102	0.00318979	0.040404
ABCG1	0.0263061	1.99406e-24	2.65948e-20	0.057	0.036	HSC	0.113514	0.0070922	0.0298507	0.0200846	0.117264	0.0219561	0.016248	0.0842467
ZNF721	0.00486482	2.13158e-24	2.84289e-20	0.118	0.099	HSC	0.156757	0.0449173	0.106965	0.05074	0.218241	0.0783433	0.0513357	0.210617
TP53BP1	0.0328354	2.159e-24	2.87946e-20	0.101	0.075	HSC	0.118919	0.0307329	0.0746269	0.05074	0.192182	0.0613772	0.0618022	0.107887
ETNK1	0.0220216	2.27312e-24	3.03167e-20	0.183	0.157	HSC	0.232432	0.106383	0.179104	0.0835095	0.312704	0.143214	0.11872	0.246937
YTHDC2	-0.00643295	2.5423e-24	3.39066e-20	0.051	0.046	HSC	0.0486486	0.0212766	0.0223881	0.0169133	0.112921	0.0224551	0.030303	0.0917688
LARS	0.0799731	2.59041e-24	3.45483e-20	0.339	0.28	HSC	0.416216	0.281324	0.402985	0.176533	0.489685	0.293912	0.191089	0.465506
LRMP	0.0983234	2.63232e-24	3.51073e-20	0.191	0.13	HSC	0.135135	0.0756501	0.206468	0.155391	0.285559	0.124251	0.104665	0.185687
INTS6	-0.0312533	2.7791e-24	3.70649e-20	0.128	0.123	HSC	0.2	0.0307329	0.0920398	0.0602537	0.243214	0.0943114	0.0889155	0.208683
MLLT6	0.00269898	2.81071e-24	3.74865e-20	0.101	0.084	HSC	0.113514	0.0212766	0.0621891	0.0433404	0.211726	0.0733533	0.0694777	0.120138
TSPYL1	-0.0682984	2.85789e-24	3.81157e-20	0.294	0.271	HSC	0.491892	0.141844	0.355721	0.231501	0.361564	0.184631	0.282895	0.283688
ZBTB44	0.0206407	2.97847e-24	3.97239e-20	0.222	0.19	HSC	0.210811	0.0851064	0.196517	0.141649	0.381107	0.197106	0.137061	0.302815
ITGB2	0.135756	3.01623e-24	4.02274e-20	0.18	0.106	HSC	0.194595	0.0496454	0.241294	0.151163	0.239957	0.0918164	0.0963915	0.133032
HDLBP	-0.0565666	3.10959e-24	4.14726e-20	0.153	0.154	HSC	0.205405	0.0425532	0.129353	0.077167	0.282302	0.121257	0.116926	0.248657
ASNSD1	0.0465471	3.11021e-24	4.14809e-20	0.171	0.126	HSC	0.275676	0.0591017	0.218905	0.154334	0.198697	0.0653693	0.125698	0.151515
POM121C	0.0108781	3.11807e-24	4.15857e-20	0.06	0.045	HSC	0.0540541	0.0118203	0.0273632	0.0274841	0.131379	0.0294411	0.0318979	0.0814528
TFG	-0.00802116	3.12375e-24	4.16615e-20	0.268	0.249	HSC	0.4	0.182033	0.243781	0.199789	0.360478	0.183134	0.254486	0.266925
VEZT	-0.000718095	3.19032e-24	4.25492e-20	0.137	0.119	HSC	0.183784	0.0425532	0.136816	0.0835095	0.224756	0.0818363	0.100977	0.174081
CDK9	-0.00299319	3.20093e-24	4.26909e-20	0.08	0.071	HSC	0.0918919	0.0189125	0.0522388	0.0317125	0.16721	0.0469062	0.0538278	0.117773
SPIN1	0.000899869	3.33141e-24	4.44311e-20	0.129	0.12	HSC	0.0810811	0.0567376	0.109453	0.0602537	0.250814	0.0993014	0.0816388	0.210402
2009-03-01	0.0382934	3.4703e-24	4.62833e-20	0.046	0.022	HSC	0.00540541	0	0.0149254	0.0190275	0.116178	0.0219561	0.0116627	0.0453471
DGAT1	0.00469527	3.50749e-24	4.67794e-20	0.05	0.04	HSC	0.0216216	0.00945626	0.0223881	0.0179704	0.119435	0.0224551	0.0207337	0.0881152
SH3TC1	0.0152177	3.51705e-24	4.69069e-20	0.051	0.035	HSC	0.0378378	0.00472813	0.0447761	0.0137421	0.117264	0.0214571	0.0325957	0.0470664
ZMYM6	0.00928704	3.52715e-24	4.70416e-20	0.054	0.042	HSC	0.0702703	0.0189125	0.0323383	0.0243129	0.10532	0.0164671	0.0302033	0.0801633
LAMP2	-0.0179725	3.62618e-24	4.83623e-20	0.248	0.227	HSC	0.335135	0.111111	0.313433	0.200846	0.313789	0.147206	0.185506	0.352246
TMEM102	0.00786037	3.64435e-24	4.86047e-20	0.022	0.014	HSC	0.0378378	0	0	0.00317125	0.0575461	0.000998004	0.00309011	0.0421234
EHMT1	0.044315	3.65321e-24	4.87229e-20	0.153	0.115	HSC	0.140541	0.0614657	0.154229	0.064482	0.288817	0.126248	0.0735646	0.198367
IARS	0.00719077	3.7288e-24	4.9731e-20	0.182	0.161	HSC	0.189189	0.0851064	0.149254	0.109937	0.313789	0.144711	0.133074	0.226735
PRPF4	0.0130062	3.79293e-24	5.05864e-20	0.121	0.096	HSC	0.151351	0.035461	0.151741	0.0655391	0.197611	0.0648703	0.0863238	0.131098
HNRNPA0	-0.206517	4.07633e-24	5.43661e-20	0.651	0.682	HSC	0.902703	0.451537	0.768657	0.67019	0.62215	0.725549	0.744916	0.526542
LRRC41	0.0881124	4.15491e-24	5.54141e-20	0.193	0.135	HSC	0.264865	0.0425532	0.233831	0.200846	0.221498	0.0808383	0.138357	0.1513
CCNL2	-0.0369623	4.18592e-24	5.58276e-20	0.104	0.105	HSC	0.178378	0.0449173	0.0447761	0.0496829	0.196526	0.0643713	0.0915072	0.152805
GIPC1	0.0510269	4.41227e-24	5.88465e-20	0.06	0.034	HSC	0.0378378	0.0189125	0.0422886	0.0295983	0.123779	0.0249501	0.0153509	0.0780142
TPI1	0.24476	4.45345e-24	5.93956e-20	0.822	0.738	HSC	0.897297	0.737589	0.930348	0.816068	0.803474	0.863273	0.736842	0.688158
MON2	0.0158506	4.77062e-24	6.36257e-20	0.067	0.051	HSC	0.0756757	0.0212766	0.0422886	0.0221987	0.144408	0.0349301	0.0328947	0.0967118
YWHAB	0.264864	4.84201e-24	6.45779e-20	0.763	0.649	HSC	0.778378	0.586288	0.893035	0.689218	0.861021	0.747505	0.568281	0.779067
NOL11	0.0495165	4.87758e-24	6.50523e-20	0.196	0.152	HSC	0.291892	0.070922	0.273632	0.163848	0.232356	0.0873253	0.124801	0.238341
SLC36A4	0.00813351	5.32623e-24	7.1036e-20	0.062	0.052	HSC	0.0594595	0.0307329	0.0273632	0.0243129	0.131379	0.0284431	0.0376794	0.093703
FADS1	0.0150869	5.37131e-24	7.16372e-20	0.152	0.13	HSC	0.183784	0.070922	0.0845771	0.0718816	0.294245	0.130739	0.112739	0.166559
SMURF2	0.0508454	5.64685e-24	7.5312e-20	0.064	0.038	HSC	0.0540541	0.0118203	0.0348259	0.0327696	0.13355	0.0294411	0.0227273	0.0730711
ERC1	0.0108241	5.75226e-24	7.67179e-20	0.071	0.058	HSC	0.0810811	0.0236407	0.0472637	0.0285412	0.144408	0.0349301	0.037181	0.111326
PIM1	0.000344283	6.31705e-24	8.42505e-20	0.166	0.149	HSC	0.243243	0.0520095	0.114428	0.113108	0.28013	0.124251	0.110945	0.241779
PPP6R3	0.00792986	6.32385e-24	8.43412e-20	0.081	0.07	HSC	0.0918919	0.0260047	0.0646766	0.0338266	0.160695	0.0439122	0.0498405	0.125081
WASF2	-0.0739676	6.66404e-24	8.88783e-20	0.454	0.447	HSC	0.583784	0.262411	0.497512	0.324524	0.62975	0.450599	0.365929	0.6196
TGFBR2	0.0190226	6.68882e-24	8.92087e-20	0.063	0.047	HSC	0.0594595	0.0189125	0.0298507	0.0211416	0.142237	0.0339321	0.0251196	0.0984311
SACM1L	0.0215273	7.14274e-24	9.52628e-20	0.1	0.076	HSC	0.12973	0.0283688	0.0845771	0.0634249	0.172638	0.0513972	0.0538278	0.134322
EHBP1L1	0.00565601	7.19898e-24	9.60128e-20	0.021	0.015	HSC	0	0	0	0.00105708	0.0640608	0.00249501	0.00269139	0.0453471
JMJD8	-0.00267267	7.34539e-24	9.79655e-20	0.051	0.045	HSC	0.0378378	0.0118203	0.0174129	0.0137421	0.123779	0.0249501	0.01874	0.111326
MYH9	0.0027927	7.50909e-24	1.00149e-19	0.167	0.148	HSC	0.172973	0.0591017	0.11194	0.105708	0.301846	0.136727	0.118421	0.21513
IMPAD1	0.0314818	7.5689e-24	1.00946e-19	0.046	0.027	HSC	0.027027	0.00236407	0.0199005	0.0147992	0.111835	0.0194611	0.0163477	0.0535139
DRAP1	0.18588	8.31966e-24	1.10959e-19	0.55	0.438	HSC	0.72973	0.349882	0.669154	0.567653	0.536374	0.662176	0.391348	0.440791
FAM76B	0.00497843	8.50391e-24	1.13417e-19	0.08	0.065	HSC	0.0810811	0.0260047	0.0671642	0.0169133	0.173724	0.0513972	0.0335925	0.139265
ADCK2	-0.00518332	8.6203e-24	1.14969e-19	0.068	0.057	HSC	0.0432432	0.0212766	0.0447761	0.0200846	0.155266	0.0424152	0.0320973	0.117344
EIF4H	-0.0740429	9.01202e-24	1.20193e-19	0.497	0.492	HSC	0.691892	0.182033	0.61194	0.479915	0.568947	0.377745	0.512161	0.496239
ARHGDIB	0.209839	9.11803e-24	1.21607e-19	0.986	0.981	HSC	0.994595	0.950355	1	0.998943	0.982628	0.993014	0.978668	0.980443
PDZD8	-0.0299756	9.28196e-24	1.23793e-19	0.143	0.134	HSC	0.216216	0.0543735	0.0696517	0.0824524	0.262758	0.10978	0.0730662	0.275951
ARL17A	0.100142	9.34844e-24	1.2468e-19	0.084	0.034	HSC	0.0648649	0.0236407	0.0970149	0.0285412	0.16721	0.0479042	0.0223285	0.0520095
NAGPA	0.011406	9.66407e-24	1.2889e-19	0.034	0.024	HSC	0.0486486	0.00236407	0	0.00845666	0.0868621	0.00948104	0.00966906	0.0616806
PTP4A1	-0.0211955	9.74173e-24	1.29925e-19	0.139	0.128	HSC	0.264865	0.0378251	0.0746269	0.0845666	0.245385	0.0968064	0.124203	0.150226
UHMK1	-0.0334291	1.00039e-23	1.33422e-19	0.107	0.105	HSC	0.140541	0.0425532	0.141791	0.0422833	0.18241	0.0573852	0.0778509	0.183323
CEP95	0.00140276	1.11115e-23	1.48194e-19	0.109	0.092	HSC	0.118919	0.0283688	0.0995025	0.0623679	0.19544	0.0648703	0.0648923	0.161186
SAP30L	0.000584699	1.14038e-23	1.52093e-19	0.033	0.026	HSC	0.0216216	0.0070922	0.00995025	0.00845666	0.0836048	0.00898204	0.00657895	0.0767247
TACC3	0.0474789	1.18157e-23	1.57586e-19	0.292	0.233	HSC	0.443243	0.0851064	0.370647	0.257928	0.35722	0.18014	0.23425	0.253385
CDC34	0.0233142	1.1907e-23	1.58803e-19	0.058	0.037	HSC	0.0108108	0.00472813	0.039801	0.0158562	0.142237	0.0349301	0.0203349	0.0750054
GNG5	0.0853396	1.20711e-23	1.60992e-19	0.617	0.553	HSC	0.556757	0.345154	0.71393	0.575053	0.753529	0.603792	0.47488	0.701053
SEC31A	-0.00425266	1.21701e-23	1.62312e-19	0.222	0.202	HSC	0.32973	0.111111	0.231343	0.112051	0.360478	0.185629	0.1561	0.306684
RBM28	0.0388368	1.27601e-23	1.70181e-19	0.153	0.123	HSC	0.118919	0.0661939	0.156716	0.0940803	0.257329	0.105289	0.0852273	0.211906
SETDB2	0.0156737	1.28119e-23	1.70873e-19	0.09	0.07	HSC	0.108108	0.0236407	0.104478	0.0496829	0.152009	0.0404192	0.048445	0.127445
PRPF40A	0.112403	1.29925e-23	1.73281e-19	0.464	0.382	HSC	0.567568	0.307329	0.534826	0.349894	0.602606	0.415669	0.301236	0.542016
TRIP11	-0.0400351	1.38082e-23	1.8416e-19	0.151	0.144	HSC	0.108108	0.0449173	0.179104	0.0803383	0.268187	0.113772	0.0895136	0.274232
FOXP1	0.360784	1.47665e-23	1.9694e-19	0.601	0.439	HSC	0.789189	0.387707	0.865672	0.460888	0.689468	0.540918	0.380084	0.523103
S100A11	0.224565	1.51739e-23	2.02374e-19	0.279	0.169	HSC	0.259459	0.0945626	0.348259	0.216702	0.402823	0.221557	0.138656	0.211262
NNT	0.0392792	1.54574e-23	2.06155e-19	0.096	0.068	HSC	0.0972973	0.0260047	0.0696517	0.0496829	0.187839	0.0603792	0.044059	0.122931
MATK	-0.0137347	1.58063e-23	2.10809e-19	0.244	0.233	HSC	0.302703	0.118203	0.161692	0.158562	0.412595	0.243014	0.209729	0.2781
ABCD3	0.0472476	1.62626e-23	2.16895e-19	0.066	0.036	HSC	0.145946	0.0189125	0.0422886	0.0264271	0.121607	0.0244511	0.0279107	0.0595315
RNF145	0.0260073	1.7737e-23	2.36558e-19	0.062	0.042	HSC	0.108108	0.0141844	0.0422886	0.0285412	0.116178	0.0219561	0.0249203	0.0866108
CEP135	0.052709	1.78137e-23	2.37582e-19	0.117	0.082	HSC	0.102703	0.0496454	0.144279	0.0739958	0.184582	0.0583832	0.0636962	0.130668
WDR11	-0.00076367	1.82132e-23	2.42909e-19	0.109	0.094	HSC	0.145946	0.0401891	0.0820896	0.0496829	0.206298	0.0718563	0.0761563	0.141629
NAP1L4	0.0804963	1.82669e-23	2.43626e-19	0.308	0.248	HSC	0.416216	0.122931	0.358209	0.257928	0.400651	0.223054	0.214015	0.332259
ANAPC1	0.0137483	1.83263e-23	2.44418e-19	0.079	0.062	HSC	0.0648649	0.0260047	0.0348259	0.0433404	0.162866	0.0464072	0.0474482	0.0992908
ARL8A	0.00187282	1.97725e-23	2.63706e-19	0.047	0.039	HSC	0.0324324	0.00236407	0.0124378	0.0211416	0.110749	0.0194611	0.016547	0.0969267
WDR73	0.081121	2.02791e-23	2.70462e-19	0.142	0.096	HSC	0.145946	0.0638298	0.166667	0.0782241	0.232356	0.0898204	0.0776515	0.13862
PDE4B	0.0593453	2.03032e-23	2.70784e-19	0.172	0.126	HSC	0.405405	0.0898345	0.156716	0.0708245	0.273616	0.118263	0.172648	0.0300881
RDX	-0.064024	2.03408e-23	2.71286e-19	0.169	0.182	HSC	0.254054	0.13948	0.079602	0.0729387	0.304017	0.139721	0.166168	0.233828
MAPK9	0.0316816	2.12248e-23	2.83076e-19	0.057	0.035	HSC	0.0432432	0.0141844	0.0348259	0.0116279	0.135722	0.0314371	0.0211324	0.0674833
DDX54	-0.0133263	2.22793e-23	2.9714e-19	0.224	0.196	HSC	0.32973	0.0472813	0.266169	0.201903	0.287731	0.127745	0.200459	0.216205
MIF-AS1	0.0220209	2.31222e-23	3.0838e-19	0.035	0.024	HSC	0.172973	0.0141844	0.0721393	0.0285412	0.00651466	0.0913174	0.0131579	0.0193424
PGRMC2	-0.0604509	2.37358e-23	3.16565e-19	0.091	0.104	HSC	0.0918919	0.0449173	0.039801	0.0443975	0.183496	0.0588822	0.0625	0.212766
PTPN4	0.0340726	2.38785e-23	3.18467e-19	0.076	0.052	HSC	0.0864865	0.0165485	0.0721393	0.0348837	0.144408	0.0359281	0.0313995	0.104019
SLC25A3	-0.11503	2.63023e-23	3.50794e-19	0.867	0.892	HSC	0.940541	0.654846	0.927861	0.841438	0.950054	0.898703	0.883174	0.908016
RC3H1	0.0106394	2.80753e-23	3.74441e-19	0.07	0.056	HSC	0.118919	0.0260047	0.0323383	0.0200846	0.14658	0.0374251	0.0383772	0.10058
HNRNPK	0.192937	2.8685e-23	3.82572e-19	0.842	0.784	HSC	0.972973	0.617021	0.942786	0.840381	0.875136	0.766467	0.795056	0.766172
CBFA2T3	-0.0984388	2.93368e-23	3.91265e-19	0.113	0.136	HSC	0.102703	0.035461	0.0572139	0.0528541	0.236699	0.0923154	0.120315	0.188266
MAT2A	-0.174716	2.94896e-23	3.93302e-19	0.342	0.388	HSC	0.264865	0.132388	0.31592	0.245243	0.564604	0.368263	0.373006	0.428326
RAPGEF2	-0.0353554	3.00013e-23	4.00127e-19	0.123	0.125	HSC	0.108108	0.0496454	0.0970149	0.0718816	0.224756	0.0843313	0.101774	0.191919
CCDC102A	0.0191597	3.08847e-23	4.11909e-19	0.03	0.017	HSC	0.0162162	0	0	0.00634249	0.0836048	0.00898204	0.00508373	0.0462067
SLC3A2	0.177344	3.30337e-23	4.40571e-19	0.367	0.255	HSC	0.383784	0.153664	0.41791	0.334038	0.474484	0.282435	0.229665	0.298732
LTBP4	-0.0318167	3.41597e-23	4.55588e-19	0.067	0.069	HSC	0.118919	0.0212766	0.00995025	0.0221987	0.147666	0.0379242	0.0353868	0.154309
SOS2	0.026578	3.43473e-23	4.5809e-19	0.055	0.037	HSC	0.0540541	0.0189125	0.0323383	0.0158562	0.122693	0.0254491	0.0265152	0.0629701
R3HDM1	0.0448941	3.44418e-23	4.59351e-19	0.116	0.087	HSC	0.102703	0.0520095	0.0995025	0.05074	0.221498	0.0828343	0.0582137	0.150226
THOC3	0.127173	3.50509e-23	4.67474e-19	0.201	0.133	HSC	0.32973	0.137116	0.20398	0.151163	0.254072	0.10479	0.125299	0.160971
U2AF1	-0.0510473	3.52227e-23	4.69765e-19	0.055	0.07	HSC	0.221622	0.0472813	0.186567	0.00422833	0.0184582	0.11976	0.0894139	0.00838169
CLN3	-0.0555191	3.65737e-23	4.87783e-19	0.05	0.067	HSC	0.124324	0.0425532	0.174129	0.0105708	0.0238871	0.125749	0.0774522	0.020202
NAP1L3	-0.0739038	3.80559e-23	5.07551e-19	0.121	0.13	HSC	0.189189	0.0307329	0.126866	0.0919662	0.175896	0.0538922	0.136862	0.147217
CSNK1G3	0.0159015	3.86275e-23	5.15175e-19	0.085	0.073	HSC	0.0702703	0.0472813	0.0621891	0.0348837	0.166124	0.0489022	0.0342903	0.1657
PLEKHA5	0.0668516	3.86695e-23	5.15735e-19	0.192	0.143	HSC	0.227027	0.0732861	0.231343	0.105708	0.310532	0.146208	0.110845	0.211476
SPAST	-0.00609276	3.89937e-23	5.20059e-19	0.039	0.036	HSC	0.0378378	0.00945626	0.0124378	0.00739958	0.0955483	0.0134731	0.016248	0.0896196
GOLGA4	-0.0883602	3.92555e-23	5.23551e-19	0.182	0.188	HSC	0.145946	0.070922	0.231343	0.109937	0.292074	0.132735	0.128489	0.340426
ATXN2L	-0.00678559	4.12089e-23	5.49603e-19	0.124	0.114	HSC	0.162162	0.035461	0.0671642	0.0528541	0.255157	0.105289	0.0910088	0.1657
RNF38	-0.00289481	4.17024e-23	5.56185e-19	0.056	0.048	HSC	0.0432432	0.0141844	0.0472637	0.0243129	0.114007	0.0214571	0.0377791	0.0803783
ASH1L	-0.0353008	4.22164e-23	5.6304e-19	0.256	0.244	HSC	0.286486	0.158392	0.293532	0.151163	0.386536	0.206587	0.201455	0.353106
AFG3L2	-0.0168517	4.25059e-23	5.66901e-19	0.057	0.054	HSC	0.0648649	0.0070922	0.0199005	0.0169133	0.134636	0.0314371	0.0264155	0.121642
SETD3	-0.0595912	4.28972e-23	5.7212e-19	0.098	0.103	HSC	0.172973	0.0236407	0.0845771	0.0718816	0.150923	0.0449102	0.0977871	0.137761
OST4	0.387496	4.45167e-23	5.93719e-19	0.846	0.73	HSC	0.918919	0.659574	0.9801	0.861522	0.842562	0.896707	0.692982	0.737159
UBE2G1	-0.0578773	4.6989e-23	6.26692e-19	0.083	0.095	HSC	0.156757	0.0425532	0.0273632	0.0327696	0.161781	0.0459082	0.0852273	0.137331
BTK	0.116996	4.70926e-23	6.28074e-19	0.189	0.115	HSC	0.286486	0.0330969	0.273632	0.153277	0.242128	0.0963074	0.107057	0.141844
HNRNPH3	-0.0573464	4.71814e-23	6.29259e-19	0.489	0.487	HSC	0.486486	0.274232	0.5199	0.454545	0.611292	0.437625	0.48126	0.520954
RSL24D1	0.00756002	5.47911e-23	7.3075e-19	0.84	0.826	HSC	0.962162	0.702128	0.955224	0.863636	0.80456	0.879741	0.836822	0.779712
PPP3CB	0.00119859	5.56767e-23	7.4256e-19	0.046	0.038	HSC	0.0324324	0.00472813	0.0149254	0.0147992	0.114007	0.0214571	0.0193381	0.0846766
EIF4G1	0.047522	5.708e-23	7.61276e-19	0.151	0.11	HSC	0.156757	0.0401891	0.18408	0.0887949	0.250814	0.103293	0.09689	0.142059
CCNC	0.0165259	5.73359e-23	7.6469e-19	0.205	0.172	HSC	0.232432	0.0780142	0.216418	0.159619	0.30076	0.138723	0.168561	0.192564
KDM3A	0.0248852	6.16923e-23	8.22791e-19	0.064	0.046	HSC	0.0324324	0.0236407	0.0621891	0.0211416	0.132465	0.0304391	0.0299043	0.0870406
CDH2	0.0343727	6.29069e-23	8.38989e-19	0.052	0.03	HSC	0.0378378	0.0070922	0.0273632	0.0105708	0.129207	0.0289421	0.0210327	0.0505051
RANBP9	0.0249021	6.38196e-23	8.51162e-19	0.071	0.051	HSC	0.0378378	0.00945626	0.0373134	0.0243129	0.168295	0.0499002	0.0430622	0.0700623
SERF2	0.296719	6.44677e-23	8.59806e-19	0.969	0.945	HSC	0.989189	0.884161	1	0.983087	0.977199	0.987525	0.933413	0.95057
PRKX	0.0600708	6.93366e-23	9.24742e-19	0.067	0.037	HSC	0.0756757	0.0236407	0.0373134	0.02537	0.140065	0.0344311	0.0229266	0.0681281
WDR1	-0.0128988	7.54561e-23	1.00636e-18	0.286	0.266	HSC	0.394595	0.108747	0.291045	0.286469	0.344191	0.177645	0.28758	0.255749
TNPO1	0.0115002	7.71325e-23	1.02872e-18	0.135	0.113	HSC	0.162162	0.0472813	0.179104	0.0845666	0.200869	0.0718563	0.0767544	0.208468
B4GALT1	0.00581803	7.97871e-23	1.06412e-18	0.063	0.047	HSC	0.0432432	0.0141844	0.0273632	0.0422833	0.124864	0.0299401	0.0402711	0.0692027
ZCCHC3	-0.0177252	8.15253e-23	1.0873e-18	0.057	0.056	HSC	0.0216216	0.0189125	0.0298507	0.0158562	0.136808	0.0329341	0.0255183	0.132173
CCT5	0.243001	8.23275e-23	1.098e-18	0.483	0.351	HSC	0.524324	0.312057	0.599502	0.418605	0.570033	0.382236	0.29695	0.452826
MKLN1	-0.0177261	8.94651e-23	1.1932e-18	0.11	0.104	HSC	0.12973	0.0496454	0.0820896	0.0401691	0.217155	0.0803393	0.069378	0.18934
BIN1	0.185787	9.03717e-23	1.20529e-18	0.346	0.245	HSC	0.481081	0.125296	0.38806	0.313953	0.435396	0.257984	0.210925	0.311197
DENND6A	0.00209351	9.43404e-23	1.25822e-18	0.05	0.041	HSC	0.0702703	0.0070922	0.0223881	0.0158562	0.112921	0.0214571	0.0241228	0.086181
UBR4	0.0662497	9.51528e-23	1.26905e-18	0.12	0.079	HSC	0.135135	0.0520095	0.0845771	0.077167	0.206298	0.0748503	0.0589115	0.124006
MAP3K12	0.0407659	9.69266e-23	1.29271e-18	0.071	0.045	HSC	0.0648649	0.0189125	0.0273632	0.012685	0.173724	0.0533932	0.0319976	0.0704922
KLF2	-0.0899331	9.88141e-23	1.31788e-18	0.057	0.08	HSC	0.0108108	0.00945626	0.00497512	0.00951374	0.158523	0.0454092	0.116328	0.0159037
TAF6L	0.00705978	9.97652e-23	1.33057e-18	0.02	0.013	HSC	0.00540541	0.00236407	0.00248756	0.00105708	0.0586319	0.00199601	0.000398724	0.0453471
C3orf58	-0.033195	1.04183e-22	1.38949e-18	0.035	0.041	HSC	0.027027	0.00472813	0.0199005	0.00634249	0.0868621	0.010479	0.0241228	0.0909091
ITPR1	-0.00471982	1.09036e-22	1.45421e-18	0.092	0.082	HSC	0.108108	0.0307329	0.079602	0.0348837	0.180239	0.0573852	0.0613038	0.137546
2009-09-01	0.0504073	1.13253e-22	1.51046e-18	0.16	0.121	HSC	0.210811	0.0520095	0.156716	0.120507	0.242128	0.0973054	0.119219	0.136686
MUT	0.0286231	1.13566e-22	1.51463e-18	0.086	0.063	HSC	0.113514	0.0283688	0.0920398	0.0549683	0.134636	0.0319361	0.0525319	0.0990759
INTS8	0.0252765	1.17105e-22	1.56183e-18	0.114	0.088	HSC	0.183784	0.0307329	0.116915	0.0940803	0.157438	0.0444112	0.074362	0.137761
IFT80	0.0321675	1.17609e-22	1.56855e-18	0.052	0.033	HSC	0.0486486	0.00236407	0.0273632	0.0211416	0.119435	0.0244511	0.0177432	0.0692027
RBM33	-0.0144944	1.21879e-22	1.62551e-18	0.131	0.12	HSC	0.113514	0.0449173	0.0895522	0.0655391	0.258415	0.108782	0.0829346	0.204384
CIB2	0.0194778	1.29346e-22	1.72509e-18	0.022	0.012	HSC	0	0	0.00248756	0.00317125	0.0651466	0.00349301	0.00229266	0.0369654
LSM4	-0.118048	1.30977e-22	1.74685e-18	0.421	0.441	HSC	0.545946	0.293144	0.393035	0.306554	0.585233	0.397206	0.440391	0.460133
ZNF43	-0.0440308	1.32249e-22	1.76381e-18	0.105	0.102	HSC	0.118919	0.035461	0.106965	0.0560254	0.18241	0.0588822	0.0567185	0.218784
GPCPD1	-0.0194367	1.45189e-22	1.93638e-18	0.064	0.061	HSC	0.0594595	0.0260047	0.0472637	0.02537	0.129207	0.0299401	0.0305024	0.140125
AHCTF1	0.0116619	1.45607e-22	1.94196e-18	0.059	0.051	HSC	0.0378378	0.0401891	0.0348259	0.0190275	0.124864	0.0279441	0.0241228	0.117559
RASA2	-0.0030334	1.45819e-22	1.94479e-18	0.088	0.077	HSC	0.0864865	0.0378251	0.0621891	0.038055	0.17481	0.0543912	0.0494418	0.147862
BMP2K	-0.0212849	1.58624e-22	2.11556e-18	0.063	0.065	HSC	0.027027	0.00945626	0.0348259	0.0200846	0.150923	0.0409182	0.0364833	0.135182
PAFAH1B1	-0.0131502	1.59084e-22	2.1217e-18	0.172	0.161	HSC	0.216216	0.0827423	0.174129	0.0930233	0.284473	0.128244	0.120714	0.260262
TCF12	0.0130392	1.63083e-22	2.17504e-18	0.091	0.077	HSC	0.0864865	0.0330969	0.0771144	0.0412262	0.176982	0.0558882	0.0467504	0.15087
ATP13A3	0.0353331	1.68455e-22	2.24668e-18	0.061	0.04	HSC	0.0756757	0.0236407	0.0348259	0.0190275	0.129207	0.0294411	0.0270136	0.0713518
PRSS2	0.688042	1.7062e-22	2.27556e-18	0.187	0.051	HSC	0.124324	0.0803783	0.373134	0.130021	0.225841	0.0988024	0.0353868	0.0644745
THADA	0.0369024	1.71252e-22	2.28399e-18	0.091	0.063	HSC	0.102703	0.0165485	0.0572139	0.0570825	0.172638	0.0538922	0.0408692	0.11455
ELMSAN1	0.0594056	1.71665e-22	2.28949e-18	0.107	0.072	HSC	0.0864865	0.0307329	0.141791	0.051797	0.186754	0.0618762	0.0493421	0.123791
ATP6V0E1	-0.0850231	1.71829e-22	2.29169e-18	0.639	0.638	HSC	0.572973	0.522459	0.756219	0.654334	0.638436	0.735529	0.647329	0.574683
MIA3	-0.0109631	1.73765e-22	2.31751e-18	0.144	0.13	HSC	0.124324	0.0543735	0.176617	0.0961945	0.22367	0.0853293	0.083134	0.251666
UBAP2	0.0574192	1.73904e-22	2.31936e-18	0.111	0.079	HSC	0.108108	0.0614657	0.0721393	0.0560254	0.207383	0.0748503	0.0537281	0.133677
LAGE3	-0.13881	1.771e-22	2.36198e-18	0.23	0.279	HSC	0.356757	0.229314	0.079602	0.11945	0.384365	0.206587	0.24382	0.385343
LIG3	0.0204458	1.91038e-22	2.54788e-18	0.056	0.039	HSC	0.0594595	0.0165485	0.0497512	0.0169133	0.115092	0.0229541	0.0289075	0.0694176
FHL1	-0.214498	2.17717e-22	2.90369e-18	0.236	0.309	HSC	0.416216	0.1513	0.119403	0.145877	0.383279	0.22505	0.32197	0.31743
MATR3.1	0.0231253	2.20903e-22	2.94619e-18	0.038	0.021	HSC	0.0216216	0.00472813	0.0149254	0.00528541	0.0998914	0.0164671	0.0107656	0.0447023
DAPK1	-0.00433843	2.31408e-22	3.08629e-18	0.199	0.175	HSC	0.162162	0.0591017	0.166667	0.142706	0.34202	0.173653	0.158194	0.211906
PSMD2	0.0807174	2.52169e-22	3.36318e-18	0.303	0.228	HSC	0.459459	0.0945626	0.368159	0.278013	0.363735	0.19012	0.230463	0.24049
IMPA1	0.0213064	2.618e-22	3.49163e-18	0.126	0.098	HSC	0.183784	0.0401891	0.18408	0.10148	0.153094	0.0424152	0.0985845	0.120567
UPF3A	0.0344008	2.6491e-22	3.5331e-18	0.341	0.289	HSC	0.372973	0.167849	0.440299	0.251586	0.463626	0.276447	0.235447	0.409198
RRM1	0.0488224	2.8524e-22	3.80424e-18	0.122	0.087	HSC	0.156757	0.0378251	0.206468	0.0835095	0.155266	0.0439122	0.0701754	0.140984
PHF10	0.0314778	2.97105e-22	3.96249e-18	0.062	0.042	HSC	0.0486486	0.0118203	0.0323383	0.0306554	0.131379	0.0309381	0.0267145	0.081023
MAP3K2	-0.00560299	3.01097e-22	4.01573e-18	0.095	0.087	HSC	0.0810811	0.0401891	0.0646766	0.0401691	0.193268	0.0663673	0.0532297	0.169783
SFT2D3	0.0179587	3.21056e-22	4.28192e-18	0.028	0.015	HSC	0.00540541	0	0.00248756	0.00317125	0.0814332	0.00898204	0.00398724	0.0419084
N4BP2L2	0.034149	3.49521e-22	4.66156e-18	0.691	0.648	HSC	0.805405	0.543735	0.788557	0.571882	0.814332	0.670659	0.588417	0.767462
CYCS	-0.0180407	3.66711e-22	4.89082e-18	0.452	0.428	HSC	0.648649	0.378251	0.629353	0.408034	0.413681	0.550399	0.459131	0.307329
TOR1AIP2	0.0153389	3.72916e-22	4.97358e-18	0.145	0.122	HSC	0.178378	0.0591017	0.144279	0.0729387	0.250814	0.105289	0.0958931	0.186546
CYFIP1	-0.021329	3.76173e-22	5.01702e-18	0.08	0.073	HSC	0.12973	0.0165485	0.0621891	0.0327696	0.15418	0.0454092	0.0547249	0.124651
IPO7	-0.0115671	4.20767e-22	5.61178e-18	0.139	0.126	HSC	0.12973	0.070922	0.114428	0.0602537	0.262758	0.113772	0.0883174	0.213411
MAP7D1	0.00685602	4.25908e-22	5.68033e-18	0.071	0.055	HSC	0.0432432	0	0.0248756	0.0317125	0.168295	0.0513972	0.0279107	0.115194
ERCC6	-3.77635e-05	4.29176e-22	5.72393e-18	0.036	0.029	HSC	0.0162162	0	0.00497512	0.0221987	0.0846906	0.010479	0.00917065	0.0788738
KRTCAP2	-0.0670396	4.3684e-22	5.82614e-18	0.193	0.205	HSC	0.459459	0.0591017	0.28607	0.132135	0.22367	0.387226	0.143242	0.260477
CGREF1	0.00547467	4.41547e-22	5.88892e-18	0.029	0.023	HSC	0	0.00945626	0.0149254	0.00634249	0.0738328	0.00648703	0.00657895	0.0642596
RALGAPA1	-0.000463639	4.42231e-22	5.89804e-18	0.065	0.059	HSC	0.118919	0.0449173	0.0223881	0.0243129	0.124864	0.0279441	0.0447568	0.103589
ZNF26	0.0369645	4.46534e-22	5.95542e-18	0.088	0.063	HSC	0.124324	0.0378251	0.0746269	0.051797	0.147666	0.0404192	0.0400718	0.120567
FAM117A	0.0117162	4.71199e-22	6.28438e-18	0.289	0.26	HSC	0.324324	0.0874704	0.20398	0.191332	0.511401	0.325848	0.177532	0.408554
MYSM1	0.000792569	4.91688e-22	6.55765e-18	0.075	0.065	HSC	0.0486486	0.035461	0.0572139	0.0338266	0.147666	0.0399202	0.0308014	0.148721
SRSF7	-0.165155	4.9279e-22	6.57234e-18	0.675	0.694	HSC	0.67027	0.520095	0.763682	0.586681	0.800217	0.653194	0.659689	0.786804
IKZF2	0.00951845	5.16145e-22	6.88383e-18	0.039	0.031	HSC	0.0108108	0.0070922	0.0223881	0.0116279	0.0944625	0.0149701	0.0110646	0.0825274
AIDA	-0.026125	5.62149e-22	7.49739e-18	0.101	0.099	HSC	0.108108	0.035461	0.114428	0.0803383	0.145494	0.0389222	0.0955941	0.131743
ARID2	0.00906751	5.74153e-22	7.65748e-18	0.121	0.102	HSC	0.162162	0.0307329	0.0746269	0.064482	0.23127	0.0918164	0.0792464	0.156888
SEC61G	0.383974	6.11953e-22	8.16162e-18	0.641	0.463	HSC	0.848649	0.503546	0.850746	0.59408	0.619978	0.731038	0.410187	0.460133
ADH5	0.107885	6.18364e-22	8.24712e-18	0.466	0.381	HSC	0.583784	0.27896	0.61194	0.379493	0.554832	0.364271	0.337321	0.483344
USP6NL	0.000664976	6.28076e-22	8.37665e-18	0.066	0.057	HSC	0.0918919	0.0260047	0.0298507	0.0295983	0.131379	0.0314371	0.0441587	0.0939179
GART	0.0631634	6.52808e-22	8.70649e-18	0.158	0.114	HSC	0.264865	0.0732861	0.189055	0.107822	0.214984	0.0813373	0.0917065	0.175156
MDN1	0.00983055	6.60922e-22	8.81472e-18	0.088	0.069	HSC	0.0702703	0.0236407	0.0771144	0.038055	0.175896	0.0563872	0.0407695	0.135826
CD55	-0.0157613	6.87725e-22	9.17218e-18	0.172	0.162	HSC	0.324324	0.0827423	0.0970149	0.112051	0.277959	0.126747	0.157695	0.185472
RRP7A	-0.066678	7.29608e-22	9.73078e-18	0.18	0.181	HSC	0.259459	0.0449173	0.241294	0.134249	0.247557	0.103792	0.187002	0.20202
USP12	0.0106873	7.50797e-22	1.00134e-17	0.042	0.033	HSC	0.027027	0.00945626	0.0149254	0.00845666	0.107492	0.0199601	0.0164474	0.0726413
VKORC1L1	0.0360163	7.70901e-22	1.02815e-17	0.063	0.043	HSC	0.0486486	0.0165485	0.0323383	0.0264271	0.136808	0.0359281	0.0247209	0.0863959
NAA25	0.00139756	7.71354e-22	1.02875e-17	0.097	0.082	HSC	0.145946	0.0378251	0.121891	0.05074	0.152009	0.0429142	0.0700758	0.124436
TIA1	-0.0278495	7.74791e-22	1.03334e-17	0.154	0.143	HSC	0.221622	0.0472813	0.164179	0.0866808	0.255157	0.109281	0.080941	0.29121
PABPN1	0.0847594	7.94787e-22	1.06001e-17	0.342	0.282	HSC	0.378378	0.111111	0.288557	0.243129	0.566775	0.381238	0.214514	0.384053
ZC3H6	-0.0512204	7.99309e-22	1.06604e-17	0.08	0.087	HSC	0.0648649	0.0307329	0.0447761	0.0348837	0.16721	0.0513972	0.0605064	0.159467
LDB1	0.0253186	8.09813e-22	1.08005e-17	0.049	0.033	HSC	0.027027	0.00472813	0.0273632	0.0116279	0.122693	0.0274451	0.0173445	0.0679132
METRNL	0.0346655	8.15739e-22	1.08795e-17	0.024	0.005	HSC	0	0.00236407	0.00248756	0.00317125	0.0694897	0.00548902	0.00558214	0.00386847
SEL1L	-0.0058878	8.47617e-22	1.13047e-17	0.092	0.081	HSC	0.0594595	0.0496454	0.0995025	0.0359408	0.173724	0.0553892	0.0568182	0.143348
ZNF253	0.00759121	8.8674e-22	1.18265e-17	0.05	0.037	HSC	0.0486486	0.0070922	0.0497512	0.0306554	0.0901194	0.0129741	0.0236244	0.0769396
ATP8A1	0.0118369	9.52911e-22	1.2709e-17	0.059	0.048	HSC	0.0486486	0.0212766	0.0199005	0.0317125	0.124864	0.0284431	0.0264155	0.102515
PDZK1IP1	-0.358543	9.56161e-22	1.27523e-17	0.028	0.151	HSC	0.0162162	0.0141844	0.0124378	0.0475687	0.0228013	0.123752	0.186603	0.0842467
STIM2	0.0442023	9.78147e-22	1.30455e-17	0.099	0.067	HSC	0.0540541	0.0236407	0.0970149	0.0634249	0.180239	0.0593812	0.0525319	0.102944
TRIQK	-0.0548798	1.03669e-21	1.38263e-17	0.073	0.082	HSC	0.0972973	0.0165485	0.0497512	0.0359408	0.141151	0.0369261	0.0648923	0.137116
M6PR	-0.0427397	1.04223e-21	1.39002e-17	0.348	0.324	HSC	0.583784	0.141844	0.402985	0.315011	0.40608	0.227046	0.320574	0.372018
NPC2	-0.0406439	1.0857e-21	1.44799e-17	0.658	0.647	HSC	0.718919	0.456265	0.820896	0.709302	0.615635	0.733034	0.667065	0.565657
CDYL	0.0457498	1.09903e-21	1.46578e-17	0.053	0.028	HSC	0.0216216	0.00472813	0.0273632	0.0232558	0.123779	0.0279441	0.0196372	0.0462067
DPH7	0.00378561	1.12377e-21	1.49878e-17	0.082	0.073	HSC	0.145946	0.0543735	0.0149254	0.0391121	0.156352	0.0454092	0.0656898	0.10144
NUP54	-0.0185591	1.14e-21	1.52042e-17	0.153	0.14	HSC	0.216216	0.0614657	0.18408	0.118393	0.20304	0.0748503	0.129087	0.1902
HLA-A	0.335418	1.14543e-21	1.52766e-17	0.969	0.93	HSC	0.967568	0.893617	1	0.983087	0.977199	0.967565	0.900419	0.978938
ST3GAL5	0.0242495	1.1824e-21	1.57697e-17	0.021	0.008	HSC	0	0.00236407	0.00746269	0.00739958	0.0542888	0.00149701	0.00358852	0.020202
NUDT18	0.00120547	1.21425e-21	1.61944e-17	0.03	0.025	HSC	0.0540541	0.00472813	0.00248756	0.00739958	0.072747	0.00648703	0.00907097	0.0676983
RP9	-0.0477711	1.21426e-21	1.61946e-17	0.082	0.089	HSC	0.0432432	0.0307329	0.0373134	0.0465116	0.168295	0.0523952	0.0474482	0.192564
ASAP1	0.0465521	1.22474e-21	1.63344e-17	0.06	0.035	HSC	0.0486486	0.0236407	0.039801	0.02537	0.123779	0.0289421	0.0260167	0.0575972
NAGLU	0.0249857	1.23672e-21	1.64941e-17	0.031	0.017	HSC	0.0162162	0.00472813	0.00746269	0.0116279	0.0770901	0.00798403	0.0062799	0.0427681
CBX6	-0.0862072	1.24206e-21	1.65653e-17	0.146	0.152	HSC	0.162162	0.0496454	0.164179	0.112051	0.213898	0.0813373	0.166069	0.151515
PITPNA	0.0498433	1.26784e-21	1.69092e-17	0.046	0.023	HSC	0.0162162	0.00236407	0.0174129	0.02537	0.106406	0.0199601	0.0143541	0.042983
STXBP3	0.0205562	1.27976e-21	1.70682e-17	0.202	0.171	HSC	0.286486	0.0803783	0.218905	0.134249	0.304017	0.14521	0.128589	0.274017
ABCE1	0.0520042	1.30923e-21	1.74612e-17	0.273	0.233	HSC	0.356757	0.191489	0.29602	0.184989	0.373507	0.201098	0.187998	0.343219
RPLP1	-0.0190158	1.52219e-21	2.03014e-17	1	1	HSC	1	1	1	1	1	1	1	0.999785
AHR	-0.0232205	1.5296e-21	2.04003e-17	0.075	0.073	HSC	0.0864865	0.00472813	0.0223881	0.0560254	0.147666	0.0409182	0.0683812	0.0964969
ZXDC	0.0277668	1.53606e-21	2.04864e-17	0.032	0.018	HSC	0.0108108	0.00472813	0.00497512	0.0116279	0.082519	0.00998004	0.0105662	0.0358908
AKAP9	0.0800413	1.57611e-21	2.10205e-17	0.429	0.353	HSC	0.432432	0.267139	0.5199	0.32981	0.564604	0.379741	0.275618	0.506555
C12orf75	0.0837939	1.59461e-21	2.12673e-17	0.106	0.061	HSC	0.140541	0.0567376	0.0970149	0.0591966	0.173724	0.0558882	0.0546252	0.078444
MLXIP	0.0791776	1.62695e-21	2.16986e-17	0.23	0.183	HSC	0.243243	0.0898345	0.186567	0.151163	0.391965	0.226048	0.170953	0.190415
DEPDC5	0.023067	1.63597e-21	2.1819e-17	0.032	0.015	HSC	0.00540541	0.00236407	0.00746269	0.0243129	0.0694897	0.00648703	0.0104665	0.0298732
LRIG2	0.00905418	1.65658e-21	2.20939e-17	0.047	0.035	HSC	0.027027	0.0070922	0.0199005	0.0232558	0.104235	0.0189621	0.0212321	0.0717816
CANT1	0.00745679	1.65793e-21	2.21118e-17	0.081	0.065	HSC	0.0594595	0.0260047	0.0696517	0.077167	0.11835	0.0269461	0.0703748	0.070922
CUL4B	-0.0148692	1.69632e-21	2.26239e-17	0.052	0.052	HSC	0.0702703	0.0165485	0.0298507	0.0232558	0.10532	0.0194611	0.0287081	0.115624
TP53INP1	0.0480154	1.70513e-21	2.27414e-17	0.051	0.027	HSC	0.0162162	0.0141844	0.0248756	0.0105708	0.128122	0.0304391	0.0173445	0.0464217
ILKAP	-0.013279	1.7183e-21	2.29169e-17	0.09	0.086	HSC	0.151351	0.0425532	0.0348259	0.0454545	0.169381	0.0533932	0.0786483	0.116699
PARP14	0.00068485	1.78684e-21	2.38311e-17	0.185	0.163	HSC	0.167568	0.0921986	0.161692	0.100423	0.32899	0.165669	0.0902113	0.320438
COL5A1	0.0148161	1.83434e-21	2.44646e-17	0.053	0.036	HSC	0.0594595	0.0070922	0.0323383	0.02537	0.109663	0.0224551	0.0301037	0.055663
NMD3	-0.0321201	1.84065e-21	2.45488e-17	0.141	0.133	HSC	0.259459	0.0330969	0.151741	0.132135	0.172638	0.0553892	0.13118	0.171932
FLVCR1	0.0212079	1.85834e-21	2.47847e-17	0.059	0.043	HSC	0.0540541	0.0070922	0.0422886	0.02537	0.127036	0.0299401	0.0317982	0.0728562
ZNF891	0.0399295	1.87384e-21	2.49914e-17	0.074	0.046	HSC	0.0810811	0.0189125	0.0895522	0.0338266	0.13355	0.0334331	0.0280104	0.0902643
KLF16	0.0171372	2.04464e-21	2.72693e-17	0.034	0.021	HSC	0.0216216	0	0.00746269	0.00634249	0.0912052	0.0134731	0.0215311	0.0221363
C11orf68	-0.0405945	2.06064e-21	2.74827e-17	0.049	0.059	HSC	0.0162162	0.00945626	0.00497512	0.0179704	0.12595	0.0294411	0.0175439	0.161186
RAB4B	-0.0660638	2.08336e-21	2.77858e-17	0.029	0.052	HSC	0.0972973	0.035461	0.0970149	0.00317125	0.00977199	0.0938124	0.0648923	0.00601762
ZBTB25	0.030897	2.18576e-21	2.91515e-17	0.071	0.046	HSC	0.113514	0.0165485	0.0621891	0.0306554	0.13355	0.0334331	0.0369817	0.0715667
CHM	0.0212115	2.18815e-21	2.91833e-17	0.079	0.061	HSC	0.0648649	0.0307329	0.0696517	0.0348837	0.152009	0.0444112	0.0345893	0.126585
DHRS11	0.0129305	2.19962e-21	2.93363e-17	0.025	0.016	HSC	0.0162162	0.00236407	0.00497512	0.00528541	0.0673181	0.00499002	0.0041866	0.0457769
FKBP8	-0.0490139	2.2731e-21	3.03163e-17	0.47	0.454	HSC	0.713514	0.158392	0.577114	0.504228	0.48317	0.617265	0.455941	0.38083
RPS6KB1	0.0239205	2.36065e-21	3.1484e-17	0.09	0.069	HSC	0.102703	0.0425532	0.079602	0.0549683	0.148751	0.0419162	0.0545255	0.11283
RHOT1	0.00084042	2.37212e-21	3.1637e-17	0.119	0.096	HSC	0.232432	0.0236407	0.131841	0.0835095	0.170467	0.0543912	0.097189	0.110681
AZIN1-AS1	0.0075009	2.59741e-21	3.46416e-17	0.023	0.014	HSC	0.0432432	0	0.00497512	0.00211416	0.0575461	0.00249501	0.0036882	0.0412637
MYADM	-0.119811	2.68443e-21	3.58022e-17	0.41	0.415	HSC	0.632432	0.148936	0.467662	0.320296	0.55266	0.374251	0.536384	0.172147
TOR3A	-0.0301771	2.69276e-21	3.59133e-17	0.091	0.09	HSC	0.113514	0.0307329	0.0373134	0.0422833	0.186754	0.0653693	0.0917065	0.0967118
AP3B1	0.0226762	2.69455e-21	3.59372e-17	0.122	0.094	HSC	0.178378	0.035461	0.119403	0.0602537	0.213898	0.0818363	0.0658892	0.159467
MME	0.0334473	2.74047e-21	3.65496e-17	0.019	0.003	HSC	0.0216216	0.00236407	0.00497512	0.00105708	0.0510315	0.000998004	0.000398724	0.00967118
CCNG1	0.0710168	2.83219e-21	3.77729e-17	0.44	0.38	HSC	0.772973	0.158392	0.619403	0.468288	0.396308	0.221557	0.423445	0.353535
TRPC4AP	0.00971556	2.94065e-21	3.92195e-17	0.103	0.084	HSC	0.216216	0.0118203	0.079602	0.0803383	0.156352	0.0464072	0.0835327	0.10144
FBXO33	0.0564485	2.98409e-21	3.97988e-17	0.068	0.038	HSC	0.0756757	0.0236407	0.0422886	0.02537	0.143322	0.0389222	0.0286085	0.0571674
USP33	0.00480954	3.02333e-21	4.03222e-17	0.127	0.109	HSC	0.113514	0.0449173	0.139303	0.0665962	0.224756	0.0893214	0.074362	0.190415
CFLAR	0.11017	3.03323e-21	4.04543e-17	0.296	0.219	HSC	0.291892	0.13948	0.363184	0.198732	0.439739	0.258982	0.165271	0.317645
DDHD2	-0.0193926	3.13677e-21	4.18351e-17	0.055	0.055	HSC	0.0756757	0.0141844	0.0223881	0.0221987	0.11835	0.0259481	0.0336922	0.112186
AQR	0.0321672	3.28333e-21	4.37897e-17	0.115	0.089	HSC	0.135135	0.0425532	0.106965	0.0549683	0.209555	0.0793413	0.0664872	0.14034
KIAA2026	-0.0124303	3.30814e-21	4.41207e-17	0.117	0.106	HSC	0.145946	0.0449173	0.0945274	0.0591966	0.212812	0.0813373	0.0837321	0.165485
KPNB1	-0.109921	3.37276e-21	4.49825e-17	0.391	0.399	HSC	0.621622	0.191489	0.422886	0.288584	0.526602	0.345808	0.362839	0.501182
FBXL20	0.0181956	3.38232e-21	4.511e-17	0.095	0.074	HSC	0.145946	0.0260047	0.0895522	0.0412262	0.17481	0.0573852	0.0675837	0.0960671
FAM89A	0.0164629	3.42489e-21	4.56778e-17	0.02	0.01	HSC	0	0.00236407	0	0.00528541	0.0553746	0.00199601	0.00468501	0.0232108
RNF213	0.0801352	3.72379e-21	4.96641e-17	0.158	0.108	HSC	0.210811	0.0827423	0.154229	0.0739958	0.271444	0.122754	0.0848285	0.151945
RBBP4	0.204995	3.73818e-21	4.98561e-17	0.443	0.324	HSC	0.637838	0.198582	0.626866	0.356237	0.52443	0.343812	0.282197	0.40576
KDM5C	0.0577846	4.10435e-21	5.47397e-17	0.072	0.038	HSC	0.0702703	0.0236407	0.0447761	0.038055	0.142237	0.0394212	0.0314992	0.0509349
SLC2A4RG	0.0374012	4.11873e-21	5.49315e-17	0.046	0.025	HSC	0.0108108	0.0141844	0.0248756	0.0147992	0.109663	0.0219561	0.0186404	0.0386847
BTAF1	-0.0200079	4.15476e-21	5.5412e-17	0.042	0.044	HSC	0.0594595	0.0141844	0.0223881	0.012685	0.0912052	0.0139721	0.0276116	0.0915538
FAM98B	0.0656904	4.3194e-21	5.76078e-17	0.12	0.082	HSC	0.178378	0.035461	0.134328	0.0570825	0.205212	0.0773453	0.0539274	0.143133
KAT8	-0.112999	4.57628e-21	6.10338e-17	0.148	0.178	HSC	0.243243	0.0803783	0.0646766	0.0803383	0.266015	0.119261	0.171152	0.217494
LTB4R	0.0152058	4.83633e-21	6.45021e-17	0.029	0.019	HSC	0.00540541	0.00236407	0.00497512	0.00845666	0.0770901	0.00848303	0.00677831	0.0494305
ILF3	0.0169352	4.84842e-21	6.46634e-17	0.35	0.302	HSC	0.502703	0.160757	0.333333	0.260042	0.504886	0.317365	0.272129	0.359768
PURB	-0.0138215	4.8825e-21	6.51178e-17	0.093	0.083	HSC	0.0810811	0.0401891	0.0696517	0.0274841	0.197611	0.0723553	0.0703748	0.115839
TIGD5	0.0468724	5.34509e-21	7.12874e-17	0.043	0.017	HSC	0.0216216	0.00945626	0.00497512	0.012685	0.111835	0.0234531	0.0142544	0.0206319
BZW1	-0.0638723	5.39221e-21	7.19159e-17	0.309	0.303	HSC	0.567568	0.118203	0.378109	0.2537	0.372421	0.201597	0.293959	0.365141
NDUFA3	0.448258	5.41762e-21	7.22549e-17	0.376	0.17	HSC	0.589189	0.158392	0.58209	0.472516	0.243214	0.384232	0.127592	0.167419
MED16	-0.0213476	5.73223e-21	7.64508e-17	0.072	0.068	HSC	0.0864865	0.0070922	0.0447761	0.0264271	0.157438	0.0474052	0.0613038	0.0919837
PEX5	-0.00660073	5.83071e-21	7.77642e-17	0.05	0.043	HSC	0.0378378	0.0070922	0.0547264	0.0369979	0.0836048	0.011477	0.0456539	0.0502901
TTC27	0.0298781	5.84135e-21	7.79061e-17	0.069	0.048	HSC	0.102703	0.0141844	0.0920398	0.0591966	0.0879479	0.0129741	0.0476475	0.0638298
CARD8-AS1	-0.0818139	5.89021e-21	7.85577e-17	0.076	0.093	HSC	0.0648649	0.0118203	0.0895522	0.0369979	0.142237	0.0389222	0.0845295	0.134967
TGFBR1	0.00974707	5.97237e-21	7.96535e-17	0.05	0.039	HSC	0.0216216	0.0165485	0.0298507	0.0190275	0.112921	0.0239521	0.0239234	0.0793037
SNX13	-0.0124764	6.00941e-21	8.01474e-17	0.059	0.052	HSC	0.0594595	0.00945626	0.0522388	0.0211416	0.124864	0.0299401	0.0360845	0.096282
TACC1	-0.0933742	6.01583e-21	8.02332e-17	0.214	0.231	HSC	0.286486	0.0898345	0.171642	0.149049	0.34202	0.181637	0.226077	0.26456
RMDN1	0.0580666	6.01766e-21	8.02575e-17	0.116	0.082	HSC	0.194595	0.0378251	0.116915	0.0581395	0.194354	0.0728543	0.0648923	0.123146
BLOC1S6	-0.00768826	6.05089e-21	8.07008e-17	0.192	0.167	HSC	0.275676	0.0472813	0.218905	0.0940803	0.32899	0.168164	0.119418	0.268214
STAT5B	-0.00649189	6.13595e-21	8.18352e-17	0.088	0.08	HSC	0.0810811	0.0283688	0.0497512	0.0465116	0.17481	0.0578842	0.0505383	0.154524
PREPL	0.0602233	6.17263e-21	8.23244e-17	0.067	0.036	HSC	0.0972973	0.0236407	0.0373134	0.0348837	0.127036	0.0309381	0.0230263	0.0649044
SNX6	0.0578399	6.24673e-21	8.33126e-17	0.308	0.258	HSC	0.351351	0.200946	0.410448	0.211416	0.403909	0.228044	0.186104	0.425747
MYO1G	0.0675741	6.25483e-21	8.34207e-17	0.159	0.113	HSC	0.189189	0.035461	0.186567	0.135307	0.222584	0.0893214	0.120016	0.107672
ANXA11	-0.160317	6.32219e-21	8.4319e-17	0.22	0.269	HSC	0.383784	0.101655	0.0995025	0.136364	0.378936	0.208583	0.268939	0.295078
CXCL8	-0.960417	6.412e-21	8.55169e-17	0.064	0.192	HSC	0.156757	0.111111	0.104478	0.0454545	0.0260586	0.128244	0.289175	0.0103159
ABCF2	-0.0595518	6.43258e-21	8.57914e-17	0.034	0.054	HSC	0.172973	0.035461	0.119403	0	0.00325733	0.0738523	0.0724681	0.0042983
B3GNT5	0.0300577	6.50591e-21	8.67693e-17	0.057	0.036	HSC	0.0540541	0.00945626	0.0646766	0.0169133	0.11835	0.0264471	0.0314992	0.0505051
FIS1	-0.0350018	6.54529e-21	8.72945e-17	0.612	0.59	HSC	0.697297	0.274232	0.699005	0.566596	0.757872	0.58982	0.573963	0.623254
DNAJA2	0.0248402	6.56366e-21	8.75396e-17	0.21	0.176	HSC	0.367568	0.0449173	0.243781	0.143763	0.307275	0.152196	0.148923	0.245218
PIGX	0.051353	6.62748e-21	8.83907e-17	0.077	0.046	HSC	0.12973	0.0212766	0.0422886	0.0285412	0.156352	0.0469062	0.0304027	0.0780142
RICTOR	-0.00225767	6.88e-21	9.17585e-17	0.178	0.16	HSC	0.232432	0.0543735	0.134328	0.10148	0.322476	0.163174	0.137959	0.206963
CPNE2	0.0346513	6.88363e-21	9.1807e-17	0.047	0.025	HSC	0.0216216	0.0118203	0.039801	0.0147992	0.10532	0.0209581	0.0119617	0.0550183
TLK2	0.00688944	6.97229e-21	9.29894e-17	0.087	0.073	HSC	0.0864865	0.0260047	0.0721393	0.0306554	0.178067	0.0603792	0.0387759	0.15259
PHTF1	-0.130197	7.03487e-21	9.3824e-17	0.116	0.153	HSC	0.378378	0.0330969	0.039801	0.0285412	0.225841	0.0918164	0.162181	0.160327
MARVELD1	0.0229889	7.45872e-21	9.94769e-17	0.054	0.038	HSC	0.0432432	0.00945626	0.0223881	0.0179704	0.127036	0.0309381	0.0302033	0.0563078
DDX50	0.0182531	7.49705e-21	9.99881e-17	0.238	0.207	HSC	0.318919	0.130024	0.273632	0.198732	0.297503	0.142715	0.203848	0.242854
TSN	0.0144695	7.53302e-21	1.00468e-16	0.278	0.231	HSC	0.52973	0.0898345	0.373134	0.2463	0.304017	0.147705	0.239633	0.247582
CALN1	-0.0530437	7.64558e-21	1.01969e-16	0.155	0.16	HSC	0.124324	0.0472813	0.136816	0.0866808	0.287731	0.135729	0.13736	0.217494
MDM2	-0.00775197	7.66743e-21	1.0226e-16	0.069	0.065	HSC	0.0972973	0.0236407	0.0597015	0.02537	0.13355	0.0344311	0.0432616	0.125725
RANBP2	-0.0614218	7.8818e-21	1.0512e-16	0.128	0.133	HSC	0.172973	0.0520095	0.114428	0.0433404	0.245385	0.10479	0.0985845	0.220503
TRIOBP	0.0290591	8.25406e-21	1.10084e-16	0.084	0.061	HSC	0.0756757	0.0212766	0.079602	0.0401691	0.162866	0.0508982	0.0402711	0.109392
RHPN1	0.0072488	8.43849e-21	1.12544e-16	0.064	0.051	HSC	0.0864865	0.0070922	0.0298507	0.0243129	0.140065	0.0379242	0.0374801	0.0855362
ALDH18A1	0.0454914	8.68696e-21	1.15858e-16	0.101	0.068	HSC	0.118919	0.0118203	0.114428	0.0951374	0.138979	0.0374251	0.060307	0.0969267
PANK2	0.0228177	8.7133e-21	1.16209e-16	0.062	0.047	HSC	0.0432432	0.0189125	0.0348259	0.0264271	0.132465	0.0339321	0.0216308	0.107458
ATP6V1A	0.0321321	8.9234e-21	1.19011e-16	0.127	0.097	HSC	0.216216	0.0307329	0.149254	0.0665962	0.206298	0.0783433	0.0779506	0.146357
P2RY8	-0.020011	8.95423e-21	1.19423e-16	0.09	0.083	HSC	0.0918919	0.0141844	0.0497512	0.0729387	0.158523	0.0484032	0.0722687	0.121212
HMG20B	-0.188252	8.95957e-21	1.19494e-16	0.162	0.225	HSC	0.394595	0.0851064	0.0298507	0.0761099	0.296417	0.142216	0.22827	0.2536
CCDC171	-0.0600596	9.12614e-21	1.21715e-16	0.127	0.125	HSC	0.102703	0.0543735	0.126866	0.0560254	0.238871	0.100798	0.0642943	0.26671
PTDSS2	0.0160033	9.14457e-21	1.21961e-16	0.028	0.019	HSC	0.027027	0.00472813	0.00497512	0.00739958	0.0705755	0.00698603	0.0062799	0.0528691
TAGLN2	0.0153241	9.20463e-21	1.22762e-16	0.768	0.731	HSC	0.816216	0.439716	0.813433	0.835095	0.819761	0.842315	0.753589	0.63314
GTF3C1	0.00708879	9.45877e-21	1.26152e-16	0.046	0.037	HSC	0.0432432	0.0118203	0.0223881	0.012685	0.107492	0.0214571	0.0202352	0.0793037
VDAC1	0.17682	9.57033e-21	1.2764e-16	0.501	0.392	HSC	0.6	0.309693	0.60199	0.410148	0.616721	0.434631	0.380981	0.395659
NSMAF	-0.00326064	9.76008e-21	1.3017e-16	0.105	0.093	HSC	0.145946	0.0189125	0.0895522	0.0528541	0.196526	0.0718563	0.0681818	0.154739
PPFIA1	-0.0147636	9.93753e-21	1.32537e-16	0.052	0.05	HSC	0.0216216	0.00945626	0.0298507	0.0232558	0.117264	0.0264471	0.0205343	0.122717
MTHFD1L	0.0172015	1.0258e-20	1.36811e-16	0.04	0.026	HSC	0.0216216	0.0070922	0.0149254	0.00739958	0.102063	0.0189621	0.0147528	0.0528691
HEXB	-0.0944351	1.04256e-20	1.39046e-16	0.182	0.206	HSC	0.389189	0.182033	0.0522388	0.110994	0.270358	0.123752	0.230662	0.18977
CHRM3	-0.0147483	1.08124e-20	1.44206e-16	0.093	0.088	HSC	0.113514	0.035461	0.0472637	0.0454545	0.184582	0.0643713	0.0524322	0.173222
PLEKHM3	0.0172432	1.11043e-20	1.48098e-16	0.023	0.012	HSC	0	0	0.00248756	0.0137421	0.0575461	0.00299401	0.00169458	0.0378251
SLMAP	0.0205637	1.17133e-20	1.5622e-16	0.068	0.053	HSC	0.0864865	0.0425532	0.0422886	0.0190275	0.136808	0.0364271	0.0359848	0.0984311
NOL8	0.0426207	1.17156e-20	1.56251e-16	0.227	0.193	HSC	0.248649	0.158392	0.273632	0.151163	0.311618	0.154192	0.126794	0.352031
AFTPH	-0.0352897	1.21733e-20	1.62355e-16	0.17	0.157	HSC	0.248649	0.0921986	0.181592	0.109937	0.246471	0.106786	0.127592	0.242639
CDCA7L	0.0627458	1.23279e-20	1.64417e-16	0.275	0.215	HSC	0.421622	0.0803783	0.390547	0.257928	0.302932	0.148204	0.186703	0.30432
ANK3	0.0215907	1.2398e-20	1.65352e-16	0.043	0.027	HSC	0.0594595	0.0118203	0.0447761	0.00634249	0.0901194	0.0139721	0.0242225	0.0376101
LACTB	-0.0182901	1.25336e-20	1.67161e-16	0.035	0.036	HSC	0.0378378	0.00472813	0.00497512	0.00422833	0.0944625	0.0164671	0.0127592	0.0947776
DDX51	0.0356474	1.29973e-20	1.73346e-16	0.051	0.029	HSC	0.0324324	0.00472813	0.0547264	0.0137421	0.114007	0.0249501	0.0195375	0.0496454
ZBTB14	-0.00307731	1.35031e-20	1.80091e-16	0.042	0.036	HSC	0.0432432	0.00236407	0.0348259	0.0264271	0.0781759	0.00948104	0.0214314	0.0803783
APPL2	-0.0108823	1.38088e-20	1.84168e-16	0.04	0.038	HSC	0.0108108	0.00236407	0.0298507	0.0190275	0.0901194	0.0139721	0.0200359	0.0866108
CELF1	-0.00431375	1.395e-20	1.86052e-16	0.229	0.205	HSC	0.264865	0.0992908	0.201493	0.160677	0.362649	0.19511	0.198864	0.222867
PSMA5	0.165893	1.41547e-20	1.88781e-16	0.497	0.391	HSC	0.524324	0.316785	0.574627	0.413319	0.627579	0.446108	0.350478	0.456265
FAM199X	-0.0105256	1.43838e-20	1.91837e-16	0.026	0.027	HSC	0.00540541	0.00236407	0.00746269	0.00422833	0.0716612	0.00698603	0.0120614	0.0694176
HBP1	0.0145281	1.45163e-20	1.93603e-16	0.144	0.12	HSC	0.275676	0.0520095	0.211443	0.114165	0.160695	0.0503992	0.0940989	0.205889
STK24	0.0651878	1.45768e-20	1.94411e-16	0.063	0.029	HSC	0.0918919	0.0212766	0.0323383	0.0179704	0.134636	0.0354291	0.0226276	0.040619
SUSD6	0.0181762	1.48708e-20	1.98332e-16	0.054	0.038	HSC	0.0378378	0.0141844	0.0373134	0.0274841	0.108578	0.0239521	0.0312002	0.0580271
PRKAA1	0.0166761	1.517e-20	2.02322e-16	0.115	0.089	HSC	0.145946	0.0472813	0.134328	0.051797	0.19544	0.0718563	0.0807416	0.112616
DACH1	-0.0200524	1.54574e-20	2.06156e-16	0.109	0.103	HSC	0.0756757	0.0425532	0.116915	0.0486258	0.206298	0.0788423	0.0639952	0.199011
BTBD7	0.00359072	1.55945e-20	2.07984e-16	0.092	0.081	HSC	0.12973	0.0638298	0.0771144	0.0306554	0.166124	0.0533932	0.0614035	0.134322
ZNF395	0.002613	1.56834e-20	2.09169e-16	0.08	0.068	HSC	0.0918919	0.0141844	0.0422886	0.0391121	0.166124	0.0533932	0.0590112	0.0930582
CPOX	0.0111222	1.60561e-20	2.1414e-16	0.029	0.021	HSC	0.00540541	0.00472813	0.00248756	0.00951374	0.0770901	0.00898204	0.00598086	0.0571674
CD2AP	-0.0298338	1.68215e-20	2.24348e-16	0.107	0.105	HSC	0.0972973	0.035461	0.109453	0.0549683	0.193268	0.0708583	0.064992	0.207393
VTI1A	0.027464	1.8676e-20	2.49082e-16	0.074	0.053	HSC	0.102703	0.0307329	0.0621891	0.0295983	0.140065	0.0389222	0.0403708	0.0874704
BEND4	0.00659894	1.88577e-20	2.51506e-16	0.028	0.02	HSC	0.0108108	0.0070922	0.00746269	0.00634249	0.072747	0.00748503	0.00747608	0.0524393
INTS1	0.0201114	1.95246e-20	2.60399e-16	0.044	0.029	HSC	0.00540541	0.00472813	0.0199005	0.012685	0.114007	0.0249501	0.0218301	0.0457769
EMB	0.0445458	2.00776e-20	2.67774e-16	0.208	0.168	HSC	0.281081	0.0992908	0.19403	0.110994	0.347448	0.184132	0.127891	0.248442
ATAD3A	0.00938269	2.04602e-20	2.72878e-16	0.032	0.022	HSC	0.0324324	0.00236407	0.0174129	0.00211416	0.0814332	0.010978	0.0094697	0.0524393
ZNF718	0.0275954	2.05265e-20	2.73762e-16	0.04	0.025	HSC	0.0162162	0.0165485	0.0298507	0.0158562	0.0846906	0.011976	0.016547	0.0477112
STK10	-0.00449769	2.10246e-20	2.80405e-16	0.105	0.092	HSC	0.140541	0.0165485	0.0746269	0.0412262	0.217155	0.0863273	0.0729665	0.134752
PRPS2	-0.0308129	2.12001e-20	2.82745e-16	0.152	0.138	HSC	0.216216	0.0591017	0.228856	0.117336	0.183496	0.0663673	0.140152	0.164625
CLCN7	-0.00390807	2.15505e-20	2.8742e-16	0.063	0.056	HSC	0.0864865	0.0118203	0.039801	0.0264271	0.130293	0.0334331	0.0439593	0.0932732
CBFA2T2	0.0337418	2.17083e-20	2.89523e-16	0.052	0.029	HSC	0.0648649	0.0141844	0.0298507	0.0200846	0.109663	0.0234531	0.0205343	0.0500752
HLTF	-0.040982	2.26704e-20	3.02356e-16	0.15	0.146	HSC	0.124324	0.0921986	0.161692	0.0940803	0.234528	0.0998004	0.085626	0.296583
ZC3H13	-0.00967537	2.37919e-20	3.17312e-16	0.321	0.295	HSC	0.313514	0.196217	0.378109	0.208245	0.470141	0.293413	0.241627	0.410918
DDX23	-0.00605111	2.48759e-20	3.31769e-16	0.099	0.088	HSC	0.0810811	0.0283688	0.0696517	0.0739958	0.172638	0.0583832	0.0777512	0.124221
NOTCH1	0.0252748	2.5016e-20	3.33639e-16	0.062	0.046	HSC	0.0486486	0.0165485	0.0373134	0.0211416	0.137894	0.0399202	0.0329944	0.0752203
KLF10	-0.176981	2.51262e-20	3.35108e-16	0.228	0.257	HSC	0.264865	0.0378251	0.176617	0.201903	0.356135	0.191118	0.310307	0.171932
PNMA1	-0.0298551	2.55929e-20	3.41332e-16	0.047	0.049	HSC	0.0216216	0	0.0223881	0.0147992	0.11835	0.0274451	0.0219298	0.117559
THOC1	0.0560784	2.5712e-20	3.42921e-16	0.126	0.09	HSC	0.113514	0.070922	0.151741	0.0824524	0.187839	0.0673653	0.0707735	0.141414
MEF2C	0.110533	2.69555e-20	3.59505e-16	0.367	0.283	HSC	0.518919	0.174941	0.599502	0.217759	0.47557	0.297904	0.229665	0.392435
SNRPN	0.2216	2.75047e-20	3.6683e-16	0.379	0.261	HSC	0.367568	0.229314	0.584577	0.478858	0.257329	0.391717	0.27502	0.17623
SLAIN2	-0.0786123	2.78794e-20	3.71827e-16	0.05	0.073	HSC	0.0486486	0.0236407	0.0248756	0.00845666	0.117264	0.0269461	0.0406699	0.163765
LATS1	-0.0345765	2.8498e-20	3.80078e-16	0.066	0.07	HSC	0.0648649	0.0189125	0.0447761	0.0338266	0.131379	0.0344311	0.0448565	0.137761
PIM2	-0.00779363	2.90404e-20	3.87312e-16	0.108	0.102	HSC	0.145946	0.0780142	0.164179	0.12685	0.0705755	0.190619	0.113636	0.0391145
STRADB	0.0208619	3.06226e-20	4.08414e-16	0.056	0.037	HSC	0.108108	0.0165485	0.0248756	0.0190275	0.114007	0.0254491	0.0311005	0.055663
PUS1	0.000261808	3.12774e-20	4.17146e-16	0.042	0.036	HSC	0.0864865	0.0212766	0.00995025	0.0116279	0.0868621	0.0134731	0.0282097	0.0623254
RPP25	-0.0289884	3.1727e-20	4.23143e-16	0.024	0.032	HSC	0.0162162	0.0070922	0.00497512	0.00528541	0.0608035	0.00399202	0.0214314	0.0651193
FAM208B	0.0392228	3.30634e-20	4.40967e-16	0.09	0.066	HSC	0.0594595	0.0543735	0.0721393	0.0369979	0.17481	0.0593812	0.0379785	0.128089
ALDH5A1	-0.000399307	3.51907e-20	4.69338e-16	0.051	0.043	HSC	0.0432432	0.0141844	0.0323383	0.0158562	0.115092	0.0259481	0.0232257	0.0921986
SBNO1	0.0389688	3.60302e-20	4.80535e-16	0.238	0.192	HSC	0.356757	0.101655	0.283582	0.183932	0.312704	0.156687	0.171252	0.251236
CACNB2	0.0282536	3.93853e-20	5.25281e-16	0.035	0.017	HSC	0.0648649	0.00472813	0.0124378	0.0147992	0.0749186	0.00898204	0.0103668	0.0337417
RIMKLB	0.00193609	4.03693e-20	5.38406e-16	0.126	0.109	HSC	0.145946	0.0449173	0.154229	0.0761099	0.197611	0.0753493	0.101575	0.137975
ATP2B4	-0.00658018	4.10929e-20	5.48056e-16	0.14	0.128	HSC	0.124324	0.0472813	0.0970149	0.0813953	0.263844	0.120259	0.0934011	0.205029
SPG7	0.0422204	4.21873e-20	5.62653e-16	0.218	0.179	HSC	0.335135	0.0921986	0.226368	0.143763	0.324647	0.168663	0.177432	0.185257
ZNHIT6	0.0136327	4.25235e-20	5.67136e-16	0.116	0.096	HSC	0.167568	0.0449173	0.106965	0.0613108	0.197611	0.0743513	0.053429	0.197937
MIR3142HG	0.0246341	4.25361e-20	5.67304e-16	0.046	0.026	HSC	0.0108108	0.00236407	0.0373134	0.02537	0.0977199	0.0189621	0.0158493	0.0520095
RIN3	-0.0348582	4.31991e-20	5.76147e-16	0.1	0.101	HSC	0.178378	0.0260047	0.0646766	0.038055	0.198697	0.0748503	0.0840311	0.150226
SFXN1	0.120877	4.4569e-20	5.94417e-16	0.169	0.103	HSC	0.205405	0.070922	0.18408	0.118393	0.250814	0.110778	0.0777512	0.154309
APLP2	0.0280843	4.51646e-20	6.02361e-16	0.514	0.451	HSC	0.675676	0.27896	0.639303	0.428118	0.62215	0.444611	0.370415	0.626048
POLRMT	0.0206756	4.59915e-20	6.13389e-16	0.03	0.017	HSC	0.027027	0.00472813	0.00497512	0.00845666	0.0760043	0.00898204	0.00717703	0.0431979
ZNF219	0.0159055	4.82082e-20	6.42953e-16	0.039	0.027	HSC	0.0432432	0.0070922	0.00248756	0.0116279	0.0955483	0.0169661	0.0197368	0.0474962
FNDC3A	-0.0322203	5.00624e-20	6.67682e-16	0.104	0.109	HSC	0.0756757	0.0543735	0.0945274	0.0401691	0.20304	0.0778443	0.0653907	0.216205
PANK3	-0.0127067	5.01246e-20	6.68512e-16	0.045	0.042	HSC	0.0486486	0.0165485	0.0348259	0.012685	0.0944625	0.0164671	0.0224282	0.0969267
AC245100.1	-0.0388684	5.01906e-20	6.69392e-16	0.019	0.032	HSC	0.0702703	0.0236407	0.0721393	0.00105708	0.00217155	0.0673653	0.0398724	0.00085966
CEP290	-0.00248301	5.02449e-20	6.70116e-16	0.162	0.138	HSC	0.124324	0.070922	0.18408	0.106765	0.257329	0.115768	0.0927033	0.244788
DCAF6	0.00132635	5.05354e-20	6.73991e-16	0.093	0.081	HSC	0.151351	0.0307329	0.0895522	0.0443975	0.161781	0.0518962	0.0779506	0.0992908
DYNLL1	0.519821	5.20042e-20	6.93579e-16	0.857	0.681	HSC	0.783784	0.723404	0.91791	0.849894	0.913138	0.827844	0.643541	0.699119
IARS2	0.0485605	5.22173e-20	6.96422e-16	0.129	0.091	HSC	0.254054	0.0236407	0.144279	0.0824524	0.194354	0.0723553	0.0686802	0.146357
COPA	-0.00134149	5.23546e-20	6.98253e-16	0.166	0.152	HSC	0.2	0.0685579	0.159204	0.0940803	0.28013	0.132735	0.132775	0.202235
ATL3	0.0168945	5.28209e-20	7.04472e-16	0.08	0.064	HSC	0.0756757	0.035461	0.0621891	0.0412262	0.149837	0.0449102	0.045953	0.109392
JAK3	0.00979156	5.41772e-20	7.22561e-16	0.11	0.09	HSC	0.140541	0.0236407	0.126866	0.0486258	0.198697	0.0758483	0.0640949	0.153449
MBTPS1	-0.0290195	5.43029e-20	7.24237e-16	0.087	0.086	HSC	0.108108	0.0212766	0.0646766	0.0454545	0.165038	0.0538922	0.064992	0.143563
STXBP5	-0.0392485	6.18566e-20	8.24981e-16	0.046	0.054	HSC	0.0162162	0.00236407	0.00995025	0.0221987	0.112921	0.0254491	0.0326954	0.113475
USP9X	0.0131588	6.33665e-20	8.45119e-16	0.105	0.087	HSC	0.135135	0.0212766	0.0771144	0.0539112	0.200869	0.0773453	0.0665869	0.136256
POLR2L	0.432314	6.35142e-20	8.47089e-16	0.52	0.318	HSC	0.621622	0.373522	0.741294	0.54334	0.44734	0.586327	0.274422	0.297657
BRD9	0.0420429	6.43047e-20	8.57632e-16	0.054	0.031	HSC	0.0810811	0.0141844	0.039801	0.0200846	0.108578	0.0234531	0.0178429	0.0634
CDKN1C	0.0341604	6.4536e-20	8.60716e-16	0.056	0.037	HSC	0.027027	0.0070922	0.0199005	0.0200846	0.137894	0.0384232	0.02811	0.0569525
GFM1	-0.0281453	6.48115e-20	8.64391e-16	0.081	0.079	HSC	0.172973	0.0141844	0.0671642	0.0623679	0.117264	0.0274451	0.0779506	0.103374
GNA12	0.0334475	6.59156e-20	8.79117e-16	0.08	0.055	HSC	0.0486486	0.0118203	0.0597015	0.0369979	0.169381	0.0568862	0.0438596	0.0786589
NLN	0.00407356	6.86284e-20	9.15297e-16	0.034	0.026	HSC	0.0486486	0.0070922	0.0273632	0.00634249	0.0760043	0.00948104	0.0143541	0.0565227
UNC45A	0.02774	6.87434e-20	9.1683e-16	0.162	0.126	HSC	0.264865	0.0283688	0.21393	0.146934	0.194354	0.0728543	0.131081	0.137116
BNIP2	-0.0449379	6.95521e-20	9.27617e-16	0.292	0.276	HSC	0.562162	0.144208	0.313433	0.256871	0.331162	0.172655	0.280104	0.310337
ALCAM	0.0105228	7.0052e-20	9.34284e-16	0.113	0.096	HSC	0.0972973	0.0638298	0.116915	0.0560254	0.194354	0.0728543	0.0602073	0.182463
HLA-F	0.00962403	7.16676e-20	9.55831e-16	0.149	0.127	HSC	0.178378	0.0685579	0.151741	0.0961945	0.234528	0.0998004	0.109549	0.17709
STX7	0.063078	7.30142e-20	9.7379e-16	0.201	0.156	HSC	0.297297	0.0898345	0.20398	0.131078	0.304017	0.151697	0.135167	0.20159
SLC30A5	-0.0608672	7.61555e-20	1.01569e-15	0.093	0.102	HSC	0.210811	0.035461	0.0323383	0.0528541	0.162866	0.0533932	0.102372	0.122717
EMP3	-0.173313	7.67499e-20	1.02361e-15	0.453	0.479	HSC	0.497297	0.148936	0.572139	0.497886	0.484256	0.575848	0.48116	0.433054
ZNF644	-0.0294105	7.78165e-20	1.03784e-15	0.194	0.18	HSC	0.172973	0.108747	0.271144	0.102537	0.297503	0.146208	0.111643	0.340211
SHARPIN	0.014686	7.99483e-20	1.06627e-15	0.105	0.089	HSC	0.12973	0.0567376	0.0472637	0.0613108	0.193268	0.0728543	0.0648923	0.146142
ZRANB1	0.0244147	8.10404e-20	1.08084e-15	0.054	0.034	HSC	0.0756757	0.0141844	0.0447761	0.0179704	0.108578	0.0244511	0.022827	0.0625403
GNAI3	-0.0482157	8.13163e-20	1.08452e-15	0.234	0.224	HSC	0.481081	0.144208	0.30597	0.112051	0.318132	0.169162	0.211224	0.276811
HSPA1A	-0.275613	8.15399e-20	1.0875e-15	0.265	0.312	HSC	0.264865	0.144208	0.298507	0.175476	0.39848	0.288922	0.249302	0.456695
TBC1D9B	-0.00658435	8.32438e-20	1.11022e-15	0.064	0.06	HSC	0.0810811	0.0165485	0.0223881	0.0295983	0.136808	0.0379242	0.0523325	0.0853213
GIGYF2	0.0180706	8.37957e-20	1.11758e-15	0.156	0.129	HSC	0.108108	0.0780142	0.208955	0.0930233	0.242128	0.105289	0.0933014	0.216205
DNAJA1	-0.0647484	8.59415e-20	1.1462e-15	0.567	0.548	HSC	0.654054	0.437352	0.616915	0.5	0.654723	0.48503	0.556918	0.55577
ZNF738	0.0852564	8.70111e-20	1.16047e-15	0.087	0.043	HSC	0.0594595	0.035461	0.0820896	0.0528541	0.15418	0.0479042	0.0284091	0.073501
HTT	-0.0102712	8.90102e-20	1.18713e-15	0.074	0.067	HSC	0.0648649	0.0165485	0.0373134	0.0317125	0.160695	0.0518962	0.0468501	0.116054
ZNF451	0.0320359	9.15046e-20	1.2204e-15	0.111	0.087	HSC	0.140541	0.0401891	0.109453	0.0486258	0.20304	0.0788423	0.0577153	0.152805
USP10	0.0590023	9.40468e-20	1.2543e-15	0.202	0.154	HSC	0.27027	0.0756501	0.261194	0.145877	0.277959	0.131737	0.132974	0.209112
PTPN18	-0.0483831	9.49711e-20	1.26663e-15	0.087	0.096	HSC	0.167568	0.0401891	0.0199005	0.0369979	0.172638	0.0593812	0.0795455	0.148506
NT5DC2	0.0459833	9.60324e-20	1.28078e-15	0.026	0.005	HSC	0.00540541	0.00236407	0.00497512	0.00634249	0.0694897	0.00698603	0.00219298	0.00881152
MOGS	-0.0133185	1.00129e-19	1.33542e-15	0.054	0.051	HSC	0.0594595	0.0141844	0.0223881	0.0179704	0.121607	0.0299401	0.0301037	0.106598
VPS35	0.0465051	1.01999e-19	1.36036e-15	0.379	0.318	HSC	0.572973	0.174941	0.50995	0.299154	0.459283	0.281936	0.270235	0.436922
KDELC2	0.0334086	1.02162e-19	1.36254e-15	0.037	0.018	HSC	0.0378378	0.0070922	0.0223881	0.0137421	0.0803474	0.010978	0.00707735	0.0449173
HSPA13	0.0010086	1.02224e-19	1.36336e-15	0.047	0.039	HSC	0.0756757	0.00945626	0.0199005	0.0232558	0.0944625	0.0169661	0.0252193	0.0775844
SNRPD3	0.0868608	1.07724e-19	1.43671e-15	0.495	0.438	HSC	0.486486	0.3026	0.552239	0.418605	0.639522	0.485529	0.36882	0.565871
PPP4R1	0.0403869	1.08618e-19	1.44863e-15	0.063	0.04	HSC	0.0756757	0.0260047	0.0422886	0.02537	0.123779	0.0314371	0.0249203	0.0762949
HRAS	0.0273873	1.11855e-19	1.49181e-15	0.027	0.013	HSC	0	0	0.00497512	0.00422833	0.0792617	0.010479	0.00378788	0.0326671
CENPC	-0.0487423	1.1375e-19	1.51709e-15	0.225	0.218	HSC	0.248649	0.12766	0.263682	0.146934	0.326819	0.169661	0.14364	0.397593
TAB2	-0.129669	1.16673e-19	1.55607e-15	0.111	0.144	HSC	0.102703	0.0283688	0.0472637	0.0591966	0.232356	0.0988024	0.105163	0.248872
GLT8D1	-0.0525572	1.20867e-19	1.61201e-15	0.08	0.091	HSC	0.140541	0.0496454	0.0447761	0.0317125	0.14658	0.0444112	0.0908094	0.110681
RHOG	-0.101629	1.22071e-19	1.62806e-15	0.369	0.385	HSC	0.410811	0.208038	0.539801	0.406977	0.32139	0.460579	0.394438	0.330969
RASSF2	0.00016753	1.24683e-19	1.6629e-15	0.052	0.043	HSC	0.0918919	0.00472813	0.0497512	0.0169133	0.104235	0.0214571	0.0330941	0.0722115
LY75	-0.000870292	1.27896e-19	1.70575e-15	0.056	0.048	HSC	0.0486486	0.0165485	0.0422886	0.0338266	0.104235	0.0214571	0.0370813	0.0833871
OXR1	0.0359467	1.33957e-19	1.78659e-15	0.153	0.12	HSC	0.205405	0.0732861	0.126866	0.0940803	0.2519	0.114271	0.0886164	0.18891
SRRD	-0.00665995	1.35541e-19	1.80771e-15	0.034	0.028	HSC	0.0216216	0	0.0124378	0.00739958	0.0901194	0.0154691	0.0141547	0.0646894
ZNF507	-0.0193469	1.35955e-19	1.81323e-15	0.036	0.038	HSC	0.027027	0.0141844	0.0174129	0.0137421	0.0781759	0.010479	0.0208333	0.0874704
PTAR1	0.0313898	1.37213e-19	1.83001e-15	0.128	0.104	HSC	0.145946	0.070922	0.0895522	0.0708245	0.226927	0.0953094	0.0722687	0.177735
MCCC1	0.106373	1.37762e-19	1.83734e-15	0.179	0.11	HSC	0.232432	0.070922	0.20398	0.15222	0.233442	0.0998004	0.114633	0.103374
MIER1	-0.0853362	1.38251e-19	1.84385e-15	0.206	0.208	HSC	0.227027	0.0780142	0.199005	0.130021	0.340934	0.182635	0.135467	0.374382
TOPBP1	-0.00657812	1.41391e-19	1.88574e-15	0.072	0.069	HSC	0.0594595	0.0472813	0.0248756	0.0295983	0.149837	0.0459082	0.0397727	0.141629
TTC37	0.0865507	1.42202e-19	1.89655e-15	0.181	0.126	HSC	0.189189	0.0969267	0.246269	0.10148	0.27253	0.128743	0.0815391	0.221792
UBA6	0.0800821	1.46508e-19	1.95398e-15	0.148	0.1	HSC	0.210811	0.0401891	0.161692	0.0856237	0.2443	0.10978	0.0716707	0.156028
ATP6V1B2	0.0170226	1.46935e-19	1.95967e-15	0.106	0.08	HSC	0.2	0.0260047	0.151741	0.0940803	0.117264	0.0289421	0.0829346	0.0967118
LINC00623	0.107945	1.51342e-19	2.01845e-15	0.067	0.019	HSC	0.0324324	0.00236407	0.0248756	0.112051	0.0760043	0.00998004	0.00727671	0.0477112
REV1	-0.0505916	1.61231e-19	2.15034e-15	0.096	0.105	HSC	0.135135	0.0449173	0.0497512	0.0391121	0.191097	0.0713573	0.0927033	0.146572
MFN1	0.0117651	1.6554e-19	2.2078e-15	0.059	0.047	HSC	0.0486486	0.0236407	0.0447761	0.0190275	0.12595	0.0334331	0.0282097	0.093703
CISD3	0.00887555	1.68355e-19	2.24534e-15	0.09	0.077	HSC	0.108108	0.0567376	0.0671642	0.0443975	0.159609	0.0518962	0.0537281	0.136256
SCRN1	-0.0197278	1.7342e-19	2.3129e-15	0.079	0.076	HSC	0.0594595	0.0260047	0.0572139	0.0391121	0.157438	0.0503992	0.0471491	0.148936
AUTS2	0.0191855	1.74907e-19	2.33273e-15	0.041	0.029	HSC	0.027027	0.0070922	0.0149254	0.0179704	0.0955483	0.0184631	0.0146531	0.0636149
KIAA2013	0.0421959	1.78247e-19	2.37727e-15	0.062	0.036	HSC	0.0432432	0.0165485	0.0497512	0.0179704	0.135722	0.0379242	0.0304027	0.0459918
ANKRD16	0.0313839	1.82434e-19	2.43312e-15	0.035	0.016	HSC	0.0648649	0.00236407	0.0199005	0.00634249	0.0814332	0.011976	0.00777512	0.0363207
ZZEF1	-0.00850642	1.82538e-19	2.43451e-15	0.036	0.034	HSC	0.0324324	0.0070922	0.0174129	0.0116279	0.0846906	0.0129741	0.0239234	0.063185
UBA5	0.0363914	1.87986e-19	2.50717e-15	0.143	0.108	HSC	0.205405	0.0591017	0.206468	0.0739958	0.210641	0.0868263	0.0940989	0.148506
CKS2	0.128892	1.88145e-19	2.50929e-15	0.44	0.345	HSC	0.345946	0.36643	0.577114	0.418605	0.456026	0.547904	0.323166	0.304535
USP13	0.0207551	1.89515e-19	2.52756e-15	0.03	0.018	HSC	0.0162162	0.00236407	0.00995025	0.012685	0.072747	0.00848303	0.0105662	0.0371803
ATP2A2	0.0155539	1.96091e-19	2.61526e-15	0.092	0.073	HSC	0.0810811	0.0283688	0.0547264	0.0422833	0.190011	0.0708583	0.0515351	0.119063
NOL9	-0.00390651	2.07008e-19	2.76086e-15	0.05	0.046	HSC	0.0486486	0.0212766	0.039801	0.0137421	0.106406	0.0229541	0.0280104	0.0939179
GSK3A	0.0171117	2.08323e-19	2.7784e-15	0.055	0.036	HSC	0.0648649	0.00236407	0.0323383	0.0190275	0.123779	0.0324351	0.0166467	0.0808081
PTPN22	0.0114151	2.11846e-19	2.82539e-15	0.079	0.062	HSC	0.124324	0.0283688	0.0696517	0.0369979	0.140065	0.0409182	0.0508373	0.0958521
RBM38	0.0455258	2.12347e-19	2.83208e-15	0.037	0.013	HSC	0.027027	0.0070922	0.00497512	0.0158562	0.0890337	0.0149701	0.0120614	0.0150441
PINK1	-0.010872	2.14449e-19	2.8601e-15	0.044	0.04	HSC	0.027027	0.00236407	0.0149254	0.0147992	0.109663	0.0259481	0.0216308	0.0870406
KDM3B	-0.00788744	2.16531e-19	2.88787e-15	0.068	0.061	HSC	0.0702703	0.0070922	0.0447761	0.0243129	0.152009	0.0474052	0.041567	0.108747
NEDD1	-0.00960044	2.17488e-19	2.90064e-15	0.054	0.051	HSC	0.0810811	0.0141844	0.0522388	0.02537	0.0977199	0.0189621	0.0387759	0.0896196
SH3BGRL	0.119168	2.20338e-19	2.93864e-15	0.773	0.7	HSC	0.891892	0.486998	0.885572	0.769556	0.833876	0.711577	0.679426	0.739953
ZNF638	0.00249348	2.21392e-19	2.9527e-15	0.244	0.226	HSC	0.275676	0.137116	0.325871	0.151163	0.347448	0.189621	0.164872	0.375027
HMCES	-0.00330178	2.28883e-19	3.05262e-15	0.116	0.101	HSC	0.113514	0.0260047	0.10199	0.0782241	0.204126	0.0803393	0.0904107	0.132173
BTF3L4	0.0924267	2.36246e-19	3.15081e-15	0.348	0.281	HSC	0.437838	0.198582	0.445274	0.274841	0.429967	0.258483	0.260766	0.333763
PBX3	-0.0105197	2.40533e-19	3.20799e-15	0.065	0.06	HSC	0.0648649	0.0283688	0.0547264	0.0169133	0.136808	0.0394212	0.0442584	0.103159
TAF1	0.0184758	2.47298e-19	3.29821e-15	0.083	0.066	HSC	0.113514	0.0283688	0.0646766	0.0359408	0.158523	0.0513972	0.046551	0.11326
PRKCI	0.0250037	2.48393e-19	3.31281e-15	0.068	0.051	HSC	0.113514	0.0260047	0.0472637	0.0200846	0.137894	0.0394212	0.0315989	0.0982162
HERC1	-0.00450624	2.48435e-19	3.31337e-15	0.145	0.128	HSC	0.194595	0.0591017	0.114428	0.0687104	0.264929	0.123253	0.0969896	0.195573
EZR	0.0759706	2.52601e-19	3.36895e-15	0.165	0.118	HSC	0.259459	0.070922	0.179104	0.116279	0.232356	0.0998004	0.105762	0.15259
NUP50	0.00717023	2.58385e-19	3.44608e-15	0.101	0.084	HSC	0.118919	0.0330969	0.0870647	0.0486258	0.187839	0.0698603	0.0540271	0.155169
ENO1	0.266117	2.59173e-19	3.45659e-15	0.975	0.94	HSC	1	0.943262	0.975124	0.979915	0.980456	0.985529	0.933014	0.933806
MSL2	-0.00646495	2.68239e-19	3.57751e-15	0.062	0.054	HSC	0.0648649	0.0165485	0.0447761	0.02537	0.12595	0.0334331	0.0413676	0.0909091
MARK2	0.0228252	2.72463e-19	3.63383e-15	0.06	0.04	HSC	0.0432432	0.0070922	0.0174129	0.0221987	0.14658	0.0444112	0.0273126	0.0668386
2005-03-01	-0.0454748	2.75562e-19	3.67517e-15	0.109	0.121	HSC	0.162162	0.0803783	0.0373134	0.0528541	0.200869	0.0783433	0.119019	0.142919
CCDC82	-0.0248994	2.81396e-19	3.75298e-15	0.136	0.124	HSC	0.140541	0.0401891	0.179104	0.0866808	0.211726	0.0858283	0.0844298	0.226521
CLK4	0.00119308	2.86433e-19	3.82016e-15	0.102	0.091	HSC	0.0972973	0.0472813	0.0820896	0.0560254	0.183496	0.0673653	0.0602073	0.168064
GTF2H3	-0.00868847	2.87266e-19	3.83127e-15	0.104	0.091	HSC	0.151351	0.0330969	0.114428	0.0549683	0.171553	0.0608782	0.0731659	0.142274
PTOV1	0.0459035	2.92854e-19	3.9058e-15	0.095	0.066	HSC	0.0594595	0.0141844	0.0547264	0.05074	0.20304	0.0798403	0.0446571	0.104449
ZNF414	-0.00795803	3.01231e-19	4.01752e-15	0.031	0.028	HSC	0.0540541	0.00236407	0.00497512	0.00105708	0.0814332	0.011976	0.0126595	0.068343
SFSWAP	0.017978	3.03996e-19	4.0544e-15	0.164	0.144	HSC	0.140541	0.0685579	0.136816	0.0919662	0.297503	0.149202	0.105562	0.223942
INPP4A	0.0255921	3.06006e-19	4.0812e-15	0.036	0.024	HSC	0.0108108	0.0118203	0.00995025	0.00951374	0.092291	0.0164671	0.0127592	0.0500752
ARCN1	-0.0353949	3.16538e-19	4.22167e-15	0.08	0.086	HSC	0.0810811	0.0330969	0.0597015	0.0391121	0.150923	0.0479042	0.0520335	0.17666
EDRF1	0.0315134	3.16741e-19	4.22438e-15	0.062	0.043	HSC	0.108108	0.0189125	0.0447761	0.0264271	0.116178	0.0279441	0.0249203	0.0900494
FBXO5	0.0187488	3.17015e-19	4.22803e-15	0.049	0.033	HSC	0.0540541	0.00472813	0.0422886	0.0285412	0.0912052	0.0169661	0.0186404	0.0722115
SUDS3	-0.0134301	3.19748e-19	4.26448e-15	0.093	0.091	HSC	0.12973	0.0543735	0.0348259	0.0306554	0.192182	0.0728543	0.0670853	0.149796
NCOA4	-0.00887149	3.25243e-19	4.33777e-15	0.243	0.225	HSC	0.443243	0.0827423	0.201493	0.199789	0.338762	0.181138	0.202552	0.29078
NIFK	0.0911871	3.28235e-19	4.37767e-15	0.406	0.333	HSC	0.405405	0.252955	0.529851	0.334038	0.4962	0.324351	0.245215	0.527187
FAM43A	-0.00455082	3.3931e-19	4.52537e-15	0.037	0.032	HSC	0.00540541	0	0.00746269	0.0116279	0.0988056	0.0194611	0.0198365	0.0642596
WDR26	0.0240523	3.40332e-19	4.53901e-15	0.07	0.048	HSC	0.0594595	0.0189125	0.0447761	0.0327696	0.144408	0.0434132	0.0389753	0.0698474
PLXDC2	-0.123629	3.43566e-19	4.58214e-15	0.152	0.187	HSC	0.124324	0.0520095	0.0820896	0.104651	0.281216	0.138224	0.170953	0.24092
ZNF746	0.0107748	3.50277e-19	4.67165e-15	0.024	0.014	HSC	0	0	0.00497512	0.00211416	0.0694897	0.00748503	0.00598086	0.0341715
FGFBP3	0.00373094	3.72453e-19	4.96741e-15	0.019	0.015	HSC	0.0162162	0.00236407	0.00497512	0.00317125	0.0510315	0.00249501	0.00219298	0.0496454
LPIN2	-0.014202	3.81916e-19	5.09362e-15	0.1	0.1	HSC	0.0972973	0.0567376	0.0746269	0.0443975	0.190011	0.0728543	0.0439593	0.232323
SMAD2	0.0278469	3.87176e-19	5.16377e-15	0.148	0.122	HSC	0.232432	0.0638298	0.119403	0.0887949	0.243214	0.108782	0.0939992	0.18891
TXN	0.34079	4.2069e-19	5.61074e-15	0.904	0.82	HSC	0.92973	0.77305	0.962687	0.892178	0.944625	0.899701	0.776017	0.881797
GADD45A	0.0152187	4.36534e-19	5.82206e-15	0.253	0.235	HSC	0.232432	0.137116	0.174129	0.155391	0.446254	0.273453	0.203848	0.286912
CUX1	0.0313499	4.41611e-19	5.88977e-15	0.273	0.239	HSC	0.308108	0.144208	0.263682	0.154334	0.451683	0.281936	0.169856	0.370514
KDM1B	0.0159668	4.52401e-19	6.03367e-15	0.04	0.03	HSC	0.0540541	0.0165485	0.0174129	0.0137421	0.0836048	0.0129741	0.0145534	0.0689877
AP1AR	-0.00384679	4.64106e-19	6.18979e-15	0.034	0.032	HSC	0.0108108	0.00945626	0.0174129	0.00951374	0.0836048	0.0129741	0.0120614	0.0818827
SCAP	-0.000318984	4.71166e-19	6.28394e-15	0.055	0.045	HSC	0.0810811	0.0070922	0.0174129	0.0359408	0.107492	0.0239521	0.039075	0.0668386
SMIM15	-0.0204714	4.87697e-19	6.50442e-15	0.25	0.228	HSC	0.302703	0.0780142	0.325871	0.207188	0.32899	0.174152	0.223585	0.262411
EXOC1	-0.00182022	4.89497e-19	6.52842e-15	0.134	0.113	HSC	0.183784	0.0330969	0.161692	0.0655391	0.229099	0.0993014	0.0770534	0.197292
JAM3	0.0114036	5.22413e-19	6.96742e-15	0.033	0.023	HSC	0.027027	0.0070922	0.0124378	0.0158562	0.0738328	0.00948104	0.018441	0.03804
DSTYK	0.000479994	5.29402e-19	7.06064e-15	0.099	0.083	HSC	0.140541	0.0165485	0.0845771	0.0560254	0.180239	0.0658683	0.0741627	0.110251
SRFBP1	0.0322105	5.46904e-19	7.29406e-15	0.206	0.171	HSC	0.221622	0.148936	0.248756	0.131078	0.286645	0.140719	0.140152	0.25231
MTA2	-0.00413588	5.53721e-19	7.38497e-15	0.044	0.035	HSC	0.0540541	0.00236407	0.0199005	0.0169133	0.0988056	0.0219561	0.0265152	0.0606061
GSE1	-0.0246016	5.73001e-19	7.64211e-15	0.132	0.128	HSC	0.2	0.0307329	0.0746269	0.0591966	0.266015	0.125749	0.0957935	0.199226
EPN1	-0.00861157	5.79027e-19	7.72248e-15	0.079	0.069	HSC	0.0756757	0.0118203	0.0597015	0.0285412	0.171553	0.0613772	0.0527313	0.108962
MYO9B	-0.0123372	5.97152e-19	7.96421e-15	0.068	0.067	HSC	0.0540541	0.0212766	0.0298507	0.0243129	0.153094	0.0499002	0.0458533	0.118203
IVD	0.0350528	5.99305e-19	7.99293e-15	0.186	0.153	HSC	0.227027	0.113475	0.149254	0.121564	0.294245	0.146707	0.117026	0.233398
PPP1R11	-0.12268	6.02286e-19	8.03269e-15	0.191	0.229	HSC	0.264865	0.146572	0.281095	0.204017	0.143322	0.281437	0.243122	0.176445
GRAMD4	0.023865	6.08455e-19	8.11497e-15	0.046	0.028	HSC	0.0594595	0.0118203	0.0174129	0.0274841	0.0901194	0.0164671	0.0283094	0.0333118
MIR4458HG	0.0026775	6.23158e-19	8.31106e-15	0.059	0.055	HSC	0.216216	0.035461	0.129353	0.0454545	0.0206298	0.101796	0.0545255	0.0346013
MIR99AHG	0.0509291	6.46539e-19	8.62289e-15	0.066	0.04	HSC	0.0324324	0.00472813	0.0248756	0.0877378	0.0977199	0.0194611	0.0169458	0.0971416
RPL22L1	-0.0941998	6.56353e-19	8.75378e-15	0.697	0.726	HSC	0.675676	0.536643	0.733831	0.585624	0.872964	0.790918	0.683612	0.790888
GOLGA3	0.00286762	6.65848e-19	8.88042e-15	0.056	0.045	HSC	0.0540541	0.0118203	0.0298507	0.0158562	0.128122	0.0349301	0.0291069	0.0818827
YIPF4	-0.00353669	7.2212e-19	9.63092e-15	0.214	0.194	HSC	0.356757	0.120567	0.20398	0.109937	0.338762	0.182136	0.16876	0.254889
MLH3	0.0291262	7.23633e-19	9.65109e-15	0.139	0.116	HSC	0.140541	0.0921986	0.179104	0.0539112	0.229099	0.0988024	0.0705742	0.221577
CASP3	0.0402222	7.28486e-19	9.71582e-15	0.091	0.063	HSC	0.108108	0.0189125	0.104478	0.0824524	0.122693	0.0319361	0.039075	0.129164
PPP3R1	0.0344519	7.29999e-19	9.736e-15	0.07	0.046	HSC	0.0918919	0.0189125	0.0522388	0.0243129	0.142237	0.0429142	0.0246212	0.093703
HEATR1	0.0186715	7.64964e-19	1.02023e-14	0.059	0.045	HSC	0.0540541	0.0307329	0.0572139	0.0200846	0.114007	0.0279441	0.0227273	0.0997206
[truncated: 184,719 more rows]

## Sheet: YoungVsMDS1
Gene	avg_logFC	p_value	p_value_adjusted	pct_expression_Young	pct_expression_MDS1	CellType
ALDOA	-1.22776	0	0	0.287	0.964	HSC
B2M	-0.605876	0	0	1	1	HSC
HLA-A	-1.30121	0	0	0.969	1	HSC
HLA-B	-0.989687	0	0	0.989	1	HSC
HLA-C	-1.96906	0	0	0.769	1	HSC
IFI44L	-2.44874	0	0	0.082	0.952	HSC
MT-ATP6	1.21032	0	0	1	1	HSC
MT-CO1	0.408449	0	0	1	1	HSC
MT-CO2	0.538008	0	0	1	1	HSC
MT-CO3	0.594061	0	0	1	1	HSC
MT-CYB	0.762675	0	0	1	1	HSC
MT-ND3	1.02704	0	0	0.995	0.999	HSC
MT-ND4	0.868637	0	0	1	1	HSC
MTRNR2L1	-2.64081	0	0	0.233	0.995	HSC
MTRNR2L12	1.12757	0	0	0.624	0.729	HSC
RPL11	0.794006	0	0	1	1	HSC
RPL13A	-0.402519	0	0	1	1	HSC
RPL21	0.257291	0	0	1	1	HSC
RPL22	0.851634	0	0	0.999	1	HSC
RPL27A	-0.272714	0	0	0.999	1	HSC
RPL31	-0.179033	0	0	0.999	1	HSC
RPL41	1.97357	0	0	1	1	HSC
RPL7	0.00781283	0	0	1	1	HSC
RPLP2	-0.346974	0	0	1	1	HSC
RPS17	-1.75258	0	0	0.84	1	HSC
RPS19	-0.374081	0	0	1	1	HSC
RPS20	-0.123311	0	0	1	1	HSC
RPS25	-0.292062	0	0	1	1	HSC
RPS26	-0.79196	0	0	0.927	1	HSC
RPS27	0.0478171	0	0	1	1	HSC
RPS4Y1	-3.26204	0	0	0.004	0.995	HSC
RPS8	-0.46366	0	0	1	1	HSC
TPT1	-0.0544891	0	0	1	1	HSC
ZFAS1	1.38232	0	0	0.997	0.974	HSC
ZFP36L2	1.02479	0	0	0.759	0.798	HSC
RPS4X	0.847327	4.75019415194066e-319	6.30588273670123e-315	1	1	HSC
RPL5	-0.582232	5.85727216781524e-315	7.77552880277473e-311	1	1	HSC
MT-ND5	0.662866	5.43074e-301	7.20931e-297	0.919	0.954	HSC
YBX3	0.781647	3.57165e-295	4.74136e-291	0.404	0.257	HSC
UBB	-0.438265	6.65683e-280	8.83694e-276	0.987	0.998	HSC
RPS15A	0.0272561	4.26047e-272	5.65577e-268	1	1	HSC
MT-ND1	0.126728	9.45936e-270	1.25573e-265	0.997	1	HSC
JUND	1.01416	7.4211e-268	9.85151e-264	0.385	0.089	HSC
H1FX	0.866535	2.48743e-259	3.30206e-255	0.288	0.162	HSC
CD74	-0.356831	1.36502e-235	1.81206e-231	0.99	1	HSC
RAC1	0.616292	1.18549e-227	1.57374e-223	0.374	0.232	HSC
RPL18A	-0.332472	2.71555e-222	3.60489e-218	1	1	HSC
NRIP1	0.826385	3.69127e-221	4.90015e-217	0.461	0.261	HSC
C1QTNF4	0.754749	1.5543e-216	2.06334e-212	0.226	0.047	HSC
LMO2	0.592882	2.85874e-215	3.79498e-211	0.334	0.21	HSC
CD81	0.564316	3.61556e-215	4.79966e-211	0.266	0.093	HSC
RPS15	-0.163949	4.29586e-213	5.70275e-209	1	1	HSC
MTRNR2L8	0.125824	1.01291e-209	1.34464e-205	0.525	0.811	HSC
RPL4	-0.291303	2.98059e-208	3.95674e-204	0.999	1	HSC
RPL34	0.415837	2.40747e-202	3.19591e-198	1	1	HSC
NEAT1	0.990658	3.20758e-202	4.25806e-198	0.63	0.422	HSC
LYL1	0.472004	2.33962e-200	3.10585e-196	0.281	0.247	HSC
RPL37A	-0.1572	5.73815e-200	7.6174e-196	1	1	HSC
RPS27A	-0.0980149	1.27071e-199	1.68686e-195	1	1	HSC
HSPB1	-0.899905	6.60324e-192	8.7658e-188	0.713	0.977	HSC
RPL23A	-0.166722	1.16553e-188	1.54725e-184	1	1	HSC
ARID1B	0.623789	9.24295e-188	1.227e-183	0.368	0.226	HSC
AREG	3.26523	3.68458e-187	4.89129e-183	0.67	0.04	HSC
MAP2K2	0.450218	5.98652e-183	7.94711e-179	0.219	0.053	HSC
SNRPE	-0.563413	8.22962e-183	1.09248e-178	0.854	0.991	HSC
EBPL	0.0175113	2.91606e-182	3.87107e-178	0.346	0.654	HSC
SPINK2	1.16941	2.18508e-178	2.9007e-174	0.983	0.926	HSC
EEF1D	-0.527037	4.70009e-174	6.23937e-170	0.979	1	HSC
MGST1	-1.02935	1.04116e-173	1.38213e-169	0.554	0.933	HSC
PNRC1	0.296082	2.25498e-172	2.99348e-168	0.385	0.511	HSC
GNG11	-0.910755	1.57749e-170	2.09412e-166	0.18	0.725	HSC
BEX1	-0.801954	9.86357e-170	1.30939e-165	0.248	0.719	HSC
RPL27	-0.251847	1.38048e-169	1.83259e-165	0.999	1	HSC
RPL35A	0.0261802	1.89155e-169	2.51103e-165	1	1	HSC
BRI3	0.402213	2.40103e-168	3.18736e-164	0.219	0.07	HSC
RPL10	-0.0698134	1.23369e-167	1.63772e-163	1	1	HSC
RPS16	-0.494666	2.47436e-164	3.28471e-160	0.999	1	HSC
PTMS	0.463774	4.89052e-164	6.49217e-160	0.21	0.034	HSC
PPP1R14B	0.417925	9.05554e-160	1.20212e-155	0.231	0.149	HSC
GNAS	0.417866	3.16523e-159	4.20184e-155	0.464	0.452	HSC
IFI6	-1.16366	2.39963e-158	3.18551e-154	0.271	0.821	HSC
RPS29	0.5683	8.88328e-158	1.17926e-153	0.999	1	HSC
SRSF9	0.117305	2.09965e-157	2.78728e-153	0.324	0.51	HSC
RPL36	-0.0284759	2.9982e-154	3.98011e-150	0.998	1	HSC
PFDN5	0.877974	3.39574e-154	4.50785e-150	0.99	0.992	HSC
GNAI2	0.340093	5.62803e-154	7.4712e-150	0.363	0.362	HSC
HLA-DRB5	-0.767216	2.04543e-153	2.71531e-149	0.558	0.915	HSC
RAP1B	0.871366	1.41564e-151	1.87926e-147	0.504	0.176	HSC
SELL	-0.519568	1.83438e-150	2.43514e-146	0.807	0.96	HSC
LAPTM5	-0.624049	9.41064e-150	1.24926e-145	0.768	0.984	HSC
DUSP1	0.868824	1.54125e-147	2.046e-143	0.351	0.101	HSC
DDX3X	0.682062	2.20534e-147	2.92759e-143	0.416	0.201	HSC
C1orf54	-0.910303	3.64761e-147	4.8422e-143	0.06	0.601	HSC
UQCRH	-0.50728	4.81002e-146	6.3853e-142	0.963	0.997	HSC
ARRDC3	0.574362	3.7986e-143	5.04264e-139	0.32	0.1	HSC
PFN1	-0.631212	1.73563e-142	2.30405e-138	0.888	0.997	HSC
RPL22L1	-1.16042	8.76019e-141	1.16291e-136	0.697	0.988	HSC
IFITM3	-0.75507	1.20505e-140	1.59971e-136	0.586	0.921	HSC
PSIP1	0.410156	1.1572e-138	1.53619e-134	0.336	0.276	HSC
SET	0.331991	3.5658e-138	4.73359e-134	0.704	0.777	HSC
ISG15	-1.31265	1.0617e-133	1.40941e-129	0.227	0.747	HSC
VIM	0.184341	1.40623e-133	1.86677e-129	0.837	0.969	HSC
RPL35	-0.115023	1.51733e-133	2.01426e-129	1	1	HSC
TKT	0.798392	1.8364e-133	2.43782e-129	0.841	0.775	HSC
FAM83A	-0.703622	1.09992e-131	1.46015e-127	0.001	0.399	HSC
SRM	0.370669	5.62739e-129	7.47036e-125	0.18	0.047	HSC
ARPC1B	-0.294761	8.10743e-128	1.07626e-123	0.563	0.832	HSC
HBB	-2.1313	1.49352e-126	1.98264e-122	0.196	0.722	HSC
FTX	0.447033	6.41184e-126	8.51172e-122	0.206	0.032	HSC
NENF	0.334246	3.93094e-125	5.21832e-121	0.208	0.112	HSC
YWHAB	0.85541	3.18596e-124	4.22936e-120	0.763	0.594	HSC
UBE2M	0.306296	4.49567e-124	5.968e-120	0.16	0.033	HSC
TAF10	0.316162	8.34514e-123	1.10782e-118	0.153	0.023	HSC
RPS3A	0.247881	6.51561e-122	8.64947e-118	1	1	HSC
CDC42	0.91294	9.68445e-122	1.28561e-117	0.614	0.322	HSC
H3F3B	1.08395	1.49385e-121	1.98308e-117	0.993	0.986	HSC
RPS28	0.08542	5.58032e-121	7.40788e-117	1	1	HSC
IGHM	0.732727	1.12455e-120	1.49284e-116	0.433	0.246	HSC
RPS6	0.177725	2.18872e-120	2.90553e-116	1	1	HSC
NDUFS5	-0.456306	3.88757e-120	5.16075e-116	0.761	0.956	HSC
HSP90AB1	0.470753	4.46494e-120	5.92721e-116	0.996	1	HSC
LRRC75A	0.687933	1.1607e-119	1.54083e-115	0.325	0.201	HSC
LY6E	-0.792091	4.65164e-119	6.17506e-115	0.465	0.87	HSC
EPSTI1	-0.875355	1.01511e-118	1.34756e-114	0.117	0.619	HSC
SH3BGRL3	1.11485	1.47454e-118	1.95746e-114	0.84	0.616	HSC
TSC22D3	2.01979	2.13701e-116	2.83688e-112	0.769	0.263	HSC
IDS	0.870947	1.03739e-114	1.37714e-110	0.543	0.293	HSC
ATXN8OS	-0.550958	4.37887e-114	5.81295e-110	0.187	0.618	HSC
HNRNPD	0.109892	5.10302e-114	6.77426e-110	0.395	0.544	HSC
RPL38	0.0496361	1.29309e-112	1.71657e-108	0.998	1	HSC
KHDRBS1	0.191839	2.06642e-112	2.74318e-108	0.407	0.493	HSC
STK4	0.621783	7.09632e-112	9.42036e-108	0.387	0.161	HSC
SF1	0.40198	1.01258e-111	1.34421e-107	0.6	0.659	HSC
GLRX5	0.285707	1.88167e-111	2.49792e-107	0.152	0.034	HSC
PIK3R1	0.382318	9.67624e-111	1.28452e-106	0.293	0.236	HSC
MX1	-0.973034	3.35227e-110	4.45014e-106	0.094	0.595	HSC
POLR2J3	-0.264814	5.55442e-110	7.3735e-106	0.132	0.36	HSC
ZBTB20	0.580439	1.05137e-109	1.3957e-105	0.352	0.207	HSC
RPL7A	-0.0997947	1.135e-109	1.50671e-105	1	1	HSC
MTURN	0.366645	8.5045e-107	1.12897e-102	0.202	0.067	HSC
ETV6	0.368907	9.89021e-107	1.31292e-102	0.283	0.189	HSC
NPM3	-0.349027	4.05272e-106	5.37998e-102	0.391	0.705	HSC
RPS9	-0.176585	2.93646e-105	3.89815e-101	1	1	HSC
MYADM	0.824744	3.85231e-105	5.11394e-101	0.41	0.142	HSC
GLS	0.331192	1.09697e-104	1.45622e-100	0.172	0.044	HSC
RPL15	0.0713215	1.95448e-104	2.59457e-100	1	1	HSC
HNRNPU	0.0710974	4.17105e-104	5.53707e-100	0.474	0.683	HSC
PRDX1	-0.961355	1.21812e-103	1.61706e-99	0.976	0.999	HSC
CEBPB	0.27339	4.38659e-103	5.82319e-99	0.12	0.007	HSC
TM4SF1	-0.6793	6.20668e-103	8.23937e-99	0.167	0.585	HSC
IFITM2	-0.407129	1.46871e-100	1.94971e-96	0.662	0.913	HSC
OAZ1	-0.429764	1.43601e-99	1.9063e-95	0.939	0.997	HSC
EEF1B2	0.126231	5.23341e-99	6.94736e-95	1	1	HSC
MYC	-1.03166	2.35521e-98	3.12654e-94	0.334	0.752	HSC
MACF1	0.32069	5.21938e-98	6.92872e-94	0.373	0.355	HSC
FAM69B	0.271624	2.95398e-97	3.92141e-93	0.153	0.048	HSC
ZNRF1	0.271013	8.96399e-97	1.18997e-92	0.25	0.203	HSC
ODC1	0.259179	1.86652e-96	2.4778e-92	0.129	0.017	HSC
MSI2	0.417615	2.43875e-96	3.23744e-92	0.611	0.592	HSC
CYTL1	1.0873	2.97016e-96	3.94288e-92	0.735	0.402	HSC
HLA-DRB1	-0.788661	3.94488e-96	5.23683e-92	0.818	0.992	HSC
DRAP1	-0.596778	2.92779e-95	3.88664e-91	0.55	0.875	HSC
DDX17	0.116153	1.61652e-94	2.14594e-90	0.575	0.737	HSC
PDCD7	0.269454	3.12669e-94	4.15068e-90	0.187	0.09	HSC
RAMP1	-0.402456	3.46825e-94	4.6041e-90	0.072	0.348	HSC
CDV3	0.286167	1.11566e-92	1.48104e-88	0.198	0.102	HSC
SEPHS2	0.336676	1.83798e-92	2.43992e-88	0.154	0.005	HSC
AES	0.264862	1.42932e-91	1.89743e-87	0.325	0.288	HSC
PTEN	0.313182	1.69996e-91	2.2567e-87	0.246	0.176	HSC
LRRFIP1	0.392125	8.2291e-91	1.09241e-86	0.628	0.661	HSC
PRR4	-0.297146	3.29667e-89	4.37633e-85	0.067	0.303	HSC
KRT18	-0.683494	5.57144e-89	7.39609e-85	0.245	0.708	HSC
C6orf48	-0.104453	1.33215e-88	1.76844e-84	0.964	0.999	HSC
EIF3L	-0.095347	1.67953e-88	2.22958e-84	0.958	0.995	HSC
IFI16	-0.61333	1.85244e-88	2.45912e-84	0.623	0.918	HSC
TRIM8	0.297761	2.07038e-87	2.74843e-83	0.155	0.039	HSC
MBNL1	0.315872	2.60884e-87	3.46324e-83	0.377	0.364	HSC
LYN	0.32222	8.76977e-87	1.16419e-82	0.228	0.136	HSC
BST2	-0.543599	2.63404e-85	3.49668e-81	0.87	0.997	HSC
NDUFB9	-0.342694	4.3392e-85	5.76029e-81	0.559	0.843	HSC
RPS18	-0.148418	5.9711e-85	7.92664e-81	1	1	HSC
NPR3	0.417654	1.58445e-84	2.10336e-80	0.456	0.397	HSC
GTF2I	0.194673	1.6342e-84	2.1694e-80	0.379	0.436	HSC
HP1BP3	0.485845	2.29195e-84	3.04256e-80	0.384	0.26	HSC
URI1	0.269552	8.45894e-84	1.12292e-79	0.216	0.137	HSC
NFE2	-0.710861	1.4309e-83	1.89952e-79	0.321	0.775	HSC
RPLP0	-0.283446	7.32914e-83	9.72944e-79	1	1	HSC
PRH1	0.333613	1.53199e-82	2.03372e-78	0.148	0.008	HSC
BTG1	0.155186	2.87216e-82	3.81279e-78	0.29	0.366	HSC
TPGS1	0.18511	3.78309e-82	5.02206e-78	0.09	0.003	HSC
IKZF1	0.261197	1.18719e-81	1.57599e-77	0.255	0.215	HSC
XPO1	0.291718	2.75763e-81	3.66076e-77	0.235	0.15	HSC
CHPT1	0.228883	1.40892e-80	1.87034e-76	0.121	0.026	HSC
SAP30	0.202701	2.25048e-80	2.98751e-76	0.103	0.012	HSC
IFI44	-0.728348	2.68492e-80	3.56423e-76	0.148	0.59	HSC
PTP4A2	0.222409	4.28734e-80	5.69145e-76	0.279	0.282	HSC
STK17B	0.553207	4.38454e-80	5.82048e-76	0.288	0.078	HSC
RBM39	0.588926	5.03409e-80	6.68275e-76	0.74	0.675	HSC
BPTF	0.223871	2.06736e-79	2.74442e-75	0.432	0.514	HSC
EGLN2	-0.273669	2.29188e-79	3.04247e-75	0.047	0.252	HSC
VAV3	0.21619	2.01347e-78	2.67288e-74	0.161	0.088	HSC
JPX	0.445762	2.61139e-78	3.46662e-74	0.323	0.176	HSC
LST1	-0.719692	8.14494e-78	1.08124e-73	0.725	0.958	HSC
RPL10A	0.0212112	9.90077e-78	1.31433e-73	1	1	HSC
RPL19	-0.335981	1.27393e-77	1.69114e-73	1	1	HSC
ALYREF	0.217252	2.01149e-77	2.67025e-73	0.117	0.026	HSC
FOSB	0.722354	3.92453e-77	5.20982e-73	0.289	0.072	HSC
COX6B1	-0.353416	3.95393e-77	5.24885e-73	0.908	0.989	HSC
TSC22D1	1.20718	5.92397e-77	7.86407e-73	0.781	0.572	HSC
HLA-DRA	-0.220474	1.33282e-76	1.76932e-72	0.984	0.999	HSC
HMGN2	0.925115	4.53591e-76	6.02142e-72	0.808	0.644	HSC
HIST1H1D	0.300489	5.19438e-76	6.89554e-72	0.182	0.084	HSC
KLF6	0.964403	1.20777e-75	1.60332e-71	0.482	0.238	HSC
MZT2A	0.0713976	5.23421e-75	6.94841e-71	0.426	0.6	HSC
BRD7	0.264301	1.293e-74	1.71646e-70	0.197	0.115	HSC
TNFSF13B	-0.68358	1.96655e-74	2.6106e-70	0.366	0.783	HSC
MFSD14C	0.197194	2.42064e-74	3.2134e-70	0.089	0.001	HSC
CANX	0.340106	4.46829e-74	5.93165e-70	0.43	0.398	HSC
CLEC11A	-1.00848	5.68561e-74	7.54765e-70	0.199	0.706	HSC
MT-ND4L	0.500541	6.03981e-74	8.01785e-70	0.443	0.308	HSC
BTF3	-0.0437208	7.64329e-74	1.01465e-69	1	1	HSC
DDX5	0.726698	1.48232e-73	1.96778e-69	0.857	0.835	HSC
MAP3K8	0.455562	4.57167e-73	6.06889e-69	0.204	0.062	HSC
CCT3	-0.574408	6.62973e-73	8.80097e-69	0.705	0.945	HSC
UROD	-0.484781	7.7688e-73	1.03131e-68	0.448	0.797	HSC
HLA-DPB1	-0.338113	1.18879e-72	1.57812e-68	0.919	0.995	HSC
PRSS21	-0.382172	2.60788e-72	3.46196e-68	0.088	0.382	HSC
RSRP1	0.508915	3.52097e-72	4.67408e-68	0.449	0.31	HSC
MXD4	0.251878	2.19974e-71	2.92016e-67	0.208	0.136	HSC
PDCD2	0.151634	8.93593e-71	1.18624e-66	0.217	0.217	HSC
EEF2	-0.141212	1.96484e-70	2.60833e-66	0.975	1	HSC
RAD50	-0.326739	2.6164e-70	3.47328e-66	0.105	0.36	HSC
PIM3	0.194788	5.81485e-70	7.71922e-66	0.128	0.068	HSC
BCL11A	0.165051	1.35094e-69	1.79338e-65	0.461	0.576	HSC
UBE2R2	0.314506	1.37485e-69	1.82511e-65	0.274	0.187	HSC
BCL7C	0.190973	4.22793e-69	5.61258e-65	0.118	0.045	HSC
CMPK1	0.228551	4.75958e-69	6.31834e-65	0.175	0.108	HSC
KANSL1	0.291321	5.32817e-69	7.07315e-65	0.235	0.146	HSC
LAMP1	0.203652	3.02578e-68	4.01672e-64	0.138	0.055	HSC
PHGDH	-0.644151	1.15126e-67	1.5283e-63	0.266	0.689	HSC
SRRM1	0.571432	2.40594e-67	3.19389e-63	0.628	0.549	HSC
CDK13	0.276301	3.66469e-67	4.86487e-63	0.159	0.05	HSC
MAZ	0.18217	9.41823e-67	1.25027e-62	0.172	0.129	HSC
CDK6	0.0675453	2.33865e-66	3.10456e-62	0.585	0.767	HSC
EIF3B	0.209837	2.97502e-66	3.94934e-62	0.172	0.101	HSC
WASF2	0.372992	4.39783e-66	5.83812e-62	0.454	0.411	HSC
C1orf43	-0.526758	1.33449e-65	1.77153e-61	0.405	0.771	HSC
A1BG	0.365718	1.34776e-65	1.78915e-61	0.165	0.003	HSC
BCLAF1	0.382499	1.41829e-65	1.88278e-61	0.459	0.418	HSC
TMEM98	-0.319941	1.72367e-65	2.28818e-61	0.106	0.362	HSC
HNRNPA3	0.491956	3.64965e-65	4.84491e-61	0.78	0.781	HSC
DNTT	0.364733	3.80934e-65	5.0569e-61	0.138	0.029	HSC
ZC3H11A	-0.260204	4.84095e-65	6.42637e-61	0.048	0.246	HSC
GYPC	-0.587118	1.1028e-64	1.46397e-60	0.771	0.956	HSC
NDUFS2	-0.306383	1.35334e-64	1.79656e-60	0.316	0.606	HSC
SNHG7	-1.35371	3.36859e-64	4.4718e-60	0.407	0.952	HSC
BLOC1S4	0.143857	5.75729e-64	7.64281e-60	0.076	0.004	HSC
TBL1XR1	0.254088	6.99172e-64	9.2815e-60	0.286	0.237	HSC
PDE4B	0.381187	1.02047e-63	1.35467e-59	0.172	0.02	HSC
GABPB1-AS1	0.387294	1.27326e-63	1.69026e-59	0.68	0.716	HSC
TNRC18	0.213422	1.4092e-63	1.87072e-59	0.149	0.068	HSC
C12orf57	-0.900567	1.56017e-63	2.07113e-59	0.59	0.948	HSC
RPL17	0.596512	3.2178e-63	4.27163e-59	0.686	0.672	HSC
GAPDH	-0.572905	3.56121e-63	4.72751e-59	0.995	1	HSC
HLA-DPA1	-0.344919	5.67933e-63	7.53931e-59	0.914	0.996	HSC
EIF4B	0.0257263	5.9049e-63	7.83876e-59	0.594	0.766	HSC
ADSL	-0.277175	6.2812e-63	8.33829e-59	0.17	0.421	HSC
TMBIM4	0.725286	8.07811e-63	1.07237e-58	0.53	0.286	HSC
NR4A2	0.445371	2.33024e-62	3.09339e-58	0.167	0.004	HSC
MT-ND2	-0.277423	2.75302e-62	3.65464e-58	1	1	HSC
JTB	-0.646911	2.76567e-62	3.67143e-58	0.533	0.884	HSC
TRIM28	0.139876	3.11093e-62	4.12976e-58	0.21	0.206	HSC
NBEAL1	0.491522	4.28351e-62	5.68637e-58	0.56	0.807	HSC
IQGAP2	-0.0721529	1.47221e-61	1.95437e-57	0.455	0.68	HSC
SRSF5	0.457556	4.67779e-61	6.20977e-57	0.965	0.981	HSC
GABPB1	-0.509518	6.36641e-61	8.45141e-57	0.196	0.552	HSC
PARK7	0.646945	1.45544e-60	1.9321e-56	0.824	0.776	HSC
SNHG19	-0.353764	1.56449e-60	2.07687e-56	0.272	0.552	HSC
EIF4G3	0.282505	2.40689e-60	3.19514e-56	0.162	0.058	HSC
SLC35D2	0.172237	2.74901e-60	3.64932e-56	0.09	0.016	HSC
HIST3H2A	-0.767849	3.35558e-60	4.45453e-56	0.278	0.663	HSC
ILF2	-0.375519	1.98436e-59	2.63424e-55	0.662	0.913	HSC
PPP1R35	0.166635	1.98941e-59	2.64095e-55	0.1	0.03	HSC
DUSP23	-0.476817	2.96486e-59	3.93585e-55	0.302	0.652	HSC
ZNF787	0.155545	4.62534e-59	6.14014e-55	0.091	0.024	HSC
AKR1C3	0.665779	9.42721e-59	1.25146e-54	0.595	0.414	HSC
ZNF385D	-0.490915	1.07475e-58	1.42673e-54	0.05	0.36	HSC
CD9	-0.411646	1.25238e-58	1.66253e-54	0.103	0.387	HSC
RPL26	0.570399	1.66319e-58	2.20789e-54	0.999	1	HSC
CELF2	0.160672	2.86579e-58	3.80433e-54	0.552	0.662	HSC
PHF20	0.609832	3.10194e-58	4.11783e-54	0.392	0.193	HSC
STMN1	0.896513	1.06942e-57	1.41965e-53	0.902	0.857	HSC
CBX3	0.22589	1.31191e-57	1.74157e-53	0.408	0.458	HSC
MCL1	0.592943	1.56042e-57	2.07146e-53	0.309	0.169	HSC
PPT1	-0.249766	2.73966e-57	3.6369e-53	0.386	0.643	HSC
PABPC3	-0.125485	2.9747e-57	3.94891e-53	0.101	0.24	HSC
ECI1	0.15079	5.22118e-57	6.93112e-53	0.095	0.032	HSC
EXOSC6	0.19939	1.80311e-56	2.39362e-52	0.139	0.069	HSC
PTGER4	0.248025	2.12339e-56	2.8188e-52	0.133	0.04	HSC
CHST12	-0.431781	2.31577e-56	3.07418e-52	0.447	0.775	HSC
EIF1AX	0.427252	2.46129e-56	3.26737e-52	0.678	0.655	HSC
STT3B	0.219888	3.38216e-56	4.48982e-52	0.197	0.138	HSC
AHNAK	0.304902	6.12441e-56	8.13016e-52	0.176	0.071	HSC
RPL39	0.893397	1.13805e-55	1.51076e-51	1	1	HSC
PHACTR4	0.365293	1.6338e-55	2.16887e-51	0.237	0.106	HSC
HSD17B11	-0.0247676	1.7311e-55	2.29803e-51	0.759	0.906	HSC
SERPING1	-0.426377	1.75854e-55	2.33446e-51	0.276	0.6	HSC
RNASEH2A	-0.236933	3.2587e-55	4.32593e-51	0.057	0.236	HSC
HMGB1	0.418118	3.58436e-55	4.75823e-51	0.977	0.994	HSC
ANKRD11	0.135495	6.03848e-55	8.01609e-51	0.313	0.358	HSC
DNAJC21	0.22799	1.19048e-54	1.58037e-50	0.212	0.16	HSC
COX7C	0.0905102	1.43744e-54	1.9082e-50	0.983	1	HSC
MYCBP2	0.110363	1.81395e-54	2.40801e-50	0.345	0.445	HSC
GATAD1	0.227438	2.06329e-54	2.73902e-50	0.158	0.093	HSC
DDOST	0.517952	4.40727e-54	5.85065e-50	0.474	0.33	HSC
FLT3	0.316526	4.57347e-54	6.07128e-50	0.245	0.163	HSC
CD164	0.611718	6.15741e-54	8.17397e-50	0.875	0.912	HSC
CITED2	0.274187	6.17417e-54	8.19621e-50	0.159	0.074	HSC
BRAF	0.215871	1.42132e-53	1.88681e-49	0.123	0.038	HSC
RPS3	-0.0945827	2.17074e-53	2.88166e-49	1	1	HSC
GTPBP6	0.147683	2.3157e-53	3.07409e-49	0.098	0.038	HSC
SF3B4	-0.377474	2.80325e-53	3.72132e-49	0.226	0.54	HSC
CCDC88A	0.194838	2.87324e-53	3.81423e-49	0.29	0.29	HSC
ANGPT1	0.348432	4.0698e-53	5.40265e-49	0.315	0.217	HSC
PABPN1	0.225683	4.37655e-53	5.80987e-49	0.342	0.328	HSC
RPSA	-0.4357	5.71131e-53	7.58176e-49	0.999	1	HSC
ZEB2	0.280736	8.8224e-53	1.17117e-48	0.313	0.291	HSC
EFNA1	-0.413206	1.09256e-52	1.45037e-48	0.038	0.305	HSC
BRK1	-0.0595968	4.32179e-52	5.73718e-48	0.772	0.928	HSC
TOP2B	0.194375	5.3564e-52	7.11062e-48	0.235	0.201	HSC
YY1	0.0631926	5.43488e-52	7.21481e-48	0.322	0.411	HSC
OGT	0.211685	6.54098e-52	8.68316e-48	0.199	0.147	HSC
AP3S1	-0.352087	9.3999e-52	1.24784e-47	0.325	0.633	HSC
HLF	0.30689	1.06829e-51	1.41816e-47	0.135	0.018	HSC
SPTBN1	0.264622	1.68192e-51	2.23275e-47	0.258	0.184	HSC
RPS13	-0.0171754	2.72579e-51	3.61849e-47	1	1	HSC
RERE	0.226989	1.24185e-50	1.64855e-46	0.158	0.092	HSC
JAML	0.462203	4.8476e-50	6.43519e-46	0.221	0.039	HSC
MTPN	0.1733	5.76004e-50	7.64645e-46	0.505	0.604	HSC
UBE2L6	-0.420741	5.8121e-50	7.71557e-46	0.506	0.778	HSC
PPP1R15A	0.667305	1.18468e-49	1.57266e-45	0.409	0.195	HSC
VPS13C	0.216829	1.29036e-49	1.71295e-45	0.181	0.126	HSC
ACTB	-0.0860844	1.71577e-49	2.27769e-45	0.991	0.999	HSC
KCNQ1OT1	0.25871	1.85028e-49	2.45625e-45	0.294	0.317	HSC
CHCHD10	0.09146	2.45356e-49	3.25711e-45	0.128	0.128	HSC
ARID1A	0.287033	3.97842e-49	5.28135e-45	0.247	0.164	HSC
PRKDC	0.176611	5.97366e-49	7.93003e-45	0.291	0.314	HSC
CUL3	0.202039	7.4969e-49	9.95213e-45	0.133	0.06	HSC
ARMC10	0.149079	7.53296e-49	1e-44	0.094	0.033	HSC
LDHB	-0.0225091	8.81133e-49	1.1697e-44	0.985	0.999	HSC
PLCB1	0.153951	1.40388e-48	1.86365e-44	0.097	0.038	HSC
FAU	-0.190897	3.02633e-48	4.01745e-44	1	1	HSC
CD109	0.17802	3.10285e-48	4.11903e-44	0.141	0.079	HSC
PNRC2	0.410549	3.1532e-48	4.18587e-44	0.435	0.343	HSC
PLXDC2	0.272365	4.0738e-48	5.40797e-44	0.152	0.058	HSC
NFIB	-0.262554	4.18463e-48	5.55509e-44	0.095	0.3	HSC
FUS	0.351828	4.92154e-48	6.53335e-44	0.671	0.712	HSC
MFSD14A	-0.15853	6.07634e-48	8.06634e-44	0.054	0.18	HSC
SERBP1	-0.65183	6.28436e-48	8.34249e-44	0.791	0.975	HSC
CCDC152	-0.454573	7.36758e-48	9.78046e-44	0.102	0.431	HSC
RYBP	0.198512	9.08971e-48	1.20666e-43	0.173	0.126	HSC
HNRNPA2B1	0.409524	1.17272e-47	1.55678e-43	0.916	0.953	HSC
SIPA1	0.135568	1.1786e-47	1.56459e-43	0.108	0.069	HSC
C3orf80	0.172946	1.28844e-47	1.71041e-43	0.104	0.052	HSC
ACTR2	0.201758	1.54235e-47	2.04747e-43	0.328	0.334	HSC
HMGB2	0.576296	1.65585e-47	2.19814e-43	0.737	0.678	HSC
FAM133B	0.326288	1.91675e-47	2.54449e-43	0.335	0.267	HSC
PROM1	0.293314	2.22627e-47	2.95537e-43	0.284	0.202	HSC
MPO	0.427611	2.50225e-47	3.32173e-43	0.298	0.179	HSC
CCND2	0.157505	4.54324e-47	6.03115e-43	0.283	0.313	HSC
AFF1	0.196492	4.96577e-47	6.59207e-43	0.129	0.063	HSC
KLF2	0.164957	5.37958e-47	7.14139e-43	0.057	0.001	HSC
HEBP2	-0.0293691	5.87042e-47	7.79298e-43	0.227	0.347	HSC
S100A4	0.690121	1.13587e-46	1.50787e-42	0.89	0.819	HSC
FOXP1	0.508541	1.1994e-46	1.5922e-42	0.601	0.54	HSC
PPP1CB	0.307138	2.39154e-46	3.17477e-42	0.377	0.324	HSC
SMARCA2	0.252707	2.56801e-46	3.40904e-42	0.268	0.222	HSC
WNK1	0.189007	3.40182e-46	4.51591e-42	0.188	0.147	HSC
SRRM2	-0.162608	4.44804e-46	5.90478e-42	0.372	0.634	HSC
RNF125	0.322752	1.13328e-45	1.50443e-41	0.248	0.145	HSC
LCP1	0.111585	2.17093e-45	2.88191e-41	0.395	0.466	HSC
NT5M	0.123935	2.60107e-45	3.45292e-41	0.082	0.031	HSC
RPL13	-0.318514	3.01839e-45	4.00692e-41	1	1	HSC
ABCF2	-0.183417	3.25707e-45	4.32375e-41	0.034	0.167	HSC
SLC25A6	0.270139	3.36005e-45	4.46046e-41	0.97	0.99	HSC
KLF3	0.15911	3.64936e-45	4.84453e-41	0.143	0.108	HSC
SRSF10	0.31936	5.05615e-45	6.71204e-41	0.416	0.381	HSC
EREG	0.558609	5.77737e-45	7.66946e-41	0.301	0.15	HSC
PHB2	0.178677	6.15119e-45	8.1657e-41	0.581	0.671	HSC
DUS1L	0.130311	9.78867e-45	1.29945e-40	0.098	0.044	HSC
BASP1	0.146131	1.25664e-44	1.66819e-40	0.072	0.008	HSC
CUTA	-0.207446	1.58447e-44	2.10338e-40	0.746	0.938	HSC
MT-ATP8	0.168323	1.7869e-44	2.37211e-40	0.107	0.041	HSC
SPEN	0.161272	2.61236e-44	3.46791e-40	0.112	0.057	HSC
LAMTOR5	-0.286435	3.67452e-44	4.87793e-40	0.668	0.892	HSC
HNRNPR	0.284139	4.10432e-44	5.44849e-40	0.558	0.57	HSC
PCDH9	0.394023	5.09496e-44	6.76356e-40	0.311	0.243	HSC
UBC	0.464395	5.70507e-44	7.57349e-40	0.905	0.915	HSC
SIK3	0.185862	7.55333e-44	1.0027e-39	0.105	0.033	HSC
RHOG	-0.284592	1.1011e-43	1.46171e-39	0.369	0.633	HSC
RAB21	0.151211	1.10488e-43	1.46673e-39	0.117	0.06	HSC
FBL	-0.262511	1.70334e-43	2.26119e-39	0.811	0.951	HSC
EIF2S3	0.402049	1.74513e-43	2.31666e-39	0.614	0.596	HSC
TRPS1	0.145576	2.27948e-43	3.02601e-39	0.117	0.068	HSC
SYF2	0.693274	2.50128e-43	3.32045e-39	0.646	0.468	HSC
CLU	-0.12692	2.77505e-43	3.68388e-39	0.259	0.471	HSC
COX7A2	9.81169e-05	3.75771e-43	4.98837e-39	0.848	0.941	HSC
CSNK1G2	0.116762	3.83483e-43	5.09073e-39	0.115	0.087	HSC
IRF7	-0.424108	4.03608e-43	5.3579e-39	0.073	0.342	HSC
TLE4	0.271254	4.09354e-43	5.43418e-39	0.187	0.099	HSC
RPN2	0.605071	4.48833e-43	5.95826e-39	0.595	0.432	HSC
HIGD2A	-0.362713	5.18391e-43	6.88164e-39	0.593	0.871	HSC
KLF10	0.316716	5.52465e-43	7.33397e-39	0.228	0.123	HSC
WIPI2	0.111862	5.84733e-43	7.76233e-39	0.161	0.151	HSC
TCF4	0.00889781	6.7481e-43	8.95811e-39	0.409	0.592	HSC
CPNE1	0.547099	7.16269e-43	9.50848e-39	0.449	0.271	HSC
HCST	0.461187	1.00637e-42	1.33595e-38	0.314	0.183	HSC
TMEM59	-0.121976	1.02004e-42	1.35411e-38	0.808	0.937	HSC
SCAND1	0.278502	1.08661e-42	1.44247e-38	0.437	0.454	HSC
TSR3	0.101895	1.17541e-42	1.56036e-38	0.083	0.04	HSC
SMG1	0.185234	1.55034e-42	2.05808e-38	0.16	0.106	HSC
NCOA3	0.187706	1.84668e-42	2.45147e-38	0.105	0.029	HSC
ANKRD28	0.881237	1.87933e-42	2.49481e-38	0.706	0.592	HSC
WAC	0.197949	3.08181e-42	4.0911e-38	0.29	0.278	HSC
MRPL20	-0.436418	3.10894e-42	4.12712e-38	0.48	0.792	HSC
SRGN	1.28934	4.29155e-42	5.69704e-38	0.857	0.754	HSC
MYB	-0.0322998	4.70128e-42	6.24095e-38	0.244	0.392	HSC
AAED1	0.161494	4.94035e-42	6.55831e-38	0.112	0.055	HSC
S100A6	-0.344536	5.55156e-42	7.3697e-38	0.651	0.902	HSC
ASXL1	0.129283	7.69853e-42	1.02198e-37	0.085	0.038	HSC
PABPC4	0.108219	8.13025e-42	1.07929e-37	0.142	0.129	HSC
GALNT1	0.145519	9.89969e-42	1.31418e-37	0.171	0.139	HSC
TIMM9	-0.244319	1.51795e-41	2.01508e-37	0.444	0.727	HSC
SLK	0.15634	1.94588e-41	2.58315e-37	0.138	0.091	HSC
NSA2	0.259013	2.25559e-41	2.9943e-37	0.707	0.778	HSC
TUBA1A	0.966092	2.26981e-41	3.01317e-37	0.67	0.491	HSC
HNRNPAB	-0.0386227	2.30194e-41	3.05583e-37	0.269	0.419	HSC
YRDC	0.113997	3.52375e-41	4.67778e-37	0.064	0.013	HSC
WSB1	0.356706	5.04034e-41	6.69105e-37	0.446	0.405	HSC
DST	0.221947	6.27459e-41	8.32951e-37	0.202	0.132	HSC
TAP1	-0.427785	6.6127e-41	8.77836e-37	0.126	0.421	HSC
SRSF6	0.482756	7.06467e-41	9.37836e-37	0.428	0.311	HSC
RUNDC3B	-0.332766	7.24066e-41	9.61198e-37	0.014	0.221	HSC
MOB1A	0.268395	8.11351e-41	1.07707e-36	0.268	0.203	HSC
PAXBP1	0.132838	1.06202e-40	1.40984e-36	0.08	0.02	HSC
RABGAP1	0.240078	1.33069e-40	1.76649e-36	0.245	0.201	HSC
LINC01481	-0.153283	1.67334e-40	2.22136e-36	0.053	0.178	HSC
HNRNPH1	0.277204	2.52092e-40	3.34652e-36	0.498	0.531	HSC
HSP90B1	0.38624	3.07695e-40	4.08466e-36	0.605	0.591	HSC
TOP1	0.14302	3.23411e-40	4.29328e-36	0.316	0.361	HSC
PTBP3	0.161295	3.74899e-40	4.97678e-36	0.155	0.114	HSC
RNF187	0.119537	5.00052e-40	6.63819e-36	0.092	0.049	HSC
SUZ12	0.101589	7.73144e-40	1.02635e-35	0.194	0.21	HSC
MLLT11	-0.243592	7.78736e-40	1.03377e-35	0.112	0.316	HSC
NIN	0.150504	8.62094e-40	1.14443e-35	0.146	0.115	HSC
SLC1A6	0.124722	1.05549e-39	1.40116e-35	0.062	0.014	HSC
TSGA10IP	-0.255621	1.30165e-39	1.72794e-35	0.009	0.171	HSC
APEX1	0.262126	1.31042e-39	1.73958e-35	0.824	0.899	HSC
PTTG1IP	-0.421465	1.32919e-39	1.7645e-35	0.275	0.615	HSC
BOD1L1	0.108721	1.49119e-39	1.97956e-35	0.225	0.245	HSC
YWHAZ	0.250717	2.11942e-39	2.81353e-35	0.477	0.499	HSC
KMT2A	0.0795426	3.03932e-39	4.03469e-35	0.307	0.393	HSC
JMJD1C	0.16544	3.28249e-39	4.35751e-35	0.259	0.287	HSC
ARL5A	-0.322135	3.79807e-39	5.04194e-35	0.121	0.384	HSC
SLC25A36	0.182748	4.12752e-39	5.47929e-35	0.263	0.26	HSC
RPF1	-0.231886	4.36458e-39	5.79397e-35	0.185	0.407	HSC
SSBP4	0.028202	4.45749e-39	5.91732e-35	0.269	0.348	HSC
EEF1A1	-0.133457	4.74825e-39	6.3033e-35	1	1	HSC
RTN4	-0.204749	5.16243e-39	6.85313e-35	0.438	0.736	HSC
PAWR	0.143572	5.86445e-39	7.78506e-35	0.13	0.085	HSC
ZMYND8	0.235091	6.84222e-39	9.08305e-35	0.232	0.167	HSC
FAM89B	0.0986836	7.30061e-39	9.69156e-35	0.074	0.032	HSC
TNFRSF1A	-0.61223	7.77666e-39	1.03235e-34	0.292	0.724	HSC
PMVK	-0.363528	8.6433e-39	1.1474e-34	0.27	0.585	HSC
RBM26	0.151467	1.01626e-38	1.34908e-34	0.211	0.21	HSC
PNN	0.00256685	1.23015e-38	1.63303e-34	0.653	0.823	HSC
TMSB4X	0.166878	1.30047e-38	1.72638e-34	0.998	0.999	HSC
ZBED3	0.129553	1.50671e-38	2.00016e-34	0.151	0.133	HSC
PRDM2	0.188219	1.63375e-38	2.1688e-34	0.111	0.053	HSC
ALDH3B1	-0.278669	1.72629e-38	2.29165e-34	0.03	0.211	HSC
LYSMD2	-0.0144947	1.91755e-38	2.54555e-34	0.175	0.278	HSC
TARBP1	0.242615	2.36139e-38	3.13474e-34	0.23	0.165	HSC
2007-03-01	0.212423	2.96526e-38	3.93639e-34	0.233	0.179	HSC
UBE2B	0.192972	3.89297e-38	5.16792e-34	0.342	0.369	HSC
LSM7	-0.48963	3.96487e-38	5.26337e-34	0.87	0.989	HSC
PTMA	0.380831	4.86695e-38	6.46088e-34	1	1	HSC
XBP1	-0.935391	6.20391e-38	8.23569e-34	0.495	0.931	HSC
SESN3	0.165164	6.47012e-38	8.58909e-34	0.122	0.086	HSC
CLEC9A	-0.365956	7.61952e-38	1.01149e-33	0.239	0.533	HSC
PDLIM1	-0.405267	8.73197e-38	1.15917e-33	0.213	0.517	HSC
ARHGDIB	0.825947	1.19612e-37	1.58786e-33	0.986	0.992	HSC
QKI	0.154174	1.34325e-37	1.78317e-33	0.128	0.076	HSC
FOS	1.38815	1.36295e-37	1.80931e-33	0.728	0.494	HSC
DOCK2	0.157598	1.68568e-37	2.23774e-33	0.184	0.161	HSC
TUSC1	0.114392	2.36691e-37	3.14207e-33	0.062	0.015	HSC
ZBTB7A	0.121039	2.43559e-37	3.23324e-33	0.096	0.051	HSC
KDM2A	0.162811	2.5731e-37	3.41579e-33	0.123	0.062	HSC
DNAJB14	0.216118	2.67242e-37	3.54764e-33	0.21	0.157	HSC
AURKAIP1	-0.544785	3.10142e-37	4.11714e-33	0.401	0.778	HSC
PGP	0.0963564	3.16306e-37	4.19897e-33	0.05	0.007	HSC
DNAJC8	0.599871	3.30835e-37	4.39183e-33	0.558	0.402	HSC
SIAH2	0.129522	5.51838e-37	7.32565e-33	0.074	0.02	HSC
PDCD4	0.28638	5.72564e-37	7.60079e-33	0.367	0.318	HSC
FMNL1	0.123006	6.24359e-37	8.28837e-33	0.153	0.129	HSC
RASAL3	0.116314	6.30856e-37	8.37461e-33	0.066	0.021	HSC
NCK2	0.121502	7.73123e-37	1.02632e-32	0.079	0.028	HSC
LENG8	0.17428	7.83858e-37	1.04057e-32	0.127	0.07	HSC
ATXN2	0.180449	8.30073e-37	1.10192e-32	0.213	0.175	HSC
TFPI	0.306222	9.21904e-37	1.22383e-32	0.319	0.264	HSC
SLC39A3	-0.840673	1.095e-36	1.45362e-32	0.288	0.8	HSC
KDM1A	0.109322	1.13658e-36	1.50881e-32	0.124	0.106	HSC
HIST1H4C	0.112271	1.2358e-36	1.64053e-32	0.651	0.779	HSC
STRADA	0.113755	1.40595e-36	1.8664e-32	0.053	0	HSC
RPS5	-0.117485	1.42299e-36	1.88902e-32	1	1	HSC
TRIM73	0.129446	1.51353e-36	2.00921e-32	0.076	0.021	HSC
PJA2	0.226625	1.58885e-36	2.1092e-32	0.188	0.125	HSC
ATRX	0.121357	1.8107e-36	2.40371e-32	0.499	0.604	HSC
CCNL1	0.254819	2.45487e-36	3.25884e-32	0.416	0.415	HSC
MDFI	-0.185587	2.53699e-36	3.36786e-32	0	0.115	HSC
H1F0	-0.327708	2.64726e-36	3.51424e-32	0.357	0.591	HSC
CTNNBIP1	0.125492	2.87551e-36	3.81724e-32	0.076	0.024	HSC
AKAP13	0.191397	3.48865e-36	4.63119e-32	0.31	0.297	HSC
MT-ND6	0.164934	3.61013e-36	4.79244e-32	0.156	0.106	HSC
CKS1B	-0.34205	4.31122e-36	5.72315e-32	0.253	0.545	HSC
GOLGB1	0.12974	4.42341e-36	5.87208e-32	0.249	0.268	HSC
MAPK1	0.134479	4.66499e-36	6.19278e-32	0.096	0.051	HSC
EP300	0.145754	5.25855e-36	6.98073e-32	0.111	0.064	HSC
TRAPPC10	0.0935301	5.76779e-36	7.65675e-32	0.05	0.005	HSC
FXYD5	0.0564843	5.78604e-36	7.68097e-32	0.94	0.992	HSC
SMDT1	0.509117	6.1352e-36	8.14448e-32	0.791	0.799	HSC
CCDC71L	0.0935807	9.64688e-36	1.28062e-31	0.059	0.016	HSC
CAPNS1	0.0476839	1.12087e-35	1.48795e-31	0.25	0.311	HSC
CAP1	-0.285635	1.32259e-35	1.75573e-31	0.557	0.809	HSC
TRAF5	0.145317	1.36987e-35	1.8185e-31	0.145	0.103	HSC
UVSSA	0.1088	2.62794e-35	3.48859e-31	0.056	0.012	HSC
NPTN	0.0869403	3.1492e-35	4.18056e-31	0.046	0.004	HSC
TUBB	-0.144771	3.22553e-35	4.28189e-31	0.727	0.918	HSC
HLA-DQB1	-0.417629	4.88768e-35	6.48839e-31	0.394	0.742	HSC
XXYLT1	-0.38489	5.63794e-35	7.48436e-31	0.046	0.293	HSC
PSMD4	-0.305185	5.80778e-35	7.70983e-31	0.52	0.782	HSC
AC002454.1	-0.339159	1.7931e-34	2.38035e-30	0.128	0.394	HSC
FRAT2	0.0812322	1.79913e-34	2.38835e-30	0.037	0	HSC
AVEN	0.0882829	1.87568e-34	2.48996e-30	0.049	0.007	HSC
MEF2C	0.311755	1.98653e-34	2.63712e-30	0.367	0.325	HSC
SOD1	-0.179205	2.28098e-34	3.028e-30	0.849	0.962	HSC
TFEC	0.123366	2.39048e-34	3.17336e-30	0.2	0.209	HSC
MKKS	-0.08965	2.60861e-34	3.46293e-30	0.17	0.333	HSC
GRK6	0.0934887	2.64973e-34	3.51752e-30	0.075	0.036	HSC
IFIT1	-0.404191	2.77145e-34	3.6791e-30	0.068	0.286	HSC
LCOR	0.202451	3.21683e-34	4.27034e-30	0.148	0.081	HSC
RNASET2	-0.129907	3.91415e-34	5.19604e-30	0.335	0.578	HSC
RNF19A	0.188166	4.18353e-34	5.55364e-30	0.159	0.111	HSC
CDK4	-0.304557	4.41357e-34	5.85902e-30	0.432	0.704	HSC
CAST	0.106189	5.13336e-34	6.81453e-30	0.2	0.233	HSC
FGFR1OP2	0.199317	5.25884e-34	6.9811e-30	0.511	0.559	HSC
CISH	-0.324488	5.75464e-34	7.63928e-30	0.048	0.27	HSC
YWHAH	0.0903199	5.85324e-34	7.77018e-30	0.127	0.123	HSC
PSME1	-0.0729463	6.4824e-34	8.60538e-30	0.909	0.973	HSC
ENDOG	0.0927403	8.07841e-34	1.07241e-29	0.053	0.009	HSC
RCC2	0.14757	8.58979e-34	1.14029e-29	0.157	0.121	HSC
SUPT4H1	-0.246732	9.51406e-34	1.26299e-29	0.502	0.743	HSC
SPCS3	0.188314	1.11115e-33	1.47505e-29	0.192	0.15	HSC
TM9SF3	0.123594	1.22832e-33	1.63059e-29	0.123	0.094	HSC
SAV1	0.119598	1.57885e-33	2.09592e-29	0.117	0.088	HSC
OXA1L	-0.174327	1.66556e-33	2.21103e-29	0.44	0.686	HSC
GSPT1	0.0838009	1.72066e-33	2.28417e-29	0.164	0.176	HSC
CDC42SE2	0.14754	2.08081e-33	2.76228e-29	0.294	0.32	HSC
MTA1	0.0743485	2.20621e-33	2.92875e-29	0.097	0.079	HSC
DAZAP1	0.136988	2.28138e-33	3.02853e-29	0.178	0.157	HSC
RYK	0.134679	2.55446e-33	3.39105e-29	0.092	0.042	HSC
SNRNP200	0.148618	2.59386e-33	3.44335e-29	0.222	0.203	HSC
VPREB1	0.191161	2.78195e-33	3.69304e-29	0.087	0.019	HSC
MAP3K12	0.120238	2.85071e-33	3.78432e-29	0.071	0.023	HSC
TIMM10	0.297419	3.40684e-33	4.52258e-29	0.244	0.178	HSC
NAPRT	-0.617624	3.67986e-33	4.88502e-29	0.151	0.551	HSC
PDS5A	0.187128	3.76299e-33	4.99537e-29	0.164	0.114	HSC
MIB1	0.116869	4.27652e-33	5.67708e-29	0.096	0.054	HSC
PPP2R5C	0.18308	4.4765e-33	5.94255e-29	0.183	0.145	HSC
IL18	0.124682	4.54975e-33	6.0398e-29	0.433	0.514	HSC
CALM1	0.240687	4.7821e-33	6.34824e-29	0.457	0.473	HSC
HIPK1	0.173628	5.60443e-33	7.43988e-29	0.149	0.101	HSC
SCNM1	-0.350968	7.23084e-33	9.59893e-29	0.202	0.476	HSC
DDX39A	-0.342818	7.28351e-33	9.66886e-29	0.187	0.451	HSC
OAS1	-0.33077	7.51462e-33	9.97566e-29	0.067	0.276	HSC
MRPL24	-0.186519	8.32758e-33	1.10549e-28	0.238	0.45	HSC
RABAC1	0.151896	8.44397e-33	1.12094e-28	0.588	0.691	HSC
ALDH2	0.267547	1.00072e-32	1.32845e-28	0.301	0.242	HSC
LRRC58	0.156144	1.08287e-32	1.43751e-28	0.177	0.145	HSC
DDX39B	0.135223	1.10408e-32	1.46567e-28	0.089	0.042	HSC
GNPTAB	0.0777343	1.23317e-32	1.63703e-28	0.164	0.187	HSC
HEXDC	0.0934569	1.23744e-32	1.6427e-28	0.136	0.124	HSC
SNHG12	0.331329	1.47756e-32	1.96146e-28	0.219	0.114	HSC
ZMYM2	0.23231	1.68325e-32	2.23451e-28	0.23	0.178	HSC
ODF3B	-0.251867	1.79532e-32	2.38328e-28	0.013	0.172	HSC
DDIT4	1.00177	2.09887e-32	2.78625e-28	0.372	0.108	HSC
IER5	0.087965	2.15729e-32	2.86381e-28	0.052	0.012	HSC
IMP3	-0.343519	2.30017e-32	3.05347e-28	0.359	0.679	HSC
PFDN2	-0.324774	2.31562e-32	3.07398e-28	0.521	0.77	HSC
EIF4G2	0.111073	2.85565e-32	3.79088e-28	0.372	0.441	HSC
RGS2	0.441497	2.89515e-32	3.84332e-28	0.165	0.029	HSC
FAM50A	0.0773764	3.55221e-32	4.71556e-28	0.067	0.034	HSC
CUX1	0.158175	3.69512e-32	4.90528e-28	0.273	0.284	HSC
TUBA1B	-0.0527262	3.91871e-32	5.20209e-28	0.855	0.939	HSC
FAM117A	0.0378497	4.52056e-32	6.00104e-28	0.289	0.374	HSC
ACTG1	-0.165513	4.87408e-32	6.47034e-28	0.986	1	HSC
PRCC	-0.261331	5.18668e-32	6.88531e-28	0.186	0.427	HSC
F12	-0.281798	5.93462e-32	7.87821e-28	0.017	0.194	HSC
SCAI	0.207142	6.50918e-32	8.64093e-28	0.194	0.137	HSC
MLXIP	0.161883	7.73111e-32	1.0263e-27	0.23	0.224	HSC
SDHC	-0.214899	8.01587e-32	1.06411e-27	0.465	0.705	HSC
SERF2	-0.00927277	8.19826e-32	1.08832e-27	0.969	0.999	HSC
PRPF8	0.159508	8.42392e-32	1.11828e-27	0.197	0.168	HSC
SLC25A29	-0.00872015	8.60958e-32	1.14292e-27	0.128	0.199	HSC
COTL1	0.105761	8.88779e-32	1.17985e-27	0.071	0.029	HSC
CREBZF	0.157032	1.12343e-31	1.49135e-27	0.134	0.096	HSC
HDGF	0.0417928	1.12818e-31	1.49766e-27	0.19	0.243	HSC
CSNK2A1	0.20891	1.239e-31	1.64477e-27	0.231	0.185	HSC
BSG	-0.106799	1.30586e-31	1.73352e-27	0.493	0.7	HSC
PDZK1IP1	-0.222154	1.37044e-31	1.81925e-27	0.028	0.173	HSC
TMEM165	-0.0820924	1.49777e-31	1.98829e-27	0.17	0.293	HSC
CFLAR	0.233375	1.68989e-31	2.24333e-27	0.296	0.262	HSC
NPDC1	-0.970211	1.70959e-31	2.26948e-27	0.177	0.736	HSC
CALM2	0.134479	1.82857e-31	2.42743e-27	0.94	0.984	HSC
PRDX6	-0.203029	1.84931e-31	2.45496e-27	0.837	0.959	HSC
LPGAT1	0.0896478	1.90448e-31	2.5282e-27	0.088	0.054	HSC
KAT6B	0.127356	1.92829e-31	2.5598e-27	0.21	0.222	HSC
SLC35E1	0.13966	1.96232e-31	2.60498e-27	0.084	0.029	HSC
MRPL9	-0.295895	2.01418e-31	2.67382e-27	0.336	0.607	HSC
KRT8	-0.280626	2.15743e-31	2.86399e-27	0.104	0.321	HSC
RTP4	-0.266965	2.515e-31	3.33867e-27	0.088	0.299	HSC
KLF13	0.141567	2.60323e-31	3.45579e-27	0.089	0.037	HSC
EFHD2	0.107523	2.78466e-31	3.69663e-27	0.075	0.033	HSC
PRPF38B	-0.534699	2.89494e-31	3.84303e-27	0.438	0.789	HSC
CIITA	0.11981	3.13881e-31	4.16678e-27	0.081	0.037	HSC
CASD1	0.10877	3.52956e-31	4.68549e-27	0.069	0.021	HSC
PRSS2	0.796591	3.88428e-31	5.15638e-27	0.187	0.059	HSC
ELAVL1	0.120141	4.08244e-31	5.41943e-27	0.141	0.111	HSC
PLAGL1	0.121214	4.37208e-31	5.80394e-27	0.25	0.266	HSC
CTCF	0.079476	4.68304e-31	6.21674e-27	0.155	0.174	HSC
MAN1A1	0.123561	5.08166e-31	6.74591e-27	0.142	0.124	HSC
CLPTM1L	0.096859	5.25379e-31	6.97441e-27	0.089	0.054	HSC
RICTOR	0.175229	5.38826e-31	7.15292e-27	0.178	0.135	HSC
GPATCH2L	0.174454	5.42115e-31	7.19658e-27	0.223	0.207	HSC
TMA7	0.0407845	5.67644e-31	7.53547e-27	0.848	0.945	HSC
N4BP2L2	0.261214	6.00188e-31	7.96749e-27	0.691	0.752	HSC
KCMF1	0.0977006	6.02763e-31	8.00168e-27	0.085	0.049	HSC
C6orf62	0.129958	7.13685e-31	9.47416e-27	0.206	0.212	HSC
SH3GLB2	0.0876143	7.32943e-31	9.72982e-27	0.055	0.018	HSC
PSME2	-0.254831	7.47596e-31	9.92434e-27	0.648	0.866	HSC
USP22	0.123991	8.53161e-31	1.13257e-26	0.211	0.213	HSC
SF3A2	-0.26117	8.54553e-31	1.13442e-26	0.127	0.336	HSC
MDK	0.0658261	1.03106e-30	1.36873e-26	0.576	0.718	HSC
CCNY	0.158914	1.05056e-30	1.39462e-26	0.157	0.117	HSC
PPIP5K2	0.160069	1.07296e-30	1.42435e-26	0.201	0.181	HSC
HNRNPA0	-0.100589	1.3484e-30	1.79e-26	0.651	0.825	HSC
SPN	0.270506	1.4945e-30	1.98394e-26	0.516	0.529	HSC
FBXO11	0.138935	1.5042e-30	1.99682e-26	0.097	0.047	HSC
RAPGEF2	0.187878	1.56896e-30	2.08279e-26	0.123	0.066	HSC
IL10RB	-0.116345	1.67275e-30	2.22058e-26	0.041	0.131	HSC
EDF1	-0.253599	1.95168e-30	2.59086e-26	0.831	0.967	HSC
ELK3	0.132607	2.0549e-30	2.72788e-26	0.141	0.115	HSC
RAB11FIP1	0.131115	2.08937e-30	2.77364e-26	0.073	0.026	HSC
LRPPRC	0.138759	2.24054e-30	2.97431e-26	0.153	0.139	HSC
DYNLRB1	0.369613	2.27131e-30	3.01517e-26	0.478	0.423	HSC
STK11	0.0843218	2.30788e-30	3.0637e-26	0.063	0.028	HSC
EVA1B	-0.0761931	2.53676e-30	3.36755e-26	0.152	0.272	HSC
STAG2	0.233314	2.55183e-30	3.38756e-26	0.295	0.272	HSC
RPL23	-0.168761	2.68274e-30	3.56133e-26	0.999	1	HSC
PEF1	-0.304987	2.76097e-30	3.66519e-26	0.24	0.513	HSC
CACYBP	-0.369183	2.88654e-30	3.83188e-26	0.435	0.739	HSC
PHF3	0.0415944	3.71077e-30	4.92605e-26	0.278	0.377	HSC
SLC25A33	0.0773357	3.98425e-30	5.28909e-26	0.051	0.011	HSC
IL12A-AS1	0.100683	4.47432e-30	5.93966e-26	0.046	0.005	HSC
U2SURP	0.242229	4.66071e-30	6.18709e-26	0.467	0.504	HSC
PCMTD1	0.122004	4.77001e-30	6.33218e-26	0.232	0.253	HSC
AGGF1	-0.256725	5.63003e-30	7.47387e-26	0.06	0.267	HSC
WDFY2	0.217186	6.29191e-30	8.35251e-26	0.18	0.124	HSC
N4BP2	0.143956	6.34951e-30	8.42897e-26	0.15	0.104	HSC
CLDN10	-0.148973	6.67291e-30	8.85829e-26	0.18	0.352	HSC
UBALD2	0.125647	6.80847e-30	9.03824e-26	0.136	0.108	HSC
RGS1	0.22678	8.06127e-30	1.07013e-25	0.061	0	HSC
NFAT5	0.145398	8.33302e-30	1.10621e-25	0.14	0.101	HSC
ZNF22	-0.321827	9.44182e-30	1.2534e-25	0.604	0.852	HSC
ANKLE2	0.120894	1.16987e-29	1.553e-25	0.111	0.072	HSC
ATP2C1	0.196545	1.28449e-29	1.70516e-25	0.219	0.173	HSC
TLN1	0.0831469	1.35399e-29	1.79742e-25	0.317	0.382	HSC
CORO1A	0.466397	1.41576e-29	1.87941e-25	0.544	0.471	HSC
EMB	0.200672	1.5373e-29	2.04076e-25	0.208	0.167	HSC
VPS72	-0.217305	1.68329e-29	2.23456e-25	0.224	0.454	HSC
TMED2	-0.0134673	1.75231e-29	2.32619e-25	0.451	0.635	HSC
ADA	0.29422	1.94953e-29	2.588e-25	0.273	0.214	HSC
ABCC1	0.132471	1.99713e-29	2.65119e-25	0.098	0.053	HSC
SENP6	0.0353314	2.0175e-29	2.67824e-25	0.202	0.262	HSC
SPTLC1	0.19595	2.07779e-29	2.75827e-25	0.104	0.02	HSC
UBE2H	0.150253	2.11164e-29	2.8032e-25	0.099	0.051	HSC
EIF2S2	0.529094	2.14226e-29	2.84386e-25	0.537	0.44	HSC
CD47	0.113455	2.26974e-29	3.01309e-25	0.334	0.401	HSC
AP2M1	-0.102545	2.38483e-29	3.16586e-25	0.636	0.841	HSC
REL	0.223752	2.43027e-29	3.22618e-25	0.243	0.194	HSC
ARID5A	-0.215945	2.47797e-29	3.2895e-25	0.119	0.307	HSC
UTRN	0.131437	3.26775e-29	4.33794e-25	0.192	0.184	HSC
MDFIC	0.0920712	3.29637e-29	4.37593e-25	0.05	0.008	HSC
SUB1	0.189334	3.35118e-29	4.44869e-25	0.843	0.93	HSC
BNIP3L	0.363709	3.37047e-29	4.4743e-25	0.496	0.476	HSC
NUMA1	0.105598	3.61426e-29	4.79792e-25	0.158	0.146	HSC
DYRK1A	0.112383	3.64019e-29	4.83236e-25	0.09	0.045	HSC
ARPC3	0.184927	3.76451e-29	4.99739e-25	0.919	0.977	HSC
TLK1	0.130445	4.10295e-29	5.44667e-25	0.203	0.195	HSC
PDE7A	0.135218	4.15394e-29	5.51435e-25	0.145	0.121	HSC
HNRNPL	0.127794	4.23373e-29	5.62027e-25	0.168	0.143	HSC
TIMM17A	-0.233957	4.6525e-29	6.1762e-25	0.138	0.347	HSC
MEAF6	-0.209794	4.83572e-29	6.41942e-25	0.442	0.691	HSC
CNOT6L	0.160767	4.93329e-29	6.54894e-25	0.154	0.113	HSC
SCCPDH	-0.301713	5.17299e-29	6.86715e-25	0.45	0.732	HSC
PSMB2	-0.299658	5.34392e-29	7.09405e-25	0.465	0.734	HSC
NACA2	-0.117118	8.4718e-29	1.12463e-24	0.249	0.48	HSC
ATF7IP2	0.530815	9.1149e-29	1.21e-24	0.403	0.272	HSC
DAPK1	0.141612	1.11004e-28	1.47358e-24	0.199	0.18	HSC
PRSS57	-0.262294	1.16601e-28	1.54788e-24	0.82	0.961	HSC
SLC25A28	0.103251	1.19552e-28	1.58706e-24	0.074	0.036	HSC
LIMS1	0.316839	1.19896e-28	1.59161e-24	0.623	0.635	HSC
SHANK3	0.0750516	1.39821e-28	1.85612e-24	0.039	0.003	HSC
PIGP	0.395797	1.41602e-28	1.87976e-24	0.341	0.244	HSC
EMID1	0.116863	1.72639e-28	2.29178e-24	0.128	0.108	HSC
CLN3	-0.16064	1.80327e-28	2.39384e-24	0.05	0.17	HSC
SATB1	0.0561873	1.8713e-28	2.48416e-24	0.244	0.292	HSC
NUFIP2	0.104876	1.91165e-28	2.53771e-24	0.165	0.164	HSC
PTPRC	0.0410566	1.95721e-28	2.59819e-24	0.592	0.726	HSC
TBCA	-0.118966	2.49729e-28	3.31515e-24	0.727	0.904	HSC
SPOCK3	-0.155975	2.54949e-28	3.38445e-24	0.033	0.145	HSC
GSDMD	-0.507581	2.63242e-28	3.49454e-24	0.309	0.677	HSC
TNFAIP3	0.211241	2.72055e-28	3.61153e-24	0.106	0.043	HSC
PSMB5	-0.203953	3.27717e-28	4.35044e-24	0.437	0.68	HSC
IL1B	-0.162274	3.30414e-28	4.38624e-24	0.474	0.713	HSC
NOP16	-0.241707	3.65196e-28	4.84798e-24	0.12	0.308	HSC
C8orf82	0.0769162	3.82237e-28	5.07419e-24	0.038	0.005	HSC
PNISR	0.103733	4.4799e-28	5.94707e-24	0.908	0.967	HSC
MSRB3	0.102751	4.50612e-28	5.98187e-24	0.391	0.459	HSC
TMPO	0.119425	4.68365e-28	6.21754e-24	0.202	0.216	HSC
RPS23	-0.0197934	4.88202e-28	6.48088e-24	1	1	HSC
SNRPD3	0.17475	4.89505e-28	6.49818e-24	0.495	0.564	HSC
CLSTN1	0.129505	5.27967e-28	7.00877e-24	0.093	0.041	HSC
SON	0.482271	5.38134e-28	7.14373e-24	0.632	0.618	HSC
NOP2	-0.129489	5.77766e-28	7.66985e-24	0.024	0.121	HSC
PLSCR1	-0.375894	5.93454e-28	7.8781e-24	0.236	0.525	HSC
UQCRHL	-0.011828	6.39756e-28	8.49275e-24	0.12	0.206	HSC
LPCAT2	0.215547	6.83757e-28	9.07688e-24	0.187	0.133	HSC
UBE2S	-0.00209505	6.96028e-28	9.23977e-24	0.117	0.173	HSC
SCARB2	0.122421	6.96314e-28	9.24356e-24	0.139	0.107	HSC
TAF1D	0.262176	7.00426e-28	9.29816e-24	0.716	0.749	HSC
STAG3	-0.366754	7.61532e-28	1.01093e-23	0.154	0.43	HSC
C16orf72	0.105564	8.15815e-28	1.08299e-23	0.107	0.079	HSC
TMF1	0.129596	8.48755e-28	1.12672e-23	0.212	0.212	HSC
TRAPPC3	-0.147934	8.5144e-28	1.13029e-23	0.302	0.51	HSC
SPG7	0.202395	8.77362e-28	1.1647e-23	0.218	0.186	HSC
MRPS21	-0.164019	9.23379e-28	1.22579e-23	0.69	0.88	HSC
PRR13	0.130815	9.29948e-28	1.23451e-23	0.603	0.713	HSC
SLC39A1	-0.289502	1.03292e-27	1.3712e-23	0.133	0.35	HSC
SMARCD2	0.0955576	1.03914e-27	1.37945e-23	0.099	0.07	HSC
CD53	-0.251631	1.09019e-27	1.44722e-23	0.57	0.803	HSC
ESYT2	0.102036	1.17931e-27	1.56553e-23	0.11	0.088	HSC
ETS2	0.0166313	1.1801e-27	1.56658e-23	0.235	0.305	HSC
CD52	0.589787	1.21378e-27	1.6113e-23	0.91	0.89	HSC
COL5A1	0.102183	1.37635e-27	1.82711e-23	0.053	0.004	HSC
PPP2R1A	-0.0511412	1.4082e-27	1.86939e-23	0.376	0.542	HSC
CD44	0.338582	1.48867e-27	1.97621e-23	0.566	0.566	HSC
CTDNEP1	-0.0209659	1.55724e-27	2.06724e-23	0.157	0.229	HSC
GPR171	0.0705624	1.55917e-27	2.06979e-23	0.036	0.003	HSC
PER1	0.164073	1.72363e-27	2.28812e-23	0.087	0.023	HSC
TMED10	0.298131	2.02407e-27	2.68696e-23	0.349	0.289	HSC
MARCKS	0.0698263	2.04876e-27	2.71973e-23	0.031	0	HSC
CXXC5	-0.0405854	2.21491e-27	2.94029e-23	0.347	0.497	HSC
ZNF217	0.100277	2.31102e-27	3.06788e-23	0.064	0.024	HSC
RASGEF1B	0.162464	2.50834e-27	3.32982e-23	0.078	0.012	HSC
VCL	0.159215	2.88011e-27	3.82334e-23	0.104	0.04	HSC
MEG3	-0.388835	3.07797e-27	4.08601e-23	0.084	0.295	HSC
PLEKHO1	-0.0454376	3.50706e-27	4.65562e-23	0.163	0.257	HSC
MPHOSPH9	0.141986	3.62019e-27	4.8058e-23	0.161	0.139	HSC
CLINT1	0.0939116	3.62098e-27	4.80685e-23	0.27	0.317	HSC
EPB41	0.152536	3.79656e-27	5.03993e-23	0.109	0.062	HSC
CDH4	-0.136984	4.03491e-27	5.35634e-23	0.016	0.114	HSC
NKTR	0.154097	4.27659e-27	5.67717e-23	0.41	0.453	HSC
PSMA3-AS1	0.240554	4.34273e-27	5.76497e-23	0.357	0.345	HSC
PUM1	0.0405854	4.64728e-27	6.16926e-23	0.2	0.246	HSC
RAD23A	-0.319303	4.7645e-27	6.32487e-23	0.444	0.725	HSC
TFDP1	0.109546	4.83659e-27	6.42058e-23	0.091	0.053	HSC
ZNF384	0.0892716	5.09315e-27	6.76116e-23	0.054	0.011	HSC
NUDT8	0.0551797	5.2538e-27	6.97441e-23	0.067	0.053	HSC
CREBRF	0.188246	5.32079e-27	7.06335e-23	0.168	0.131	HSC
ATP2A2	0.122715	5.89575e-27	7.82661e-23	0.092	0.047	HSC
TRAPPC1	-0.00616407	6.76322e-27	8.97818e-23	0.519	0.705	HSC
GNB1	-0.00473186	6.94214e-27	9.21569e-23	0.209	0.303	HSC
GALNT7	0.12115	7.50839e-27	9.96739e-23	0.131	0.094	HSC
C1orf174	-0.268161	7.55659e-27	1.00314e-22	0.136	0.377	HSC
SGK3	0.183064	7.93025e-27	1.05274e-22	0.161	0.12	HSC
ATF7IP	0.124073	8.17496e-27	1.08523e-22	0.171	0.159	HSC
SYNGR2	-0.209306	8.53083e-27	1.13247e-22	0.155	0.373	HSC
RC3H2	0.112083	9.09556e-27	1.20743e-22	0.088	0.047	HSC
TRA2A	0.279426	9.35207e-27	1.24149e-22	0.298	0.228	HSC
ARL6IP4	-0.46423	9.39602e-27	1.24732e-22	0.726	0.952	HSC
MAGOH	-0.286784	9.69428e-27	1.28692e-22	0.474	0.745	HSC
COX5A	-0.570933	9.74702e-27	1.29392e-22	0.637	0.931	HSC
RB1CC1	0.0888648	9.97602e-27	1.32432e-22	0.227	0.261	HSC
RPS6KA3	0.135358	1.02899e-26	1.36598e-22	0.114	0.073	HSC
GNB2	0.057123	1.06447e-26	1.41308e-22	0.162	0.189	HSC
ACSS1	0.0714992	1.0957e-26	1.45454e-22	0.099	0.094	HSC
RPL28	-0.356638	1.15901e-26	1.53858e-22	1	1	HSC
LSM2	-0.356875	1.20498e-26	1.59962e-22	0.665	0.919	HSC
PYCR2	-0.224209	1.27882e-26	1.69763e-22	0.357	0.595	HSC
AIF1	0.507336	1.32104e-26	1.75368e-22	0.985	0.988	HSC
KARS	-0.142118	1.35694e-26	1.80134e-22	0.376	0.589	HSC
ABLIM1	0.161992	1.53191e-26	2.03361e-22	0.149	0.103	HSC
UBR4	0.173242	1.55015e-26	2.05783e-22	0.12	0.058	HSC
SLC38A2	0.106958	1.79626e-26	2.38453e-22	0.178	0.178	HSC
INAFM2	0.104762	2.42092e-26	3.21377e-22	0.063	0.018	HSC
ZDHHC2	0.107911	2.62148e-26	3.48001e-22	0.089	0.054	HSC
TMEM50A	0.470736	2.66601e-26	3.53913e-22	0.415	0.288	HSC
HAX1	-0.24382	2.75429e-26	3.65632e-22	0.35	0.621	HSC
ETNK1	0.167453	3.03781e-26	4.0327e-22	0.183	0.153	HSC
EIF1	-0.0976456	3.3658e-26	4.46809e-22	0.998	1	HSC
MIS18BP1	0.12586	3.59012e-26	4.76588e-22	0.322	0.365	HSC
MSL1	0.0985573	3.76049e-26	4.99205e-22	0.095	0.064	HSC
MGAT4B	0.0725557	3.85273e-26	5.11449e-22	0.056	0.03	HSC
NRROS	-0.341087	4.1108e-26	5.45709e-22	0.119	0.365	HSC
FAM111A	0.142756	4.73651e-26	6.28772e-22	0.182	0.174	HSC
IFIT3	-0.420016	4.90975e-26	6.5177e-22	0.07	0.288	HSC
H2AFJ	0.258953	5.22548e-26	6.93682e-22	0.259	0.202	HSC
ARID2	0.146912	5.27444e-26	7.00181e-22	0.121	0.074	HSC
CCDC6	0.124766	6.007e-26	7.9743e-22	0.104	0.078	HSC
GTF3A	-0.65944	6.03017e-26	8.00505e-22	0.522	0.906	HSC
CEBPA	0.064454	6.48057e-26	8.60296e-22	0.059	0.036	HSC
DNAJC10	0.111265	6.65624e-26	8.83616e-22	0.139	0.132	HSC
HOXA3	0.114706	8.50255e-26	1.12871e-21	0.078	0.041	HSC
DNAJC1	-0.0683606	8.51568e-26	1.13046e-21	0.198	0.309	HSC
G3BP2	0.200067	1.01481e-25	1.34717e-21	0.225	0.191	HSC
TGOLN2	0.14761	1.11458e-25	1.47961e-21	0.269	0.28	HSC
APLP2	-0.487948	1.14822e-25	1.52426e-21	0.514	0.819	HSC
PAN3	0.171879	1.16118e-25	1.54147e-21	0.207	0.164	HSC
FAM118A	-0.00110665	1.19594e-25	1.58761e-21	0.133	0.184	HSC
ZFPM1	0.0690251	1.24155e-25	1.64816e-21	0.038	0.007	HSC
BAG2	0.203034	1.26082e-25	1.67374e-21	0.104	0.018	HSC
AMD1	0.290224	1.28429e-25	1.7049e-21	0.533	0.534	HSC
NTPCR	-0.197683	1.31036e-25	1.73951e-21	0.193	0.403	HSC
TRA2B	0.359276	1.35479e-25	1.79848e-21	0.543	0.524	HSC
SFPQ	-0.337334	1.37239e-25	1.82184e-21	0.417	0.743	HSC
USP48	0.165769	1.49849e-25	1.98924e-21	0.145	0.104	HSC
TBC1D5	0.137094	1.5388e-25	2.04276e-21	0.144	0.114	HSC
AKR7A2	-0.114457	1.61007e-25	2.13737e-21	0.19	0.346	HSC
PARP4	0.115706	1.77025e-25	2.35e-21	0.114	0.081	HSC
VEGFB	0.0989684	1.77395e-25	2.35492e-21	0.074	0.042	HSC
NUTM2B-AS1	0.0959141	1.81268e-25	2.40634e-21	0.167	0.167	HSC
ZKSCAN1	0.140856	1.94894e-25	2.58722e-21	0.325	0.353	HSC
HUWE1	0.106023	1.98616e-25	2.63663e-21	0.163	0.164	HSC
BCR	0.0783198	1.99019e-25	2.64197e-21	0.129	0.128	HSC
TAF15	0.255253	1.99145e-25	2.64365e-21	0.32	0.294	HSC
MMRN1	0.132593	2.10254e-25	2.79112e-21	0.198	0.199	HSC
ST8SIA4	0.127242	2.11009e-25	2.80114e-21	0.09	0.047	HSC
FRYL	0.173579	2.24196e-25	2.9762e-21	0.153	0.115	HSC
MED13L	0.0790566	2.39281e-25	3.17646e-21	0.16	0.168	HSC
ARRDC1	-0.25076	2.42015e-25	3.21275e-21	0.102	0.307	HSC
ANKRD17	0.0867512	2.44057e-25	3.23986e-21	0.173	0.187	HSC
SWAP70	0.264885	2.51598e-25	3.33997e-21	0.192	0.106	HSC
NIT2	0.284361	2.63265e-25	3.49485e-21	0.28	0.216	HSC
RNPEPL1	0.0795202	2.79558e-25	3.71113e-21	0.068	0.041	HSC
PPIB	0.0349649	2.85105e-25	3.78477e-21	0.617	0.75	HSC
CIRBP	0.614973	3.14908e-25	4.18041e-21	0.951	0.957	HSC
UBE2Z	0.100368	3.1701e-25	4.2083e-21	0.113	0.091	HSC
DDHD1	0.0889006	3.44987e-25	4.5797e-21	0.128	0.121	HSC
GRB2	0.0201319	3.45731e-25	4.58958e-21	0.207	0.289	HSC
RAB27B	0.164512	3.47929e-25	4.61876e-21	0.082	0.014	HSC
B4GALT6	0.104323	3.58903e-25	4.76444e-21	0.08	0.046	HSC
PKN1	0.000830313	3.6952e-25	4.90538e-21	0.179	0.245	HSC
MEA1	-0.15487	3.81533e-25	5.06485e-21	0.271	0.48	HSC
MBD2	0.0917222	3.85287e-25	5.11469e-21	0.069	0.032	HSC
SETD2	0.0813199	4.03872e-25	5.36141e-21	0.127	0.123	HSC
TMCO1	-0.182315	4.16862e-25	5.53384e-21	0.431	0.657	HSC
EBNA1BP2	-0.412742	5.14627e-25	6.83167e-21	0.279	0.585	HSC
PRKCB	0.121847	5.33004e-25	7.07562e-21	0.237	0.238	HSC
HELZ	0.124291	5.92389e-25	7.86397e-21	0.162	0.159	HSC
OTUD1	0.0652885	6.15951e-25	8.17674e-21	0.037	0.006	HSC
TMEM147	-0.235826	6.42687e-25	8.53167e-21	0.444	0.683	HSC
NFIA	-0.299016	7.45049e-25	9.89052e-21	0.156	0.394	HSC
SYK	0.13914	7.69597e-25	1.02164e-20	0.23	0.221	HSC
AK2	-0.165822	7.95383e-25	1.05587e-20	0.348	0.577	HSC
ZCCHC17	-0.263441	8.46824e-25	1.12416e-20	0.224	0.484	HSC
TMEM259	0.0219255	9.63087e-25	1.2785e-20	0.094	0.116	HSC
CD99	-0.411891	9.98354e-25	1.32531e-20	0.649	0.895	HSC
AMT	-0.0784303	1.00738e-24	1.3373e-20	0.04	0.111	HSC
SMARCA5	0.0893586	1.03827e-24	1.37831e-20	0.221	0.256	HSC
GLI4	0.0714945	1.06194e-24	1.40972e-20	0.043	0.013	HSC
UBXN7	0.112537	1.06479e-24	1.41351e-20	0.095	0.062	HSC
ROCK2	0.0839855	1.18813e-24	1.57724e-20	0.097	0.083	HSC
RBPMS	0.0313232	1.21873e-24	1.61786e-20	0.188	0.252	HSC
MZT2B	-1.03794	1.27322e-24	1.6902e-20	0.47	0.967	HSC
MTRNR2L10	-0.216945	1.32248e-24	1.75559e-20	0.372	0.653	HSC
MRPL16	-0.196777	1.32525e-24	1.75926e-20	0.661	0.851	HSC
RUVBL2	-0.170274	1.33499e-24	1.7722e-20	0.288	0.495	HSC
HMGA2	0.239252	1.42222e-24	1.888e-20	0.139	0.062	HSC
ADNP	0.154701	1.49915e-24	1.99012e-20	0.156	0.104	HSC
HSPA5	0.337427	1.66131e-24	2.20539e-20	0.478	0.467	HSC
AGPAT5	0.139733	1.72259e-24	2.28674e-20	0.126	0.091	HSC
STAT3	0.0840776	1.80282e-24	2.39324e-20	0.284	0.335	HSC
TGFBRAP1	0.117476	1.87186e-24	2.48489e-20	0.134	0.108	HSC
DICER1	0.0637163	1.92082e-24	2.54988e-20	0.137	0.157	HSC
DOCK8	0.186077	2.02809e-24	2.69229e-20	0.251	0.223	HSC
LRRC8A	0.0761592	2.15631e-24	2.8625e-20	0.065	0.04	HSC
CYLD	0.136041	2.18102e-24	2.8953e-20	0.153	0.121	HSC
KANTR	0.0829015	2.27518e-24	3.02031e-20	0.039	0	HSC
ZNF775	0.0512994	2.54446e-24	3.37778e-20	0.026	0	HSC
DDX41	-0.19604	2.57997e-24	3.42491e-20	0.115	0.287	HSC
NDUFS4	-0.0581489	2.58724e-24	3.43456e-20	0.578	0.777	HSC
EIF3E	0.0941022	2.59845e-24	3.44945e-20	0.997	1	HSC
2007-09-01	0.206241	3.09677e-24	4.11096e-20	0.677	0.755	HSC
FKBP1A	0.244496	3.13493e-24	4.16163e-20	0.757	0.853	HSC
AKR1A1	-0.278172	3.25775e-24	4.32466e-20	0.691	0.892	HSC
RBM8A	-0.198716	3.62138e-24	4.80738e-20	0.585	0.793	HSC
ATP6V0B	-0.326916	3.67244e-24	4.87517e-20	0.479	0.764	HSC
ZNF652	0.0669283	3.7988e-24	5.04291e-20	0.118	0.118	HSC
UBE2K	0.20779	4.00495e-24	5.31657e-20	0.243	0.215	HSC
B3GALT6	0.0701885	4.22401e-24	5.60737e-20	0.042	0.012	HSC
ITGA4	0.0487346	4.44776e-24	5.90441e-20	0.347	0.463	HSC
MATK	0.05338	4.47787e-24	5.94437e-20	0.244	0.309	HSC
ARF1	-0.241331	4.52051e-24	6.00097e-20	0.608	0.814	HSC
INPP4B	0.0959321	4.59115e-24	6.09476e-20	0.143	0.134	HSC
TPRA1	-0.237338	4.78819e-24	6.35632e-20	0.055	0.232	HSC
MRPL23	-0.435497	4.83969e-24	6.42469e-20	0.079	0.366	HSC
RAB4B	-0.111041	4.98912e-24	6.62306e-20	0.029	0.116	HSC
RRS1	-0.205633	5.0945e-24	6.76295e-20	0.104	0.288	HSC
NACA	-0.0351935	5.33636e-24	7.08402e-20	1	1	HSC
BCL2	0.0734321	5.3439e-24	7.09403e-20	0.049	0.015	HSC
USP18	-0.204232	6.2036e-24	8.23528e-20	0.024	0.168	HSC
MAPRE2	0.164347	7.96431e-24	1.05726e-19	0.223	0.214	HSC
PSMB3	-0.163598	8.19885e-24	1.0884e-19	0.569	0.775	HSC
CEP68	0.172903	8.21647e-24	1.09074e-19	0.162	0.112	HSC
CD46	0.0812354	8.22249e-24	1.09154e-19	0.18	0.177	HSC
FBRS	0.0779704	8.29937e-24	1.10174e-19	0.088	0.074	HSC
CAPRIN1	0.0502144	8.49457e-24	1.12765e-19	0.227	0.282	HSC
MBD5	0.176949	1.01036e-23	1.34125e-19	0.139	0.084	HSC
COA6	-0.346555	1.02735e-23	1.36381e-19	0.224	0.507	HSC
NUDC	0.355204	1.10895e-23	1.47213e-19	0.44	0.384	HSC
RMND5A	0.117684	1.26486e-23	1.6791e-19	0.099	0.064	HSC
KIF13A	0.0995858	1.38586e-23	1.83973e-19	0.064	0.021	HSC
TCEAL2	-0.111832	1.39619e-23	1.85344e-19	0.058	0.163	HSC
CROCC	0.0731209	1.42186e-23	1.88752e-19	0.035	0.003	HSC
ZNF691	-0.119338	1.69188e-23	2.24597e-19	0.044	0.15	HSC
MEST	-0.139191	1.72182e-23	2.28572e-19	0.374	0.577	HSC
UBTF	0.0970236	1.731e-23	2.2979e-19	0.219	0.233	HSC
SNTB1	0.127292	2.00378e-23	2.66001e-19	0.09	0.048	HSC
LAMTOR2	-0.22698	2.0196e-23	2.68102e-19	0.343	0.591	HSC
PRRC2B	0.0490411	2.14942e-23	2.85335e-19	0.141	0.162	HSC
MIB2	-0.441443	2.17283e-23	2.88443e-19	0.061	0.349	HSC
PRKAR1A	0.178224	2.25838e-23	2.998e-19	0.219	0.175	HSC
IRAK1	0.0784362	2.34983e-23	3.1194e-19	0.078	0.055	HSC
FOSL2	0.148554	2.50774e-23	3.32903e-19	0.083	0.025	HSC
FAF1	0.063214	2.55656e-23	3.39383e-19	0.079	0.066	HSC
INTS6	0.123738	2.57119e-23	3.41325e-19	0.128	0.095	HSC
POLDIP2	-0.269371	2.70564e-23	3.59174e-19	0.117	0.343	HSC
FKBP8	-0.185539	2.83866e-23	3.76832e-19	0.47	0.711	HSC
VPS26B	0.0914942	2.87467e-23	3.81612e-19	0.065	0.032	HSC
ARRDC4	0.0809259	2.92532e-23	3.88337e-19	0.05	0.018	HSC
DDT	0.190173	2.97377e-23	3.94768e-19	0.608	0.675	HSC
BAALC	-0.0253517	3.02069e-23	4.00997e-19	0.177	0.258	HSC
R3HDM2	0.108768	3.03605e-23	4.03035e-19	0.111	0.088	HSC
SBF2	0.185259	3.17742e-23	4.21802e-19	0.123	0.044	HSC
SRSF4	0.10063	3.29341e-23	4.37201e-19	0.233	0.264	HSC
SREK1	0.0741635	3.34306e-23	4.43791e-19	0.282	0.331	HSC
TAPT1	0.0767183	3.4819e-23	4.62222e-19	0.057	0.03	HSC
ATP6V1E1	-0.0736665	3.54513e-23	4.70616e-19	0.255	0.417	HSC
CHTOP	-0.227614	3.55404e-23	4.71798e-19	0.251	0.496	HSC
ZFX	0.112886	3.64265e-23	4.83562e-19	0.141	0.117	HSC
MAT2A	-0.0579978	3.65958e-23	4.85809e-19	0.342	0.505	HSC
AUP1	-0.252586	3.69093e-23	4.89971e-19	0.314	0.551	HSC
PPP1R12A	0.0898637	3.7664e-23	4.9999e-19	0.384	0.475	HSC
GTF2B	-0.222479	3.83777e-23	5.09464e-19	0.211	0.433	HSC
FAM162A	0.290351	4.00091e-23	5.3112e-19	0.332	0.3	HSC
KMT2B	0.0805832	4.06425e-23	5.39529e-19	0.057	0.029	HSC
GFI1B	-0.177553	4.11079e-23	5.45708e-19	0.179	0.348	HSC
HNRNPA1	0.356656	4.22909e-23	5.61411e-19	0.997	1	HSC
USP8	0.125936	4.50665e-23	5.98258e-19	0.225	0.232	HSC
ANKRD44	0.160255	4.65685e-23	6.18197e-19	0.127	0.073	HSC
HINT1	-0.161907	4.71963e-23	6.26531e-19	0.999	1	HSC
CRLS1	0.0626152	5.14051e-23	6.82403e-19	0.086	0.079	HSC
BCAT1	0.1412	5.84663e-23	7.7614e-19	0.19	0.185	HSC
NFKBIZ	0.231322	5.9196e-23	7.85827e-19	0.159	0.095	HSC
PQLC1	0.0702608	6.24148e-23	8.28556e-19	0.062	0.032	HSC
CNN3	-0.238846	6.30981e-23	8.37628e-19	0.089	0.273	HSC
SCAF11	0.0521004	6.54401e-23	8.68718e-19	0.457	0.579	HSC
UBAC1	0.0528894	7.72892e-23	1.02601e-18	0.114	0.121	HSC
SEC31A	0.136619	8.23397e-23	1.09306e-18	0.222	0.22	HSC
MSN	-0.00806664	8.50304e-23	1.12878e-18	0.404	0.552	HSC
MED13	0.108421	8.77264e-23	1.16457e-18	0.103	0.072	HSC
SPNS3	0.208484	8.98302e-23	1.1925e-18	0.156	0.086	HSC
HERC4	0.126199	9.44435e-23	1.25374e-18	0.119	0.086	HSC
TMEM60	-0.161742	9.83904e-23	1.30613e-18	0.151	0.331	HSC
YME1L1	0.110391	9.90604e-23	1.31503e-18	0.209	0.225	HSC
NDUFB6	-0.149194	1.06467e-22	1.41335e-18	0.453	0.677	HSC
KLF4	0.0746692	1.0901e-22	1.44711e-18	0.035	0.003	HSC
STIM2	0.13442	1.09896e-22	1.45887e-18	0.099	0.052	HSC
SMARCE1	-0.108968	1.09951e-22	1.4596e-18	0.239	0.43	HSC
MTRNR2L6	-0.128223	1.2388e-22	1.64451e-18	0.006	0.086	HSC
TOMM40	0.0106222	1.24939e-22	1.65856e-18	0.096	0.119	HSC
PTAR1	0.150191	1.29993e-22	1.72565e-18	0.128	0.091	HSC
KIAA1147	0.104408	1.31943e-22	1.75154e-18	0.084	0.053	HSC
UBL7	-0.103604	1.3434e-22	1.78336e-18	0.229	0.378	HSC
PTOV1	0.0918073	1.35037e-22	1.79262e-18	0.095	0.072	HSC
RRP36	0.0675715	1.388e-22	1.84257e-18	0.063	0.037	HSC
MEIS1	0.199803	1.44452e-22	1.9176e-18	0.197	0.15	HSC
TMSB10	0.321933	1.44699e-22	1.92088e-18	0.98	0.999	HSC
MLLT3	0.339342	1.57922e-22	2.09642e-18	0.577	0.632	HSC
THAP11	0.08999	1.60407e-22	2.12941e-18	0.095	0.074	HSC
RBM6	0.133266	1.61775e-22	2.14756e-18	0.205	0.216	HSC
CDT1	0.0741252	1.63271e-22	2.16742e-18	0.062	0.042	HSC
DNM1L	0.130716	1.65482e-22	2.19678e-18	0.192	0.173	HSC
GNPAT	-0.254844	1.69773e-22	2.25374e-18	0.196	0.422	HSC
ATP2A3	0.120712	1.7134e-22	2.27454e-18	0.092	0.05	HSC
SFT2D1	0.309832	1.90667e-22	2.5311e-18	0.371	0.337	HSC
HMGA1	-0.992552	2.04312e-22	2.71224e-18	0.413	0.919	HSC
TECR	-0.148992	2.26128e-22	3.00184e-18	0.406	0.61	HSC
OST4	0.0419069	2.31532e-22	3.07359e-18	0.846	0.951	HSC
HIST2H2BE	-0.108141	2.33737e-22	3.10286e-18	0.114	0.22	HSC
NAPA	-0.156931	2.39213e-22	3.17556e-18	0.165	0.339	HSC
RAB7A	0.0201013	2.57192e-22	3.41422e-18	0.475	0.627	HSC
PCSK7	0.155828	2.63218e-22	3.49422e-18	0.148	0.115	HSC
MRPL48	-0.084628	2.69462e-22	3.5771e-18	0.218	0.365	HSC
GNAQ	0.0826645	2.75826e-22	3.6616e-18	0.316	0.378	HSC
PTPN1	0.188531	2.82653e-22	3.75222e-18	0.141	0.088	HSC
ZNF207	0.121543	2.86794e-22	3.8072e-18	0.451	0.536	HSC
NF1	0.138073	3.11488e-22	4.135e-18	0.122	0.079	HSC
ROCK1	0.031416	3.18909e-22	4.23352e-18	0.36	0.466	HSC
PPP4R3A	0.110103	3.49187e-22	4.63546e-18	0.118	0.099	HSC
NKX2-3	0.0578143	3.51133e-22	4.66129e-18	0.054	0.043	HSC
CSNK2B	-0.0962976	3.7023e-22	4.91481e-18	0.559	0.763	HSC
SHPRH	0.112816	3.74382e-22	4.96993e-18	0.202	0.207	HSC
ZC3HAV1	0.12489	4.32044e-22	5.73538e-18	0.239	0.254	HSC
ZNF609	0.12204	4.37675e-22	5.81014e-18	0.098	0.057	HSC
SPAG9	0.0517804	4.74708e-22	6.30175e-18	0.113	0.124	HSC
BRWD1	0.0995206	4.9759e-22	6.6055e-18	0.148	0.137	HSC
TGFBR2	0.0952609	5.01144e-22	6.65269e-18	0.063	0.026	HSC
KRTCAP2	-0.279271	5.29172e-22	7.02475e-18	0.193	0.432	HSC
FNBP4	0.00912771	5.29243e-22	7.0257e-18	0.225	0.309	HSC
UBN1	0.0432628	5.35837e-22	7.11323e-18	0.083	0.081	HSC
LGALS1	0.275359	5.35946e-22	7.11469e-18	0.121	0.029	HSC
MFAP2	0.1614	5.4628e-22	7.25187e-18	0.069	0.001	HSC
PM20D2	0.102921	5.77926e-22	7.67197e-18	0.122	0.105	HSC
SNRPB	-0.351378	5.80878e-22	7.71116e-18	0.655	0.882	HSC
PAK2	0.0252655	5.92075e-22	7.8598e-18	0.261	0.357	HSC
GAPT	0.182602	5.93722e-22	7.88166e-18	0.349	0.388	HSC
PPIH	-0.276721	5.95668e-22	7.90749e-18	0.202	0.44	HSC
LRCH3	0.111562	6.04286e-22	8.02189e-18	0.099	0.061	HSC
DOCK11	0.112612	6.16703e-22	8.18674e-18	0.078	0.041	HSC
RABL6	0.0364709	6.32581e-22	8.39751e-18	0.09	0.103	HSC
CDCA7	-0.467072	6.34005e-22	8.41641e-18	0.178	0.476	HSC
GSE1	0.104607	8.7967e-22	1.16776e-17	0.132	0.115	HSC
ZNF292	0.00223999	9.01106e-22	1.19622e-17	0.31	0.433	HSC
BANK1	0.176776	9.03479e-22	1.19937e-17	0.092	0.023	HSC
SERINC3	0.355111	9.67138e-22	1.28388e-17	0.33	0.231	HSC
SLIRP	0.0606455	1.03387e-21	1.37246e-17	0.455	0.574	HSC
CLN6	-0.225078	1.1177e-21	1.48375e-17	0.054	0.221	HSC
MON2	0.0987453	1.14025e-21	1.51369e-17	0.067	0.03	HSC
PSMC2	-0.07892	1.14358e-21	1.51811e-17	0.324	0.501	HSC
HSF1	-0.378002	1.21373e-21	1.61122e-17	0.094	0.357	HSC
YARS	-0.287421	1.31377e-21	1.74402e-17	0.16	0.389	HSC
SNRK	0.138031	1.33541e-21	1.77276e-17	0.107	0.069	HSC
EVL	0.153662	1.43405e-21	1.9037e-17	0.302	0.317	HSC
ATM	0.126253	1.51334e-21	2.00896e-17	0.122	0.087	HSC
CSGALNACT2	0.0943643	1.55218e-21	2.06052e-17	0.074	0.042	HSC
TFRC	0.116131	1.56212e-21	2.07371e-17	0.084	0.046	HSC
CD34	0.0744962	1.57806e-21	2.09487e-17	0.611	0.727	HSC
SNRPD1	-0.0778955	1.61188e-21	2.13978e-17	0.766	0.918	HSC
SGSM3	-0.0839345	1.71186e-21	2.27249e-17	0.038	0.108	HSC
PPTC7	0.0860536	1.76876e-21	2.34803e-17	0.074	0.045	HSC
SETX	0.10665	1.81225e-21	2.40576e-17	0.142	0.138	HSC
TSTD1	0.336807	1.91489e-21	2.54202e-17	0.647	0.654	HSC
TIMP2	0.0752114	1.92436e-21	2.55459e-17	0.091	0.069	HSC
AGO2	0.166511	1.93142e-21	2.56396e-17	0.148	0.122	HSC
HMGN3	-0.208514	1.9538e-21	2.59367e-17	0.652	0.862	HSC
ELP2	0.165821	2.3418e-21	3.10874e-17	0.265	0.263	HSC
SUGP2	0.0748882	2.37438e-21	3.15199e-17	0.142	0.147	HSC
ARHGAP5	0.0856	2.56464e-21	3.40456e-17	0.129	0.127	HSC
MYCBP	-0.112513	2.63906e-21	3.50335e-17	0.103	0.23	HSC
STAT1	-0.470266	2.94357e-21	3.90758e-17	0.125	0.409	HSC
TNFSF10	-0.328366	2.95103e-21	3.91749e-17	0.163	0.42	HSC
CBFB	0.0837703	3.37554e-21	4.48103e-17	0.091	0.073	HSC
CRYGD	-0.366644	3.38669e-21	4.49583e-17	0.464	0.75	HSC
NOSIP	-0.108471	3.43467e-21	4.55953e-17	0.285	0.475	HSC
ARHGEF6	0.100387	3.57402e-21	4.74451e-17	0.201	0.214	HSC
SERP1	-0.228341	3.64871e-21	4.84366e-17	0.645	0.925	HSC
ALKBH7	0.117708	3.75565e-21	4.98563e-17	0.519	0.621	HSC
TRANK1	0.0974586	4.24787e-21	5.63904e-17	0.08	0.048	HSC
RPS11	-0.501183	4.49023e-21	5.96077e-17	1	1	HSC
PFDN4	0.569347	4.54946e-21	6.03941e-17	0.461	0.287	HSC
2006-09-01	0.125234	4.68312e-21	6.21685e-17	0.788	0.901	HSC
UBL3	0.0638575	4.78147e-21	6.3474e-17	0.098	0.098	HSC
RNMT	0.305411	4.88834e-21	6.48927e-17	0.31	0.263	HSC
BTBD3	0.123805	4.88867e-21	6.48971e-17	0.07	0.027	HSC
RNF167	-0.11227	4.97507e-21	6.60441e-17	0.244	0.398	HSC
MYH9	0.102676	4.97712e-21	6.60712e-17	0.167	0.166	HSC
YPEL3	-0.172498	5.23825e-21	6.95377e-17	0.216	0.4	HSC
TSC22D4	-0.203419	5.29971e-21	7.03537e-17	0.3	0.517	HSC
SEMA4D	0.0963775	5.3263e-21	7.07067e-17	0.089	0.055	HSC
FTH1	0.191391	5.3496e-21	7.1016e-17	0.992	1	HSC
ARIH1	0.0973716	5.45022e-21	7.23517e-17	0.1	0.072	HSC
LNPEP	0.098615	5.45375e-21	7.23986e-17	0.138	0.122	HSC
TMEM258	0.163396	5.50236e-21	7.30439e-17	0.733	0.842	HSC
ECH1	-0.104057	5.57782e-21	7.40455e-17	0.605	0.8	HSC
TRIM24	0.021542	5.82116e-21	7.72758e-17	0.21	0.279	HSC
GPATCH4	-0.279696	6.23795e-21	8.28088e-17	0.195	0.436	HSC
TMEM106B	0.168688	6.28685e-21	8.3458e-17	0.179	0.126	HSC
SCAMP3	-0.168677	6.56348e-21	8.71302e-17	0.146	0.304	HSC
WRNIP1	0.127795	6.93558e-21	9.20698e-17	0.177	0.16	HSC
ICE2	0.0975235	7.48044e-21	9.93028e-17	0.147	0.141	HSC
TMEM248	0.0450623	7.54664e-21	1.00182e-16	0.084	0.081	HSC
RUNX1	-0.0410853	7.80219e-21	1.03574e-16	0.199	0.316	HSC
ENOSF1	0.11879	7.82995e-21	1.03943e-16	0.186	0.19	HSC
PUM2	0.103215	8.21624e-21	1.09071e-16	0.114	0.094	HSC
GNA12	0.0791012	9.06315e-21	1.20313e-16	0.08	0.058	HSC
CDC123	-0.0751886	9.41996e-21	1.2505e-16	0.337	0.526	HSC
ANKRD12	0.0392715	1.04128e-20	1.3823e-16	0.394	0.528	HSC
DDX27	0.290372	1.04529e-20	1.38762e-16	0.235	0.145	HSC
RANBP9	0.074924	1.3118e-20	1.74141e-16	0.071	0.049	HSC
AC245100.1	-0.0881906	1.31748e-20	1.74895e-16	0.019	0.081	HSC
PDS5B	0.103388	1.32364e-20	1.75713e-16	0.156	0.144	HSC
TCEA1	0.0977606	1.38457e-20	1.83802e-16	0.443	0.532	HSC
SNX3	-0.537802	1.41346e-20	1.87637e-16	0.631	0.947	HSC
NR1D2	0.0795745	1.51949e-20	2.01712e-16	0.057	0.024	HSC
KLHL24	0.155593	1.57238e-20	2.08734e-16	0.144	0.108	HSC
FAM13B	0.135868	1.71942e-20	2.28252e-16	0.106	0.063	HSC
TRIM56	0.111772	1.74176e-20	2.31219e-16	0.234	0.269	HSC
DYNC1H1	0.0712597	1.77058e-20	2.35044e-16	0.205	0.241	HSC
RCN2	-0.149479	1.77337e-20	2.35415e-16	0.159	0.32	HSC
PYGL	0.218148	1.79129e-20	2.37794e-16	0.214	0.16	HSC
BISPR	-0.200862	1.81881e-20	2.41447e-16	0.077	0.233	HSC
TRIM44	0.03342	1.89858e-20	2.52036e-16	0.18	0.219	HSC
MED23	0.102898	1.92592e-20	2.55665e-16	0.079	0.043	HSC
BMP2K	0.0776372	1.93412e-20	2.56754e-16	0.063	0.043	HSC
OSBPL1A	0.212769	1.95616e-20	2.59681e-16	0.165	0.098	HSC
TIMM17B	-0.211093	1.96856e-20	2.61327e-16	0.143	0.331	HSC
ARHGEF2	-0.305905	2.13481e-20	2.83397e-16	0.159	0.418	HSC
LARP1	0.0196001	2.20457e-20	2.92656e-16	0.209	0.288	HSC
REST	-0.115972	2.65041e-20	3.51842e-16	0.245	0.422	HSC
CARS2	0.0506631	2.90021e-20	3.85002e-16	0.081	0.071	HSC
EPHB6	0.0741336	2.92604e-20	3.88432e-16	0.051	0.024	HSC
CDC14A	0.0718495	2.94592e-20	3.9107e-16	0.052	0.025	HSC
EIF3A	-0.0802665	3.02234e-20	4.01215e-16	0.444	0.621	HSC
PIGC	-0.222638	3.08382e-20	4.09377e-16	0.188	0.401	HSC
RBM5	0.0971675	3.1416e-20	4.17048e-16	0.253	0.29	HSC
TMEM123	0.0730647	3.27361e-20	4.34572e-16	0.44	0.524	HSC
CNTRL	0.100915	3.30806e-20	4.39144e-16	0.324	0.383	HSC
LZIC	0.160789	3.33376e-20	4.42557e-16	0.12	0.067	HSC
ATXN2L	0.0672406	3.46959e-20	4.60588e-16	0.124	0.128	HSC
UBE2F	-0.0952682	3.52868e-20	4.68432e-16	0.165	0.307	HSC
TROVE2	-0.237674	3.90796e-20	5.18782e-16	0.253	0.476	HSC
YY1AP1	-0.279668	4.06793e-20	5.40018e-16	0.126	0.348	HSC
GIMAP1	-0.322067	4.234e-20	5.62063e-16	0.099	0.328	HSC
MYCT1	-0.0622522	4.26161e-20	5.65728e-16	0.266	0.439	HSC
SNRNP40	-0.181843	4.30277e-20	5.71192e-16	0.283	0.51	HSC
SSBP2	0.189107	4.353e-20	5.77861e-16	0.528	0.599	HSC
MPND	0.0548165	4.43923e-20	5.89307e-16	0.031	0.004	HSC
SCARF1	0.0702667	4.48299e-20	5.95116e-16	0.062	0.038	HSC
PCMTD2	0.0934266	4.53503e-20	6.02025e-16	0.114	0.096	HSC
TOP1MT	-0.23143	4.60046e-20	6.10711e-16	0.156	0.349	HSC
MRPS14	-0.140057	4.60213e-20	6.10932e-16	0.251	0.44	HSC
TPP2	0.110747	4.85776e-20	6.44868e-16	0.171	0.173	HSC
IARS	0.098355	4.90304e-20	6.50879e-16	0.182	0.189	HSC
TTC3	-0.13097	5.03422e-20	6.68293e-16	0.428	0.643	HSC
HDAC2	-0.103841	5.25821e-20	6.98027e-16	0.417	0.62	HSC
PPP2R5E	0.0889954	5.53727e-20	7.35073e-16	0.153	0.164	HSC
DHX36	0.0320166	5.60986e-20	7.44709e-16	0.345	0.469	HSC
GNAI1	0.29788	5.70554e-20	7.5741e-16	0.309	0.22	HSC
CHD8	0.109365	5.70738e-20	7.57655e-16	0.122	0.099	HSC
MATR3.1	0.0608342	5.77226e-20	7.66267e-16	0.038	0.009	HSC
PDIA3	0.129556	5.80654e-20	7.70818e-16	0.432	0.535	HSC
PEX11B	-0.141321	6.01588e-20	7.98607e-16	0.083	0.208	HSC
FBXO33	0.097042	6.66472e-20	8.84741e-16	0.068	0.035	HSC
LPIN1	0.163938	6.78161e-20	9.00258e-16	0.234	0.22	HSC
ARL17A	0.106049	6.86067e-20	9.10753e-16	0.084	0.047	HSC
ARID4A	0.15149	6.88054e-20	9.13392e-16	0.279	0.286	HSC
BLOC1S6	0.0748815	6.9835e-20	9.27059e-16	0.192	0.216	HSC
TRMT1	-0.161547	7.09466e-20	9.41816e-16	0.25	0.447	HSC
SSB	0.280949	7.56215e-20	1.00388e-15	0.727	0.801	HSC
EIF5	0.055054	7.66417e-20	1.01742e-15	0.407	0.544	HSC
YTHDF1	0.0771018	7.74851e-20	1.02862e-15	0.061	0.036	HSC
GUK1	-0.558087	7.83172e-20	1.03966e-15	0.405	0.765	HSC
RNF5	-0.0930836	7.8761e-20	1.04555e-15	0.289	0.463	HSC
PRADC1	-0.179986	8.08024e-20	1.07265e-15	0.043	0.183	HSC
TP53INP1	0.0781194	8.14322e-20	1.08101e-15	0.051	0.025	HSC
MED12L	0.142183	8.14744e-20	1.08157e-15	0.136	0.105	HSC
IRAK3	0.0899513	8.46408e-20	1.12361e-15	0.166	0.193	HSC
ELMO1	0.217825	8.55222e-20	1.13531e-15	0.34	0.331	HSC
ISG20	-0.2427	8.5593e-20	1.13625e-15	0.078	0.264	HSC
PLD3	-0.132807	8.60241e-20	1.14197e-15	0.203	0.359	HSC
RAB5C	-0.0268593	8.69789e-20	1.15464e-15	0.309	0.45	HSC
PPP3R1	0.0942219	8.85936e-20	1.17608e-15	0.07	0.034	HSC
2002-09-01	0.119925	9.34129e-20	1.24006e-15	0.28	0.306	HSC
SMAP2	0.0299798	1.00143e-19	1.3294e-15	0.157	0.195	HSC
PIM2	-0.0783125	1.04318e-19	1.38482e-15	0.108	0.213	HSC
IPO5	0.0755096	1.05205e-19	1.39659e-15	0.127	0.142	HSC
TCF25	0.270134	1.0663e-19	1.41551e-15	0.512	0.53	HSC
PPP1CA	-0.11484	1.07068e-19	1.42133e-15	0.507	0.708	HSC
TAF1	0.113435	1.0982e-19	1.45786e-15	0.083	0.045	HSC
GPBP1	0.128401	1.13269e-19	1.50365e-15	0.4	0.492	HSC
CENPV	0.0357283	1.14386e-19	1.51848e-15	0.064	0.06	HSC
FAM120A	0.113796	1.17579e-19	1.56086e-15	0.18	0.171	HSC
XRCC5	0.0624689	1.2404e-19	1.64663e-15	0.618	0.745	HSC
DDB1	0.114029	1.24257e-19	1.64951e-15	0.184	0.169	HSC
XPOT	0.0865216	1.26149e-19	1.67462e-15	0.074	0.05	HSC
SHISA5	-0.17859	1.28383e-19	1.70428e-15	0.183	0.376	HSC
DYRK2	0.0712155	1.30415e-19	1.73126e-15	0.05	0.023	HSC
STX16	0.128179	1.31322e-19	1.7433e-15	0.165	0.135	HSC
MIF	-0.246782	1.44081e-19	1.91267e-15	0.399	0.664	HSC
RBM15B	0.0779227	1.47063e-19	1.95227e-15	0.073	0.049	HSC
ADPRHL2	-0.197034	1.49315e-19	1.98215e-15	0.107	0.282	HSC
ACTN4	0.0598264	1.59223e-19	2.11369e-15	0.225	0.269	HSC
KDM3B	0.0815755	1.61039e-19	2.1378e-15	0.068	0.041	HSC
C14orf119	-0.0609689	1.63243e-19	2.16705e-15	0.253	0.406	HSC
GPSM3	-0.236734	1.69648e-19	2.25208e-15	0.502	0.735	HSC
PIM1	-0.485648	1.75261e-19	2.32659e-15	0.166	0.485	HSC
WAS	-0.21511	1.76279e-19	2.3401e-15	0.268	0.486	HSC
SAC3D1	0.0406721	1.7812e-19	2.36454e-15	0.046	0.031	HSC
DFFA	0.209875	1.86324e-19	2.47345e-15	0.185	0.123	HSC
SNX20	-0.282731	1.95685e-19	2.59772e-15	0.079	0.296	HSC
HIF1A	0.161021	1.98412e-19	2.63392e-15	0.134	0.081	HSC
TMEM173	-0.214651	2.07171e-19	2.75019e-15	0.545	0.764	HSC
PHC3	0.103881	2.07441e-19	2.75378e-15	0.087	0.053	HSC
LPIN2	0.101613	2.15061e-19	2.85493e-15	0.1	0.085	HSC
DAZAP2	0.302633	2.23899e-19	2.97226e-15	0.47	0.451	HSC
TMEM65	0.0724349	2.24298e-19	2.97755e-15	0.067	0.044	HSC
PPP4R3B	0.0955661	2.25279e-19	2.99058e-15	0.183	0.183	HSC
GRN	-0.0723589	2.26675e-19	3.00911e-15	0.27	0.428	HSC
CREB1	0.105416	2.30357e-19	3.058e-15	0.194	0.214	HSC
TOMM20	-0.217639	2.3259e-19	3.08763e-15	0.612	0.864	HSC
SRSF1	-0.240502	2.34346e-19	3.11094e-15	0.271	0.523	HSC
RNF114	0.338596	2.3659e-19	3.14074e-15	0.31	0.222	HSC
TMEM44	0.0753393	2.44546e-19	3.24635e-15	0.045	0.012	HSC
DPP7	-0.347729	2.47717e-19	3.28845e-15	0.408	0.689	HSC
SEC62	0.0713309	2.53193e-19	3.36113e-15	0.596	0.739	HSC
ZNF891	0.114013	2.57164e-19	3.41385e-15	0.074	0.029	HSC
GMFG	-0.103058	2.58655e-19	3.43365e-15	0.956	0.996	HSC
MAPK9	0.0707826	2.71313e-19	3.60168e-15	0.057	0.031	HSC
TLK2	0.0920114	2.72154e-19	3.61285e-15	0.087	0.061	HSC
ORMDL1	0.136541	2.8001e-19	3.71713e-15	0.372	0.43	HSC
MLLT6	0.0743388	2.88395e-19	3.82845e-15	0.101	0.093	HSC
ZNRD1	0.0605588	2.97481e-19	3.94906e-15	0.462	0.56	HSC
IRF2BP2	0.10233	3.02987e-19	4.02215e-15	0.378	0.448	HSC
EIF2AK2	-0.462351	3.06056e-19	4.06289e-15	0.255	0.584	HSC
ARHGDIA	-0.112944	3.06134e-19	4.06393e-15	0.301	0.497	HSC
SAMD9L	-0.371278	3.11854e-19	4.13986e-15	0.153	0.41	HSC
EAF2	0.454962	3.28632e-19	4.36259e-15	0.45	0.346	HSC
TRIP12	0.0771788	3.34678e-19	4.44285e-15	0.106	0.1	HSC
DMAP1	-0.14168	3.37821e-19	4.48457e-15	0.196	0.363	HSC
MCMBP	0.0810003	3.47594e-19	4.61431e-15	0.059	0.026	HSC
CALN1	0.09261	3.57191e-19	4.7417e-15	0.155	0.155	HSC
MBD3	0.058053	3.57229e-19	4.74221e-15	0.06	0.04	HSC
COPB1	0.176778	3.67269e-19	4.8755e-15	0.246	0.23	HSC
MRPL21	0.269549	3.70037e-19	4.91224e-15	0.417	0.401	HSC
MRPS18B	-0.109441	3.85998e-19	5.12412e-15	0.35	0.528	HSC
TRRAP	0.0837536	4.03059e-19	5.35061e-15	0.062	0.03	HSC
FARSA	-0.15819	4.06888e-19	5.40144e-15	0.251	0.44	HSC
CARD8	0.212272	4.14009e-19	5.49597e-15	0.297	0.281	HSC
ZNF844	0.111008	4.21356e-19	5.5935e-15	0.079	0.042	HSC
ANAPC16	0.452961	4.48753e-19	5.9572e-15	0.654	0.617	HSC
NELFB	0.0457678	4.77619e-19	6.34039e-15	0.072	0.062	HSC
GALNT14	-0.168513	4.88314e-19	6.48236e-15	0.015	0.126	HSC
KMT2C	0.0893836	4.90483e-19	6.51116e-15	0.146	0.146	HSC
ZNF131	0.138567	4.96701e-19	6.59371e-15	0.222	0.215	HSC
NPW	0.0490252	5.06766e-19	6.72732e-15	0.058	0.05	HSC
SMIM12	-0.0724866	5.07723e-19	6.74003e-15	0.146	0.274	HSC
MXI1	0.0692688	5.14668e-19	6.83222e-15	0.083	0.07	HSC
ZNF148	0.126653	5.22007e-19	6.92965e-15	0.233	0.244	HSC
DPM3	-0.0981221	5.70342e-19	7.57128e-15	0.31	0.486	HSC
TRIM38	0.0924756	5.72208e-19	7.59607e-15	0.155	0.16	HSC
CCNG1	-0.0477273	5.84792e-19	7.76311e-15	0.44	0.606	HSC
KIAA1109	0.0858084	5.86175e-19	7.78148e-15	0.075	0.051	HSC
RHOQ	0.0802391	5.92174e-19	7.86111e-15	0.051	0.019	HSC
GRSF1	0.0584973	6.33803e-19	8.41373e-15	0.153	0.167	HSC
ANK3	0.0799863	6.41904e-19	8.52128e-15	0.043	0.007	HSC
NFATC2IP	0.0573497	6.83163e-19	9.06899e-15	0.151	0.173	HSC
DNAJA2	0.110843	6.8654e-19	9.11381e-15	0.21	0.222	HSC
PREX1	0.094892	6.90661e-19	9.16852e-15	0.062	0.026	HSC
ARL4C	0.0645455	7.06046e-19	9.37277e-15	0.031	0.003	HSC
ELOF1	-0.140918	7.11855e-19	9.44987e-15	0.213	0.392	HSC
DOCK10	0.0729826	7.83899e-19	1.04063e-14	0.06	0.033	HSC
PPP4C	-0.0359679	7.91224e-19	1.05035e-14	0.393	0.547	HSC
PACS1	0.0895736	8.33978e-19	1.10711e-14	0.106	0.091	HSC
PSMB7	0.0111024	8.5087e-19	1.12953e-14	0.613	0.778	HSC
STK10	0.0602857	8.7001e-19	1.15494e-14	0.105	0.106	HSC
BRD4	0.0314368	8.74787e-19	1.16128e-14	0.241	0.317	HSC
NDUFA10	0.290648	8.79111e-19	1.16702e-14	0.437	0.399	HSC
YIPF4	0.130687	9.26792e-19	1.23032e-14	0.214	0.221	HSC
RILPL2	0.30981	9.41655e-19	1.25005e-14	0.478	0.476	HSC
RBM12B	0.0635875	9.66319e-19	1.28279e-14	0.078	0.063	HSC
OTUD4	0.102889	9.96351e-19	1.32266e-14	0.096	0.067	HSC
VPS13A	0.0984957	1.0037e-18	1.33241e-14	0.133	0.126	HSC
SH3BGRL	0.288789	1.04305e-18	1.38464e-14	0.773	0.826	HSC
PTPRA	0.0653001	1.04319e-18	1.38483e-14	0.077	0.066	HSC
HNRNPH3	0.122317	1.04939e-18	1.39306e-14	0.489	0.574	HSC
TTC39C	0.0540884	1.1087e-18	1.4718e-14	0.053	0.035	HSC
POLR1D	-0.379285	1.10886e-18	1.47202e-14	0.631	0.878	HSC
WHAMM	0.0805918	1.12544e-18	1.49402e-14	0.066	0.044	HSC
CTSZ	0.00580838	1.15558e-18	1.53403e-14	0.086	0.114	HSC
RAD21	0.0556101	1.19483e-18	1.58613e-14	0.319	0.4	HSC
FYN	0.0931337	1.21633e-18	1.61468e-14	0.07	0.036	HSC
NDUFA3	0.137594	1.21908e-18	1.61832e-14	0.376	0.439	HSC
SLC20A1	0.104091	1.2389e-18	1.64464e-14	0.076	0.041	HSC
SLC25A39	-0.334765	1.25657e-18	1.6681e-14	0.135	0.393	HSC
UBE2G2	0.0693942	1.26338e-18	1.67714e-14	0.226	0.279	HSC
TSPAN33	0.0532183	1.30073e-18	1.72672e-14	0.055	0.036	HSC
MRPL37	-0.243303	1.33941e-18	1.77807e-14	0.259	0.491	HSC
SNRPD2	0.0365738	1.40779e-18	1.86884e-14	0.921	0.977	HSC
DRG1	-0.0707245	1.41192e-18	1.87433e-14	0.222	0.358	HSC
LAMP2	0.202319	1.43826e-18	1.90929e-14	0.248	0.219	HSC
LRBA	0.207267	1.45531e-18	1.93193e-14	0.348	0.347	HSC
SP110	0.167907	1.54334e-18	2.04879e-14	0.25	0.242	HSC
EHMT1	0.066295	1.59387e-18	2.11586e-14	0.153	0.16	HSC
SMIM24	0.224498	1.60264e-18	2.12751e-14	0.636	0.714	HSC
APH1A	-0.252749	1.61645e-18	2.14584e-14	0.362	0.613	HSC
HOXA10	-0.0904958	1.6585e-18	2.20166e-14	0.165	0.293	HSC
ZMIZ1	0.0668274	1.70825e-18	2.26771e-14	0.133	0.144	HSC
CBX5	0.0847765	1.72736e-18	2.29307e-14	0.251	0.302	HSC
TCOF1	0.132928	1.78241e-18	2.36615e-14	0.123	0.086	HSC
PRR14	-0.109506	1.8639e-18	2.47433e-14	0.091	0.206	HSC
ERCC5	-0.124715	1.89596e-18	2.51689e-14	0.022	0.105	HSC
RPS6KA1	0.12898	1.90882e-18	2.53396e-14	0.113	0.07	HSC
DGKZ	0.0402036	1.9125e-18	2.53884e-14	0.21	0.274	HSC
TOMM22	-0.000295653	2.0303e-18	2.69523e-14	0.575	0.733	HSC
PEX26	0.0994668	2.03617e-18	2.70301e-14	0.096	0.071	HSC
CRTAP	0.0257819	2.05841e-18	2.73254e-14	0.157	0.209	HSC
FRAT1	0.0431052	2.19897e-18	2.91913e-14	0.023	0.002	HSC
XAF1	-0.581517	2.25476e-18	2.9932e-14	0.203	0.548	HSC
ADGRG1	0.0804715	2.301e-18	3.05458e-14	0.185	0.205	HSC
POLR2F	-0.0774361	2.34991e-18	3.11951e-14	0.369	0.551	HSC
RPS24	-0.0394283	2.35527e-18	3.12662e-14	1	1	HSC
MPC2	-0.239349	2.39541e-18	3.17991e-14	0.482	0.751	HSC
DCUN1D1	0.109736	2.48591e-18	3.30004e-14	0.137	0.121	HSC
ST8SIA6	0.0630377	2.5316e-18	3.3607e-14	0.071	0.052	HSC
SMCHD1	0.00949466	2.54182e-18	3.37427e-14	0.128	0.168	HSC
CDK12	0.061187	2.58979e-18	3.43795e-14	0.146	0.177	HSC
KHSRP	0.0709139	2.60122e-18	3.45313e-14	0.154	0.176	HSC
ROMO1	0.467679	2.63273e-18	3.49495e-14	0.335	0.186	HSC
B4GALT3	-0.162855	2.68891e-18	3.56953e-14	0.1	0.252	HSC
BCAS4	0.273933	2.69931e-18	3.58333e-14	0.206	0.105	HSC
FAAP20	-0.484818	2.79051e-18	3.7044e-14	0.201	0.569	HSC
BCAP31	-0.111561	2.84114e-18	3.77161e-14	0.526	0.743	HSC
FDPS	-0.316618	2.91805e-18	3.8737e-14	0.344	0.611	HSC
SLCO3A1	0.0956586	3.00431e-18	3.98822e-14	0.061	0.027	HSC
TET2	0.0905285	3.05583e-18	4.05661e-14	0.086	0.061	HSC
CYB5R4	0.183448	3.18305e-18	4.2255e-14	0.156	0.104	HSC
MAML3	0.108103	3.23205e-18	4.29055e-14	0.082	0.05	HSC
SMURF2	0.0920229	3.33635e-18	4.42901e-14	0.064	0.033	HSC
NREP	0.083511	3.38272e-18	4.49056e-14	0.292	0.358	HSC
FNBP1	0.0746784	3.42423e-18	4.54567e-14	0.498	0.624	HSC
LUC7L	0.0992885	3.52088e-18	4.67396e-14	0.132	0.14	HSC
SPIN1	0.086751	3.60928e-18	4.79132e-14	0.129	0.132	HSC
CYC1	-0.540344	4.13287e-18	5.48639e-14	0.247	0.652	HSC
CBFA2T2	0.0799399	4.14037e-18	5.49634e-14	0.052	0.017	HSC
UCP2	0.352361	4.61512e-18	6.12657e-14	0.364	0.307	HSC
LDHA	0.322526	4.72129e-18	6.26751e-14	0.829	0.871	HSC
ZNF451	0.098364	4.8844e-18	6.48404e-14	0.111	0.095	HSC
TNIP1	-0.13589	5.17405e-18	6.86855e-14	0.189	0.358	HSC
SPG11	0.108198	5.19007e-18	6.88982e-14	0.121	0.099	HSC
PURB	0.0774162	5.22041e-18	6.93009e-14	0.093	0.078	HSC
HSPA8	-0.316056	5.26157e-18	6.98474e-14	0.81	0.955	HSC
CALCOCO2	0.171052	5.31635e-18	7.05745e-14	0.218	0.204	HSC
PYCARD	0.248206	5.33271e-18	7.07917e-14	0.623	0.64	HSC
PPIG	0.0913456	5.38683e-18	7.15101e-14	0.568	0.713	HSC
PTCD3	0.107417	5.45007e-18	7.23497e-14	0.182	0.194	HSC
RABIF	-0.154533	5.49211e-18	7.29077e-14	0.088	0.229	HSC
SPAG1	0.057807	6.00628e-18	7.97333e-14	0.03	0.002	HSC
2006-03-01	0.128199	6.02561e-18	7.999e-14	0.291	0.31	HSC
PGM1	-0.226694	6.29156e-18	8.35204e-14	0.136	0.329	HSC
SFSWAP	0.0699644	6.43867e-18	8.54733e-14	0.164	0.187	HSC
DDX6	0.125039	6.45474e-18	8.56867e-14	0.24	0.258	HSC
AGFG1	0.0650595	6.53876e-18	8.68021e-14	0.045	0.017	HSC
EWSR1	-0.117682	6.60762e-18	8.77162e-14	0.434	0.631	HSC
ZNF580	-0.391635	6.70504e-18	8.90094e-14	0.072	0.341	HSC
CDH9	-0.132859	6.80947e-18	9.03957e-14	0.012	0.099	HSC
CCNB1IP1	0.123642	6.82465e-18	9.05973e-14	0.445	0.509	HSC
UBE2J1	0.00799577	7.16787e-18	9.51534e-14	0.268	0.379	HSC
AHR	0.104387	7.20519e-18	9.56488e-14	0.075	0.04	HSC
FBXL20	0.102735	7.24527e-18	9.6181e-14	0.095	0.066	HSC
EMP3	0.459726	7.34055e-18	9.74458e-14	0.453	0.319	HSC
BANF1	-0.115475	8.08562e-18	1.07337e-13	0.576	0.757	HSC
UQCRQ	0.22643	8.28437e-18	1.09975e-13	0.638	0.718	HSC
BIVM	0.115933	8.37848e-18	1.11224e-13	0.122	0.1	HSC
PSMA7	-0.281179	8.45965e-18	1.12302e-13	0.739	0.937	HSC
FBXO42	0.109744	8.50691e-18	1.12929e-13	0.07	0.028	HSC
ANXA1	0.384211	8.73405e-18	1.15945e-13	0.733	0.824	HSC
PTP4A1	0.0805157	9.21132e-18	1.2228e-13	0.139	0.142	HSC
TTC17	0.0804697	9.33061e-18	1.23864e-13	0.231	0.272	HSC
ANAPC11	-0.179571	9.33356e-18	1.23903e-13	0.426	0.668	HSC
UAP1	-0.251534	9.8868e-18	1.31247e-13	0.083	0.275	HSC
PSME4	0.130061	1.04675e-17	1.38956e-13	0.097	0.053	HSC
VMA21	0.100014	1.05971e-17	1.40676e-13	0.223	0.254	HSC
POLR2B	0.143465	1.07265e-17	1.42394e-13	0.213	0.216	HSC
SOS2	0.0762317	1.1441e-17	1.51879e-13	0.055	0.03	HSC
FAM98B	0.116779	1.18096e-17	1.56773e-13	0.12	0.091	HSC
SFT2D3	0.0461981	1.24616e-17	1.65428e-13	0.028	0.008	HSC
ADIPOR1	-0.259878	1.25045e-17	1.65997e-13	0.136	0.344	HSC
GCC2	0.13469	1.27855e-17	1.69728e-13	0.314	0.344	HSC
RPA2	0.299508	1.28281e-17	1.70293e-13	0.316	0.263	HSC
FAM214A	0.0639967	1.3119e-17	1.74155e-13	0.076	0.059	HSC
CDKN2C	-0.233917	1.40934e-17	1.87089e-13	0.059	0.223	HSC
ELF2	0.0918301	1.41918e-17	1.88396e-13	0.19	0.198	HSC
PARP9	-0.362125	1.42496e-17	1.89163e-13	0.108	0.341	HSC
NLRP1	0.0905889	1.43519e-17	1.90522e-13	0.051	0.014	HSC
KAT6A	0.11658	1.46482e-17	1.94455e-13	0.164	0.146	HSC
C1orf216	-0.234246	1.48105e-17	1.96609e-13	0.089	0.268	HSC
DCK	0.127116	1.4834e-17	1.96921e-13	0.236	0.245	HSC
TEX30	0.306526	1.49282e-17	1.98172e-13	0.243	0.158	HSC
ST13	-0.0138815	1.57393e-17	2.08939e-13	0.867	0.959	HSC
CHCHD2	-0.0834439	1.59985e-17	2.1238e-13	0.938	0.993	HSC
OPA1	0.0760171	1.62075e-17	2.15154e-13	0.084	0.061	HSC
IKZF2	0.0648028	1.63913e-17	2.17595e-13	0.039	0.014	HSC
SENP7	0.0940023	1.6421e-17	2.17989e-13	0.099	0.077	HSC
CASP4	0.307927	1.72442e-17	2.28917e-13	0.601	0.639	HSC
COX17	-0.0582765	1.79303e-17	2.38025e-13	0.25	0.401	HSC
KPNA4	0.0683778	1.92227e-17	2.55181e-13	0.13	0.134	HSC
NAMPT	0.15301	1.93297e-17	2.56601e-13	0.132	0.086	HSC
POLK	0.141522	1.96062e-17	2.60272e-13	0.138	0.107	HSC
TBC1D1	0.0463187	2.01768e-17	2.67847e-13	0.071	0.067	HSC
RASSF2	0.0773255	2.03027e-17	2.69518e-13	0.052	0.021	HSC
TAGLN2	-0.212138	2.10597e-17	2.79568e-13	0.768	0.928	HSC
TIMM13	-0.149712	2.20826e-17	2.93146e-13	0.621	0.828	HSC
ZXDC	0.0594187	2.33201e-17	3.09574e-13	0.032	0.007	HSC
TIA1	0.0836761	2.49679e-17	3.31449e-13	0.154	0.161	HSC
MRPS18C	-0.100332	2.49984e-17	3.31854e-13	0.413	0.615	HSC
AHCYL1	-0.0386606	2.51665e-17	3.34085e-13	0.176	0.263	HSC
ZNF708	0.077802	2.53613e-17	3.36671e-13	0.076	0.057	HSC
ANKRD13A	0.076671	2.55567e-17	3.39266e-13	0.075	0.054	HSC
JUP	0.0830617	2.56193e-17	3.40096e-13	0.229	0.256	HSC
B3GNT5	0.0840569	2.61726e-17	3.47442e-13	0.057	0.026	HSC
ACAP2	-0.0110595	2.63068e-17	3.49223e-13	0.161	0.236	HSC
SNU13	-0.126933	2.73866e-17	3.63558e-13	0.726	0.896	HSC
MAPK14	0.0486828	2.75556e-17	3.658e-13	0.169	0.209	HSC
HGSNAT	0.0668629	2.83338e-17	3.76131e-13	0.116	0.112	HSC
DHX9	0.00165642	2.87062e-17	3.81075e-13	0.176	0.246	HSC
MBOAT7	-0.433857	2.95319e-17	3.92036e-13	0.302	0.622	HSC
CA5B	0.153664	2.99132e-17	3.97098e-13	0.09	0.029	HSC
FGD5-AS1	0.100437	2.99592e-17	3.97709e-13	0.133	0.116	HSC
EIF3H	-0.00726822	2.99714e-17	3.97871e-13	0.935	0.991	HSC
KRAS	0.0430984	3.1207e-17	4.14273e-13	0.166	0.207	HSC
CLCN3	0.0896553	3.12789e-17	4.15228e-13	0.064	0.032	HSC
DLG1	0.0893086	3.13225e-17	4.15806e-13	0.131	0.131	HSC
ZNF91	0.0764949	3.1325e-17	4.1584e-13	0.118	0.108	HSC
PDLIM7	-0.112858	3.22835e-17	4.28564e-13	0.061	0.161	HSC
2009-03-01	0.0566409	3.35595e-17	4.45503e-13	0.046	0.023	HSC
FLNA	0.0768935	3.39979e-17	4.51322e-13	0.072	0.06	HSC
ATXN7L3B	0.0366912	3.43936e-17	4.56576e-13	0.268	0.346	HSC
ALG13	0.240778	3.55705e-17	4.72198e-13	0.182	0.117	HSC
TNFRSF10C	-0.114682	3.56242e-17	4.72911e-13	0.005	0.076	HSC
TNRC6B	0.167728	3.56601e-17	4.73388e-13	0.428	0.467	HSC
ZNF721	0.109012	3.57638e-17	4.74765e-13	0.118	0.089	HSC
LSP1	-0.0516438	3.6274e-17	4.81538e-13	0.404	0.567	HSC
PMPCB	0.283944	3.68724e-17	4.89481e-13	0.456	0.47	HSC
RBX1	-0.116539	3.9708e-17	5.27123e-13	0.654	0.836	HSC
LINC00623	0.148315	4.13536e-17	5.48969e-13	0.067	0.005	HSC
UHRF2	0.0591041	4.16702e-17	5.53172e-13	0.065	0.052	HSC
CSRP1	-0.165955	4.17318e-17	5.53989e-13	0.201	0.376	HSC
CGGBP1	0.104428	4.19828e-17	5.57322e-13	0.203	0.217	HSC
EMILIN1	-0.211218	4.35345e-17	5.77921e-13	0.018	0.157	HSC
MAP3K3	0.0771222	4.4061e-17	5.8491e-13	0.055	0.029	HSC
CSRNP1	0.0991537	4.41124e-17	5.85591e-13	0.072	0.036	HSC
MX2	-0.202988	4.42038e-17	5.86806e-13	0.052	0.189	HSC
WBP2	-0.114967	4.53048e-17	6.01421e-13	0.183	0.324	HSC
CSK	0.0808948	4.77944e-17	6.34471e-13	0.164	0.168	HSC
RPS6KA5	0.14574	4.82927e-17	6.41085e-13	0.13	0.095	HSC
PABPC1	-0.0599147	4.94655e-17	6.56655e-13	0.978	1	HSC
PPP6R3	0.0903576	4.97091e-17	6.59888e-13	0.081	0.057	HSC
CREB3L4	-0.156231	5.06359e-17	6.72191e-13	0.189	0.366	HSC
KIAA1551	0.0742738	5.08187e-17	6.74618e-13	0.089	0.083	HSC
CLTC	0.0800147	5.20841e-17	6.91416e-13	0.115	0.108	HSC
SLC25A5	0.0506773	5.29298e-17	7.02643e-13	0.807	0.934	HSC
SRP72	0.244626	5.40342e-17	7.17303e-13	0.543	0.606	HSC
SMAD4	0.0631851	5.6874e-17	7.55003e-13	0.074	0.055	HSC
GADD45GIP1	-0.591331	5.73115e-17	7.6081e-13	0.333	0.778	HSC
MAP4K4	0.113109	5.85181e-17	7.76827e-13	0.087	0.054	HSC
ADRM1	-0.134483	5.88979e-17	7.8187e-13	0.258	0.445	HSC
LTA4H	-0.079143	5.93269e-17	7.87565e-13	0.506	0.667	HSC
PHC2	0.0453718	5.93456e-17	7.87813e-13	0.064	0.053	HSC
BAZ2B	0.085234	5.98119e-17	7.94003e-13	0.209	0.23	HSC
PINK1	0.0593347	5.98228e-17	7.94147e-13	0.044	0.019	HSC
BEND7	0.0634231	6.04941e-17	8.0306e-13	0.05	0.024	HSC
ESD	0.0991969	6.05392e-17	8.03658e-13	0.77	0.888	HSC
NDUFS7	-0.164811	6.11561e-17	8.11848e-13	0.333	0.541	HSC
SDHB	0.310842	6.13248e-17	8.14087e-13	0.312	0.226	HSC
POP7	-0.0844664	6.14449e-17	8.15681e-13	0.153	0.287	HSC
GEMIN7	-0.122744	6.24059e-17	8.28439e-13	0.116	0.25	HSC
YWHAG	0.0933956	6.4665e-17	8.58428e-13	0.203	0.241	HSC
UBA6	0.127049	6.5422e-17	8.68477e-13	0.148	0.116	HSC
SNRPG	0.0616311	6.86463e-17	9.1128e-13	0.602	0.753	HSC
DDX51	0.069197	6.89059e-17	9.14725e-13	0.051	0.025	HSC
RC3H1	0.0849074	6.94997e-17	9.22609e-13	0.07	0.04	HSC
ZFHX3	0.098296	6.98431e-17	9.27167e-13	0.082	0.052	HSC
HIST1H2BG	-0.162914	7.0593e-17	9.37121e-13	0.034	0.131	HSC
JAGN1	-0.232785	7.14744e-17	9.48823e-13	0.348	0.578	HSC
SPTAN1	0.084371	7.36501e-17	9.77706e-13	0.076	0.05	HSC
INO80C	-0.203705	7.40177e-17	9.82585e-13	0.14	0.317	HSC
STX7	0.0972929	7.63963e-17	1.01416e-12	0.201	0.219	HSC
PHKB	0.072639	7.75269e-17	1.02917e-12	0.16	0.174	HSC
C15orf40	0.227179	7.85911e-17	1.0433e-12	0.198	0.137	HSC
MT2A	-0.144958	7.85979e-17	1.04339e-12	0.192	0.347	HSC
TAOK1	0.0526026	7.94412e-17	1.05458e-12	0.101	0.099	HSC
OGFRL1	0.0781399	7.98442e-17	1.05993e-12	0.049	0.018	HSC
EMC4	-0.0118199	8.01023e-17	1.06336e-12	0.396	0.546	HSC
AHCY	0.226428	8.12837e-17	1.07904e-12	0.328	0.294	HSC
EID2	0.0478075	8.16438e-17	1.08382e-12	0.036	0.013	HSC
NEK7	0.0510015	8.2915e-17	1.1007e-12	0.062	0.049	HSC
PODXL2	-0.21873	8.3e-17	1.10183e-12	0.023	0.171	HSC
RASA2	0.086744	8.48493e-17	1.12637e-12	0.088	0.069	HSC
AR	-0.152903	8.98629e-17	1.19293e-12	0.031	0.137	HSC
AFF3	0.100044	9.20239e-17	1.22162e-12	0.084	0.054	HSC
BCL2A1	-0.144308	9.44126e-17	1.25333e-12	0.117	0.269	HSC
SFT2D2	0.046473	9.71249e-17	1.28933e-12	0.095	0.097	HSC
IAH1	0.226848	9.84406e-17	1.3068e-12	0.295	0.259	HSC
HERC1	0.0781526	9.92635e-17	1.31772e-12	0.145	0.144	HSC
ORAI1	-0.0472923	1.00175e-16	1.32983e-12	0.137	0.225	HSC
INPP5D	0.214683	1.00401e-16	1.33282e-12	0.302	0.279	HSC
MAFF	0.0674228	1.00751e-16	1.33747e-12	0.034	0.008	HSC
TCEAL8	-0.0351511	1.03695e-16	1.37655e-12	0.444	0.617	HSC
NPEPPS	0.111597	1.04831e-16	1.39163e-12	0.179	0.18	HSC
HLA-DMA	-0.00945822	1.04877e-16	1.39224e-12	0.668	0.823	HSC
TMEM69	-0.0870966	1.06662e-16	1.41594e-12	0.213	0.351	HSC
DOC2B	-0.0809333	1.07482e-16	1.42683e-12	0.001	0.052	HSC
CLPB	0.0895743	1.08471e-16	1.43995e-12	0.049	0.014	HSC
TMEM186	-0.104798	1.09176e-16	1.44931e-12	0.062	0.16	HSC
CERS4	0.0828231	1.09407e-16	1.45238e-12	0.039	0.004	HSC
PITPNA	0.0748281	1.13463e-16	1.50622e-12	0.046	0.023	HSC
NLGN1	-0.127188	1.14355e-16	1.51806e-12	0.008	0.089	HSC
TTC37	0.132779	1.15871e-16	1.53819e-12	0.181	0.164	HSC
PITHD1	0.0535518	1.16158e-16	1.54199e-12	0.142	0.167	HSC
ANP32A	0.142684	1.17105e-16	1.55457e-12	0.463	0.55	HSC
PRKD3	0.10662	1.19352e-16	1.5844e-12	0.128	0.113	HSC
JOSD1	0.0740253	1.22272e-16	1.62316e-12	0.067	0.044	HSC
PIGX	0.0796713	1.23968e-16	1.64568e-12	0.077	0.051	HSC
ZNF639	0.0477522	1.25578e-16	1.66705e-12	0.073	0.072	HSC
TIGD5	0.0571862	1.26946e-16	1.68521e-12	0.043	0.02	HSC
POLR3GL	-0.11922	1.27345e-16	1.69051e-12	0.385	0.589	HSC
EPC1	0.199785	1.28982e-16	1.71224e-12	0.357	0.372	HSC
NFATC2	0.160899	1.30058e-16	1.72652e-12	0.133	0.092	HSC
ITM2A	-0.155538	1.31901e-16	1.75099e-12	0.534	0.765	HSC
TRIAP1	0.0936287	1.38646e-16	1.84053e-12	0.257	0.329	HSC
ETFA	0.317821	1.39635e-16	1.85365e-12	0.379	0.322	HSC
PDE1A	-0.120198	1.41057e-16	1.87254e-12	0.005	0.077	HSC
TFDP2	0.0319192	1.42568e-16	1.89259e-12	0.493	0.651	HSC
RFNG	0.0576095	1.42741e-16	1.89488e-12	0.07	0.05	HSC
SF3A3	-0.228006	1.46147e-16	1.9401e-12	0.28	0.515	HSC
OTUD6B-AS1	-0.0546488	1.46546e-16	1.94539e-12	0.244	0.381	HSC
EDEM2	0.238908	1.46885e-16	1.9499e-12	0.176	0.108	HSC
PIN4	0.0232826	1.47139e-16	1.95327e-12	0.316	0.436	HSC
TAOK3	0.127983	1.48786e-16	1.97513e-12	0.674	0.78	HSC
EXOC1	0.083306	1.50613e-16	1.99939e-12	0.134	0.132	HSC
AIF1L	-0.148791	1.52128e-16	2.0195e-12	0.024	0.128	HSC
CCT8	0.210574	1.53982e-16	2.04411e-12	0.746	0.849	HSC
MAN1A2	-0.334833	1.54183e-16	2.04679e-12	0.24	0.534	HSC
OXLD1	0.121848	1.54322e-16	2.04863e-12	0.294	0.344	HSC
PPAN	-0.113334	1.56613e-16	2.07904e-12	0.097	0.215	HSC
ADAM17	0.126085	1.59008e-16	2.11083e-12	0.115	0.087	HSC
RNF146	-0.16833	1.64837e-16	2.18821e-12	0.075	0.214	HSC
DGAT1	0.0613495	1.75345e-16	2.3277e-12	0.05	0.028	HSC
AHDC1	0.105552	1.85979e-16	2.46887e-12	0.067	0.029	HSC
NCL	-0.106332	1.90075e-16	2.52325e-12	0.77	0.936	HSC
HOXA6	0.0832281	1.92149e-16	2.55078e-12	0.091	0.071	HSC
ZDHHC21	0.0563622	1.95953e-16	2.60127e-12	0.087	0.082	HSC
TPM3	-0.374843	1.96977e-16	2.61487e-12	0.703	0.916	HSC
ZC3H13	-0.00376017	2.00396e-16	2.66025e-12	0.321	0.449	HSC
EMC6	-0.150055	2.12509e-16	2.82105e-12	0.281	0.479	HSC
LCP2	0.0993894	2.12853e-16	2.82563e-12	0.231	0.266	HSC
HSD17B10	-0.0472439	2.13751e-16	2.83755e-12	0.346	0.509	HSC
AK6	-0.0568307	2.14908e-16	2.8529e-12	0.295	0.456	HSC
NEDD4	0.0604009	2.15279e-16	2.85783e-12	0.068	0.053	HSC
LITAF	-0.163868	2.18212e-16	2.89676e-12	0.183	0.353	HSC
CPNE3	0.222388	2.24635e-16	2.98202e-12	0.325	0.322	HSC
TOMM7	-0.0343735	2.37875e-16	3.1578e-12	0.928	0.998	HSC
ELF1	0.292613	2.44793e-16	3.24963e-12	0.561	0.622	HSC
ANP32E	0.058284	2.45886e-16	3.26413e-12	0.248	0.312	HSC
CEP170	0.0162662	2.46151e-16	3.26766e-12	0.14	0.177	HSC
PIAS2	0.0731446	2.52131e-16	3.34704e-12	0.126	0.131	HSC
ZNF655	0.11668	2.55514e-16	3.39194e-12	0.108	0.078	HSC
PSMC3	-0.164907	2.59603e-16	3.44624e-12	0.312	0.511	HSC
EXOSC10	0.179114	2.63711e-16	3.50076e-12	0.117	0.05	HSC
PBRM1	0.0134557	2.72084e-16	3.61192e-12	0.141	0.193	HSC
ZNF672	-0.274486	2.802e-16	3.71965e-12	0.041	0.227	HSC
PNPLA4	0.145769	2.80657e-16	3.72572e-12	0.147	0.124	HSC
ADH5	0.229602	2.84455e-16	3.77614e-12	0.466	0.479	HSC
CHD6	0.159806	2.92421e-16	3.88188e-12	0.165	0.135	HSC
TMEM220	0.175864	2.95738e-16	3.92592e-12	0.187	0.156	HSC
KIAA2013	0.0712384	3.04739e-16	4.04541e-12	0.062	0.037	HSC
SLITRK4	-0.110793	3.07011e-16	4.07557e-12	0.014	0.085	HSC
TPM4	0.0393013	3.12094e-16	4.14304e-12	0.267	0.345	HSC
APBB1IP	-0.0667023	3.13704e-16	4.16442e-12	0.234	0.365	HSC
IGFBP7	-0.964115	3.23051e-16	4.2885e-12	0.212	0.749	HSC
NDUFA11	0.140179	3.26584e-16	4.3354e-12	0.633	0.736	HSC
N4BP1	0.0734343	3.34791e-16	4.44436e-12	0.066	0.044	HSC
INO80D	0.0608585	3.37389e-16	4.47883e-12	0.083	0.086	HSC
RAP2B	0.0511716	3.38628e-16	4.49529e-12	0.077	0.063	HSC
ZNF511	-0.410458	3.42919e-16	4.55225e-12	0.107	0.399	HSC
YPEL5	0.34013	3.57391e-16	4.74436e-12	0.387	0.355	HSC
CBX4	0.0525988	3.59689e-16	4.77488e-12	0.046	0.027	HSC
AP3M2	0.1653	3.80247e-16	5.04778e-12	0.127	0.09	HSC
UBE4B	0.0812207	3.83521e-16	5.09123e-12	0.057	0.029	HSC
GCHFR	0.289052	3.88248e-16	5.154e-12	0.258	0.178	HSC
AKT1	0.0514483	3.93809e-16	5.22781e-12	0.073	0.063	HSC
ITPR1	0.0885598	3.95711e-16	5.25306e-12	0.092	0.069	HSC
NIFK-AS1	-0.111576	4.00254e-16	5.31338e-12	0.163	0.315	HSC
CFAP36	0.208002	4.02104e-16	5.33792e-12	0.25	0.235	HSC
PELO	-0.133455	4.02672e-16	5.34548e-12	0.057	0.171	HSC
ZNF880	0.110187	4.05609e-16	5.38446e-12	0.081	0.04	HSC
CHD9	0.0518457	4.07615e-16	5.4111e-12	0.457	0.595	HSC
WIPF1	0.151159	4.08401e-16	5.42152e-12	0.199	0.197	HSC
ZNF90	0.108605	4.12432e-16	5.47503e-12	0.167	0.195	HSC
TMED9	-0.0684493	4.16656e-16	5.53111e-12	0.534	0.698	HSC
SLC12A6	0.113047	4.23987e-16	5.62843e-12	0.104	0.071	HSC
C17orf67	0.0387127	4.36952e-16	5.80054e-12	0.029	0.01	HSC
MRPL27	-0.157879	4.44216e-16	5.89697e-12	0.227	0.418	HSC
COPS7B	-0.049705	4.4456e-16	5.90154e-12	0.114	0.207	HSC
SHF	0.066603	4.87213e-16	6.46776e-12	0.048	0.026	HSC
NRGN	0.0591216	5.00817e-16	6.64835e-12	0.059	0.046	HSC
TNFAIP2	0.0423536	5.04803e-16	6.70126e-12	0.047	0.036	HSC
ACP1	-0.156364	5.39059e-16	7.15601e-12	0.481	0.713	HSC
CCPG1	0.0648929	5.62769e-16	7.47076e-12	0.234	0.289	HSC
PCBP1	0.0181591	5.76151e-16	7.6484e-12	0.495	0.614	HSC
GAMT	-0.0453922	5.76385e-16	7.65151e-12	0.192	0.315	HSC
POLR2G	0.0755744	5.78988e-16	7.68607e-12	0.436	0.567	HSC
MCTP2	0.0548219	5.83107e-16	7.74075e-12	0.123	0.134	HSC
GGPS1	-0.092765	5.85009e-16	7.76599e-12	0.155	0.282	HSC
TIPARP	0.124959	5.89181e-16	7.82138e-12	0.067	0.026	HSC
EIF4E3	0.0751271	6.05513e-16	8.03819e-12	0.054	0.027	HSC
SMAD2	0.102487	6.06732e-16	8.05437e-12	0.148	0.146	HSC
USP9X	0.0712837	6.13078e-16	8.13861e-12	0.105	0.099	HSC
P2RX1	0.165878	6.20748e-16	8.24043e-12	0.125	0.078	HSC
LYRM2	0.158162	6.27943e-16	8.33595e-12	0.24	0.243	HSC
TMEM14C	0.294312	6.29532e-16	8.35703e-12	0.586	0.608	HSC
IPO7	0.068055	6.34284e-16	8.42012e-12	0.139	0.147	HSC
ACADM	-0.253715	6.58369e-16	8.73985e-12	0.318	0.568	HSC
ADPRM	-0.00469521	6.64283e-16	8.81836e-12	0.206	0.314	HSC
RUVBL1	-0.204422	6.66821e-16	8.85205e-12	0.244	0.466	HSC
CACNB2	0.0616902	6.86945e-16	9.11919e-12	0.035	0.006	HSC
DIP2B	0.0750387	6.90088e-16	9.16092e-12	0.065	0.042	HSC
OGFR	-0.161162	6.98648e-16	9.27455e-12	0.149	0.313	HSC
KLF1	-0.152508	6.99919e-16	9.29142e-12	0.011	0.106	HSC
PABPC1L	0.0658584	7.15622e-16	9.49988e-12	0.033	0.004	HSC
UBR5	0.0566995	7.3419e-16	9.74637e-12	0.111	0.108	HSC
FDFT1	-0.126431	7.46118e-16	9.90471e-12	0.37	0.562	HSC
COPE	-0.11775	7.51463e-16	9.97567e-12	0.565	0.781	HSC
FEZ2	-0.0602715	7.55318e-16	1.00269e-11	0.227	0.368	HSC
PIGN	0.0792785	7.6333e-16	1.01332e-11	0.056	0.027	HSC
ICAM4	-0.0552655	7.72125e-16	1.025e-11	0.113	0.207	HSC
STAU1	0.273653	7.80489e-16	1.0361e-11	0.231	0.157	HSC
RNF113A	-0.12388	7.95787e-16	1.05641e-11	0.145	0.287	HSC
MRTO4	0.165347	7.96481e-16	1.05733e-11	0.187	0.159	HSC
RCOR1	0.0522957	8.0591e-16	1.06985e-11	0.051	0.033	HSC
2011-09-01	0.0488858	8.21907e-16	1.09108e-11	0.266	0.353	HSC
UBE2L3	-0.041976	8.29638e-16	1.10134e-11	0.51	0.694	HSC
GSK3A	0.0608569	8.33591e-16	1.10659e-11	0.055	0.031	HSC
TBCB	-0.0863089	8.38612e-16	1.11326e-11	0.344	0.52	HSC
ZFAND5	0.0623361	8.41385e-16	1.11694e-11	0.181	0.215	HSC
CD33	0.174101	8.42476e-16	1.11839e-11	0.104	0.042	HSC
CDKN2D	0.05108	8.43737e-16	1.12006e-11	0.056	0.043	HSC
PRRC2A	0.0545716	8.61613e-16	1.14379e-11	0.129	0.135	HSC
ARHGAP15	-0.027222	8.62433e-16	1.14488e-11	0.456	0.641	HSC
IFRD1	0.138261	8.72226e-16	1.15788e-11	0.166	0.154	HSC
FAM168A	0.0538805	8.91684e-16	1.18371e-11	0.028	0.005	HSC
CCDC102A	0.044908	8.93716e-16	1.18641e-11	0.03	0.01	HSC
LAGE3	-0.42611	8.95251e-16	1.18845e-11	0.23	0.574	HSC
C1orf162	-0.174582	9.08204e-16	1.20564e-11	0.281	0.489	HSC
METRNL	0.0390696	9.09216e-16	1.20698e-11	0.024	0.004	HSC
MARK2	0.0498146	9.15685e-16	1.21557e-11	0.06	0.044	HSC
ERO1A	0.0675969	9.30092e-16	1.2347e-11	0.089	0.077	HSC
HSD17B4	0.0947256	9.31009e-16	1.23591e-11	0.179	0.175	HSC
RBM42	-0.234331	9.42211e-16	1.25078e-11	0.176	0.391	HSC
NXT1	-0.185826	9.70625e-16	1.2885e-11	0.22	0.438	HSC
ORAI2	0.0600154	9.76192e-16	1.2959e-11	0.206	0.248	HSC
EXOC6	0.151353	9.9848e-16	1.32548e-11	0.153	0.131	HSC
KCNAB2	0.07797	9.99938e-16	1.32742e-11	0.191	0.205	HSC
ERGIC1	-0.0164563	1.01962e-15	1.35354e-11	0.259	0.355	HSC
FAM177A1	0.1751	1.02973e-15	1.36696e-11	0.214	0.183	HSC
ACBD3	0.0249062	1.05799e-15	1.40448e-11	0.063	0.071	HSC
SYTL4	0.148621	1.06253e-15	1.4105e-11	0.097	0.04	HSC
PLEKHA2	0.114128	1.09121e-15	1.44858e-11	0.103	0.075	HSC
PLEKHM3	0.043924	1.12244e-15	1.49004e-11	0.023	0.001	HSC
MDN1	0.0657822	1.17105e-15	1.55456e-11	0.088	0.076	HSC
TSTA3	-0.272387	1.19155e-15	1.58178e-11	0.161	0.377	HSC
PIK3CD	0.0769692	1.19276e-15	1.5834e-11	0.054	0.02	HSC
MRPL32	-0.184386	1.20582e-15	1.60073e-11	0.318	0.542	HSC
CAPZB	0.422447	1.21958e-15	1.619e-11	0.625	0.593	HSC
IFRD2	-0.217753	1.24246e-15	1.64936e-11	0.148	0.341	HSC
STRBP	0.044359	1.28336e-15	1.70366e-11	0.121	0.14	HSC
GBP1	-0.269943	1.35479e-15	1.79848e-11	0.055	0.222	HSC
ATXN3	0.153252	1.3693e-15	1.81775e-11	0.209	0.198	HSC
SORL1	0.0780635	1.41571e-15	1.87936e-11	0.337	0.4	HSC
PRPF4B	0.0124965	1.44234e-15	1.91471e-11	0.254	0.335	HSC
GSTM4	-0.113123	1.4632e-15	1.9424e-11	0.104	0.217	HSC
RNF181	-0.0517878	1.46626e-15	1.94646e-11	0.42	0.583	HSC
MKLN1	0.0641811	1.47417e-15	1.95697e-11	0.11	0.116	HSC
C1orf50	-0.152347	1.48973e-15	1.97761e-11	0.056	0.18	HSC
FAM160B1	0.0292275	1.50494e-15	1.9978e-11	0.074	0.077	HSC
YPEL1	0.0724071	1.53836e-15	2.04217e-11	0.054	0.031	HSC
PSAP	0.030838	1.54077e-15	2.04537e-11	0.43	0.553	HSC
NPM2	0.0890986	1.54613e-15	2.05249e-11	0.087	0.076	HSC
ITGA6	0.0387407	1.5902e-15	2.11099e-11	0.075	0.077	HSC
LSM3	-0.00141543	1.61175e-15	2.1396e-11	0.554	0.728	HSC
PHACTR1	0.134538	1.61767e-15	2.14745e-11	0.249	0.253	HSC
UBE2E1	0.103376	1.62082e-15	2.15164e-11	0.442	0.555	HSC
KDM6B	0.0837413	1.67859e-15	2.22833e-11	0.09	0.074	HSC
SVBP	-0.144819	1.72504e-15	2.28998e-11	0.222	0.407	HSC
ZNF37A	0.0608773	1.74309e-15	2.31395e-11	0.154	0.189	HSC
UBE2J2	-0.365253	1.77678e-15	2.35867e-11	0.105	0.386	HSC
KIDINS220	0.102057	1.79672e-15	2.38514e-11	0.126	0.105	HSC
CARD19	-0.269852	1.80355e-15	2.39422e-11	0.315	0.582	HSC
RREB1	0.107322	1.82757e-15	2.4261e-11	0.098	0.072	HSC
SERPINB1	-0.0926564	1.82828e-15	2.42704e-11	0.937	0.989	HSC
CISD1	-0.0547581	1.83702e-15	2.43864e-11	0.186	0.321	HSC
CARD8-AS1	0.0863906	1.84565e-15	2.4501e-11	0.076	0.05	HSC
HSPA4	0.106137	1.86218e-15	2.47204e-11	0.156	0.145	HSC
BIRC6	0.0542731	1.86998e-15	2.4824e-11	0.165	0.192	HSC
PPP1R2	0.207013	1.88242e-15	2.49891e-11	0.248	0.214	HSC
SUPT6H	0.0643458	1.90564e-15	2.52973e-11	0.104	0.101	HSC
KLHDC8B	-0.103658	1.92025e-15	2.54913e-11	0.081	0.182	HSC
ABI2	0.073697	1.92942e-15	2.56131e-11	0.169	0.191	HSC
SCP2	-0.0949725	1.96919e-15	2.6141e-11	0.496	0.693	HSC
PLEKHA3	-0.0464843	2.1443e-15	2.84656e-11	0.098	0.17	HSC
SUN2	0.0487345	2.15457e-15	2.86019e-11	0.097	0.091	HSC
LONP2	0.192095	2.15792e-15	2.86464e-11	0.199	0.154	HSC
TIAL1	0.150632	2.16327e-15	2.87174e-11	0.282	0.285	HSC
ZNF277	0.224287	2.17988e-15	2.8938e-11	0.216	0.161	HSC
RNASEH2B	-0.181194	2.23492e-15	2.96686e-11	0.473	0.739	HSC
GYG1	-0.0969151	2.29226e-15	3.04298e-11	0.177	0.32	HSC
PLIN3	0.166904	2.30134e-15	3.05502e-11	0.344	0.374	HSC
KLHDC3	-0.0606398	2.34644e-15	3.11491e-11	0.299	0.45	HSC
NDUFS1	0.118846	2.34966e-15	3.11918e-11	0.141	0.119	HSC
USP12	0.0547955	2.3567e-15	3.12852e-11	0.042	0.025	HSC
THRAP3	-0.334524	2.37704e-15	3.15552e-11	0.532	0.791	HSC
GK5	0.0808926	2.40352e-15	3.19067e-11	0.056	0.028	HSC
MRPL12	-0.192877	2.40931e-15	3.19835e-11	0.283	0.496	HSC
C19orf48	0.109867	2.47621e-15	3.28716e-11	0.379	0.432	HSC
MRPS2	-0.131955	2.47761e-15	3.28903e-11	0.238	0.409	HSC
C12orf45	0.110739	2.48562e-15	3.29966e-11	0.205	0.222	HSC
MAP4	0.0789906	2.52862e-15	3.35675e-11	0.103	0.086	HSC
UBE2E3	-0.188511	2.53227e-15	3.36159e-11	0.382	0.646	HSC
TBC1D15	0.113679	2.53883e-15	3.37029e-11	0.153	0.136	HSC
IMPAD1	0.0523962	2.57922e-15	3.42392e-11	0.046	0.028	HSC
STXBP5	0.0555688	2.71328e-15	3.60188e-11	0.046	0.028	HSC
RSL1D1	0.0381782	2.72121e-15	3.61241e-11	0.846	0.939	HSC
ELN	-0.155757	2.74718e-15	3.64688e-11	0.017	0.112	HSC
TJP2	-0.0701043	2.87497e-15	3.81652e-11	0.013	0.061	HSC
KRCC1	-0.153057	2.8887e-15	3.83475e-11	0.234	0.427	HSC
PRELID1	-0.853934	2.93991e-15	3.90273e-11	0.273	0.786	HSC
AGO3	0.0313405	3.14719e-15	4.17789e-11	0.161	0.199	HSC
PKM	0.0414367	3.20383e-15	4.25308e-11	0.604	0.74	HSC
GTF2H2	0.163568	3.26571e-15	4.33523e-11	0.114	0.056	HSC
VAPA	0.131456	3.39192e-15	4.50277e-11	0.569	0.663	HSC
GORASP2	-0.0917701	3.46525e-15	4.60012e-11	0.192	0.321	HSC
RNF115	-0.0420394	3.58509e-15	4.75921e-11	0.193	0.298	HSC
RANGRF	-0.0512157	3.73216e-15	4.95444e-11	0.162	0.286	HSC
HOXA7	-0.234069	3.73715e-15	4.96107e-11	0.184	0.388	HSC
ADD1	0.0497228	3.82782e-15	5.08143e-11	0.164	0.201	HSC
ZNF445	0.0919347	3.83372e-15	5.08926e-11	0.09	0.068	HSC
NSL1	-0.117504	3.83831e-15	5.09536e-11	0.223	0.39	HSC
TCP11L2	0.0690183	3.88362e-15	5.1555e-11	0.041	0.012	HSC
MDH2	-0.103783	3.96179e-15	5.25927e-11	0.644	0.826	HSC
MINOS1	0.555878	3.96468e-15	5.26311e-11	0.362	0.171	HSC
PNKP	0.0993293	3.97392e-15	5.27538e-11	0.178	0.197	HSC
CTNNB1	0.135756	4.0817e-15	5.41846e-11	0.216	0.198	HSC
ZBTB44	0.0301248	4.29981e-15	5.70799e-11	0.222	0.288	HSC
NNT	0.0624321	4.30469e-15	5.71447e-11	0.096	0.094	HSC
AC009299.3	-0.0518412	4.34994e-15	5.77455e-11	0.016	0.057	HSC
ZBTB25	0.0836658	4.36216e-15	5.79076e-11	0.071	0.041	HSC
FAM133A	-0.206243	4.52221e-15	6.00324e-11	0.08	0.237	HSC
DUSP6	0.180242	4.65521e-15	6.17979e-11	0.254	0.269	HSC
CD2AP	0.0720699	4.72762e-15	6.27591e-11	0.107	0.102	HSC
TMEM71	-0.0968765	4.76882e-15	6.33061e-11	0.063	0.158	HSC
UBE2D3	-0.0483461	4.80675e-15	6.38097e-11	0.668	0.839	HSC
LSM10	-0.203979	4.84564e-15	6.43258e-11	0.221	0.43	HSC
USP14	-0.0122924	5.06715e-15	6.72664e-11	0.155	0.224	HSC
CREBBP	0.0774576	5.0906e-15	6.75778e-11	0.098	0.09	HSC
ZNF431	0.0888932	5.18246e-15	6.87972e-11	0.138	0.134	HSC
MALT1	0.0496737	5.27157e-15	6.99801e-11	0.03	0.008	HSC
CHD3	0.0178817	5.31579e-15	7.05671e-11	0.098	0.118	HSC
ACP6	-0.136598	5.378e-15	7.13929e-11	0.072	0.194	HSC
ARHGAP21	0.0614206	5.54434e-15	7.36011e-11	0.038	0.011	HSC
MPDU1	-0.111337	5.56519e-15	7.3878e-11	0.133	0.262	HSC
DMTF1	0.0608944	5.73623e-15	7.61484e-11	0.1	0.106	HSC
PADI4	0.245877	5.76475e-15	7.6527e-11	0.185	0.106	HSC
PDCD6IP	0.0828439	5.81623e-15	7.72105e-11	0.212	0.238	HSC
IREB2	0.0587734	5.84704e-15	7.76194e-11	0.135	0.148	HSC
GOLPH3	0.0132789	5.96723e-15	7.92149e-11	0.181	0.257	HSC
PIP4K2A	0.0729824	6.00802e-15	7.97565e-11	0.137	0.133	HSC
SIN3A	0.0769731	6.01589e-15	7.98609e-11	0.102	0.098	HSC
RNF38	0.0767837	6.07793e-15	8.06845e-11	0.056	0.026	HSC
RBM33	0.0452755	6.18125e-15	8.2056e-11	0.131	0.147	HSC
CPOX	0.0478855	6.2478e-15	8.29396e-11	0.029	0.01	HSC
RPS19BP1	-0.225216	6.2587e-15	8.30843e-11	0.278	0.51	HSC
CHCHD7	-0.107114	6.28504e-15	8.34339e-11	0.25	0.406	HSC
ARL4A	0.275857	6.28818e-15	8.34755e-11	0.254	0.2	HSC
FBRSL1	0.04729	6.29891e-15	8.36181e-11	0.046	0.029	HSC
IFITM1	-0.152443	6.38483e-15	8.47586e-11	0.031	0.134	HSC
ATP6V1A	0.0643078	6.49358e-15	8.62023e-11	0.127	0.138	HSC
VTI1A	0.0890919	6.78981e-15	9.01347e-11	0.074	0.048	HSC
CSF3R	-0.54315	6.95767e-15	9.23631e-11	0.449	0.771	HSC
SOX12	0.0333624	7.02937e-15	9.33149e-11	0.065	0.064	HSC
HENMT1	-0.165299	7.0553e-15	9.36591e-11	0.265	0.449	HSC
HNRNPDL	0.318	7.13114e-15	9.46659e-11	0.822	0.893	HSC
COMMD2	0.184916	7.20005e-15	9.55806e-11	0.256	0.224	HSC
RGPD5	0.0529323	7.20773e-15	9.56826e-11	0.031	0.01	HSC
FAM107B	0.0572253	7.27384e-15	9.65602e-11	0.033	0.012	HSC
TTL	0.0742302	7.32916e-15	9.72945e-11	0.044	0.02	HSC
PDE4DIP	0.0537344	7.41754e-15	9.84679e-11	0.091	0.092	HSC
TRMT112	-0.03159	7.49376e-15	9.94797e-11	0.778	0.905	HSC
ARHGAP18	0.101394	7.60232e-15	1.00921e-10	0.069	0.035	HSC
TNPO1	0.0235903	7.62037e-15	1.0116e-10	0.135	0.177	HSC
ADAM10	0.133431	7.63491e-15	1.01353e-10	0.117	0.085	HSC
TNFAIP8L2	-0.133684	7.86514e-15	1.0441e-10	0.153	0.3	HSC
CTDSP2	0.0636401	7.89741e-15	1.04838e-10	0.193	0.227	HSC
EPS15	0.0193723	7.94329e-15	1.05447e-10	0.133	0.164	HSC
RNF169	0.0666998	8.05788e-15	1.06968e-10	0.071	0.051	HSC
ZNRF2	0.0424329	8.2195e-15	1.09114e-10	0.026	0.006	HSC
ZNF33A	0.0572383	8.24314e-15	1.09428e-10	0.15	0.182	HSC
VBP1	-0.0357535	8.26751e-15	1.09751e-10	0.33	0.484	HSC
SPAG7	-0.182168	8.45807e-15	1.12281e-10	0.339	0.552	HSC
CTDSPL2	0.0797709	8.48557e-15	1.12646e-10	0.091	0.074	HSC
ZMYND11	0.0644195	8.65989e-15	1.1496e-10	0.08	0.076	HSC
PDIK1L	0.0664257	8.7018e-15	1.15516e-10	0.039	0.012	HSC
STK24	0.0667992	8.84056e-15	1.17358e-10	0.063	0.044	HSC
NIPSNAP3A	-0.0075967	9.07354e-15	1.20451e-10	0.294	0.426	HSC
NGDN	-0.00313456	9.15588e-15	1.21544e-10	0.223	0.34	HSC
CDK9	0.0655149	9.22167e-15	1.22418e-10	0.08	0.07	HSC
MBTPS1	0.0667848	9.24328e-15	1.22705e-10	0.087	0.077	HSC
SEPHS1	0.0827823	9.34237e-15	1.2402e-10	0.079	0.057	HSC
GSTZ1	0.122813	9.46432e-15	1.25639e-10	0.115	0.086	HSC
SUMO3	-0.00590283	9.5028e-15	1.2615e-10	0.473	0.639	HSC
CDC42BPA	-0.20207	9.9101e-15	1.31557e-10	0.047	0.199	HSC
CNOT1	0.0953719	1.0167e-14	1.34967e-10	0.121	0.103	HSC
CEP57	0.0480402	1.03663e-14	1.37613e-10	0.302	0.391	HSC
SIGIRR	-0.161294	1.04359e-14	1.38537e-10	0.175	0.351	HSC
IDH2	-0.340121	1.05775e-14	1.40416e-10	0.36	0.676	HSC
TPRKB	-0.0835707	1.10378e-14	1.46527e-10	0.481	0.663	HSC
GDI1	-0.0807735	1.106e-14	1.46821e-10	0.06	0.149	HSC
TXNL1	0.128893	1.11673e-14	1.48246e-10	0.525	0.631	HSC
TGFBR1	0.0644731	1.13405e-14	1.50545e-10	0.05	0.026	HSC
SPPL3	0.0791244	1.14698e-14	1.52262e-10	0.082	0.066	HSC
SH3YL1	0.105115	1.1554e-14	1.5338e-10	0.132	0.112	HSC
KDM5C	0.0808093	1.18137e-14	1.56827e-10	0.072	0.047	HSC
MAGED2	-0.0958522	1.20045e-14	1.5936e-10	0.472	0.649	HSC
CNOT6	0.0559206	1.20439e-14	1.59883e-10	0.054	0.034	HSC
HIST1H1E	0.087237	1.22342e-14	1.62409e-10	0.067	0.039	HSC
ZNF718	0.0701214	1.22758e-14	1.62961e-10	0.04	0.013	HSC
TMEM39B	-0.119015	1.23943e-14	1.64534e-10	0.114	0.237	HSC
EGFL7	-0.354922	1.25294e-14	1.66327e-10	0.741	0.939	HSC
ASAP1	0.0806052	1.25457e-14	1.66544e-10	0.06	0.034	HSC
TERF2IP	-0.379264	1.25607e-14	1.66743e-10	0.267	0.627	HSC
KIAA0100	0.0540823	1.26789e-14	1.68312e-10	0.067	0.056	HSC
PMF1	-0.144884	1.27821e-14	1.69683e-10	0.395	0.602	HSC
G3BP1	-0.0163894	1.28915e-14	1.71134e-10	0.307	0.423	HSC
SRSF7	0.0514688	1.29182e-14	1.71489e-10	0.675	0.814	HSC
GRAMD1A	0.0471247	1.30093e-14	1.72699e-10	0.097	0.097	HSC
NFE2L3	0.0310438	1.32687e-14	1.76142e-10	0.063	0.066	HSC
ZNF793	0.0808854	1.34014e-14	1.77903e-10	0.079	0.063	HSC
RPGR	0.124427	1.34102e-14	1.7802e-10	0.091	0.058	HSC
TRIM22	0.0312209	1.34142e-14	1.78073e-10	0.189	0.245	HSC
ACAA1	-0.0964197	1.40635e-14	1.86693e-10	0.13	0.243	HSC
HMGCR	0.0522038	1.41267e-14	1.87532e-10	0.041	0.018	HSC
ADSS	-0.186873	1.42542e-14	1.89224e-10	0.205	0.397	HSC
TRIOBP	0.0742026	1.43088e-14	1.89949e-10	0.084	0.063	HSC
PDCD6	0.0685735	1.43172e-14	1.90061e-10	0.59	0.724	HSC
CASC4	0.087689	1.4421e-14	1.91439e-10	0.131	0.12	HSC
TM9SF2	0.170798	1.48365e-14	1.96954e-10	0.227	0.209	HSC
UFC1	-0.116731	1.48893e-14	1.97656e-10	0.817	0.94	HSC
SNX13	0.0650639	1.49168e-14	1.9802e-10	0.059	0.037	HSC
DENND6A	0.0601729	1.4999e-14	1.99111e-10	0.05	0.028	HSC
CYBA	-0.0703406	1.5226e-14	2.02125e-10	0.722	0.869	HSC
DNTTIP1	0.272182	1.52536e-14	2.02492e-10	0.205	0.126	HSC
BCAS2	0.00298426	1.54061e-14	2.04516e-10	0.286	0.419	HSC
ATP6V0A1	0.109259	1.59295e-14	2.11464e-10	0.082	0.045	HSC
CDKN1C	0.0493103	1.60243e-14	2.12722e-10	0.056	0.054	HSC
PREPL	0.0900343	1.6541e-14	2.19582e-10	0.067	0.041	HSC
FDX1	-0.0969842	1.65528e-14	2.19738e-10	0.123	0.24	HSC
TMEM18	0.0261034	1.65652e-14	2.19902e-10	0.325	0.423	HSC
WDR73	0.0867415	1.659e-14	2.20233e-10	0.142	0.148	HSC
RHOH	0.171758	1.6812e-14	2.23179e-10	0.333	0.381	HSC
SOCS3	-0.504012	1.72469e-14	2.28953e-10	0.062	0.297	HSC
EXOSC4	-0.0445832	1.74334e-14	2.31428e-10	0.174	0.285	HSC
MTUS1	-0.0756527	1.80003e-14	2.38954e-10	0.005	0.057	HSC
KRR1	0.0629617	1.82231e-14	2.41911e-10	0.273	0.342	HSC
SLC40A1	0.197198	1.8273e-14	2.42573e-10	0.266	0.261	HSC
COPA	0.0660545	1.89323e-14	2.51327e-10	0.166	0.199	HSC
MYO18A	0.0495855	1.89607e-14	2.51703e-10	0.048	0.032	HSC
POGZ	-0.0288402	1.9172e-14	2.54509e-10	0.158	0.245	HSC
PCM1	0.0259238	1.93062e-14	2.56289e-10	0.391	0.499	HSC
ATP11B	0.0509847	1.95315e-14	2.59281e-10	0.05	0.035	HSC
ZNF441	0.0514764	1.95657e-14	2.59734e-10	0.028	0.008	HSC
SSR2	-0.0284551	1.96624e-14	2.61019e-10	0.848	0.946	HSC
CASP10	0.114365	1.97816e-14	2.626e-10	0.109	0.086	HSC
SEL1L	0.0776215	1.98991e-14	2.6416e-10	0.092	0.079	HSC
GNL2	-0.17981	2.01749e-14	2.67822e-10	0.175	0.347	HSC
SSU72	0.0398493	2.11217e-14	2.8039e-10	0.35	0.429	HSC
RUNX3	0.0751245	2.1514e-14	2.85598e-10	0.093	0.081	HSC
CCDC61	0.0360513	2.18783e-14	2.90434e-10	0.023	0.005	HSC
RBM38	0.0542609	2.20346e-14	2.92509e-10	0.037	0.013	HSC
OSTC	0.211334	2.20785e-14	2.93092e-10	0.744	0.821	HSC
LMO4	0.0321283	2.20978e-14	2.93349e-10	0.201	0.275	HSC
ANAPC1	0.0698007	2.2206e-14	2.94784e-10	0.079	0.059	HSC
GGCT	-0.126635	2.25711e-14	2.99631e-10	0.404	0.595	HSC
SF3B3	0.0688428	2.32522e-14	3.08673e-10	0.116	0.117	HSC
TRAF3IP1	0.0415238	2.35929e-14	3.13196e-10	0.028	0.01	HSC
SMAD5	0.0662799	2.43204e-14	3.22853e-10	0.116	0.121	HSC
TRAPPC2L	0.175129	2.4418e-14	3.24149e-10	0.217	0.179	HSC
CMC2	0.114147	2.46598e-14	3.27359e-10	0.215	0.227	HSC
CORO1B	-0.143356	2.51995e-14	3.34524e-10	0.166	0.315	HSC
SDHD	0.282831	2.52839e-14	3.35644e-10	0.36	0.341	HSC
BEX2	0.0861243	2.53487e-14	3.36503e-10	0.603	0.739	HSC
POLR2L	0.0958362	2.57391e-14	3.41686e-10	0.52	0.627	HSC
OSTF1	0.181496	2.6048e-14	3.45787e-10	0.213	0.16	HSC
CKAP2	0.104113	2.63386e-14	3.49645e-10	0.229	0.253	HSC
CUL5	0.104282	2.65468e-14	3.52409e-10	0.165	0.163	HSC
FAM53C	0.111466	2.65808e-14	3.5286e-10	0.087	0.045	HSC
DAD1	0.224262	2.66416e-14	3.53668e-10	0.636	0.718	HSC
LARS	0.0783579	2.68525e-14	3.56467e-10	0.339	0.415	HSC
JMY	0.0561362	2.723e-14	3.61479e-10	0.047	0.029	HSC
HSPA1B	0.0948668	2.78268e-14	3.694e-10	0.081	0.051	HSC
BTBD1	0.0381827	2.78972e-14	3.70336e-10	0.049	0.036	HSC
NIPBL	0.0156492	2.79044e-14	3.70431e-10	0.234	0.315	HSC
EIF2B3	-0.0925226	2.80909e-14	3.72907e-10	0.095	0.213	HSC
SNRPF	-0.0986331	2.87555e-14	3.8173e-10	0.728	0.877	HSC
IDH3B	-0.0228438	2.9098e-14	3.86276e-10	0.293	0.428	HSC
C12orf75	0.112499	2.92103e-14	3.87767e-10	0.106	0.078	HSC
PNMA1	0.0426487	2.92257e-14	3.87972e-10	0.047	0.033	HSC
ZNF12	0.0541085	3.02729e-14	4.01873e-10	0.067	0.051	HSC
IER2	-0.0956298	3.07562e-14	4.08289e-10	0.208	0.325	HSC
MYCN	0.055053	3.17373e-14	4.21313e-10	0.064	0.059	HSC
TSEN15	-0.117572	3.21907e-14	4.27332e-10	0.13	0.268	HSC
TRAF2	-0.0922964	3.34013e-14	4.43402e-10	0.042	0.119	HSC
BHLHE40	0.0841366	3.34136e-14	4.43566e-10	0.044	0.008	HSC
MFSD8	0.0672071	3.3946e-14	4.50633e-10	0.056	0.037	HSC
CCDC71	-0.00117114	3.43553e-14	4.56067e-10	0.064	0.098	HSC
PAFAH1B3	-0.0033992	3.46596e-14	4.60106e-10	0.371	0.513	HSC
MBNL2	0.0797871	3.49046e-14	4.63358e-10	0.058	0.035	HSC
SLC6A6	0.0718432	3.56209e-14	4.72867e-10	0.044	0.013	HSC
ARL6IP5	0.300496	3.59097e-14	4.76701e-10	0.735	0.775	HSC
CHURC1	0.276532	3.60508e-14	4.78574e-10	0.347	0.33	HSC
PRKAA1	0.0912562	3.62892e-14	4.81739e-10	0.115	0.095	HSC
URM1	-0.0934596	3.65437e-14	4.85118e-10	0.286	0.439	HSC
GIPC2	-0.122492	3.96332e-14	5.2613e-10	0.016	0.1	HSC
UBALD1	-0.113109	3.9763e-14	5.27854e-10	0.064	0.166	HSC
F8A1	0.0389139	4.03205e-14	5.35254e-10	0.023	0.005	HSC
SETD5	0.0717511	4.06945e-14	5.4022e-10	0.161	0.172	HSC
OAZ2	0.0448077	4.10553e-14	5.45009e-10	0.293	0.392	HSC
GGA1	0.160176	4.18832e-14	5.56e-10	0.162	0.135	HSC
AEBP2	0.068534	4.35802e-14	5.78528e-10	0.083	0.063	HSC
CCDC42	-0.0543726	4.43441e-14	5.88668e-10	0.144	0.255	HSC
SPON2	-0.103905	4.53852e-14	6.02489e-10	0.009	0.081	HSC
NUP153	0.0536779	4.59627e-14	6.10155e-10	0.06	0.043	HSC
ANAPC2	-0.0603301	4.64262e-14	6.16307e-10	0.036	0.095	HSC
RBM25	-0.0233334	4.68256e-14	6.2161e-10	0.497	0.648	HSC
SUCLG1	-0.125282	4.76465e-14	6.32507e-10	0.404	0.607	HSC
RBBP6	-0.113399	4.77723e-14	6.34178e-10	0.243	0.407	HSC
ZCCHC8	0.105121	4.78182e-14	6.34786e-10	0.079	0.047	HSC
MRPS33	0.215403	4.82687e-14	6.40767e-10	0.462	0.499	HSC
IFT80	0.0503749	4.88895e-14	6.49008e-10	0.052	0.041	HSC
SDCCAG8	-0.178808	5.01059e-14	6.65156e-10	0.3	0.516	HSC
TMEM243	0.169673	5.04719e-14	6.70015e-10	0.199	0.174	HSC
MEF2C-AS1	0.08658	5.06989e-14	6.73027e-10	0.086	0.069	HSC
SLC8A3	0.071579	5.07144e-14	6.73234e-10	0.04	0.011	HSC
AC058791.1	0.0501546	5.08356e-14	6.74842e-10	0.029	0.006	HSC
TXNL4A	-0.235094	5.09155e-14	6.75903e-10	0.206	0.432	HSC
C1orf21	-0.185946	5.20076e-14	6.90401e-10	0.295	0.506	HSC
ZNF224	0.129638	5.25044e-14	6.96995e-10	0.108	0.064	HSC
AGO1	0.0537564	5.43228e-14	7.21136e-10	0.071	0.07	HSC
EPB41L4A-AS1	0.0925836	5.44192e-14	7.22415e-10	0.73	0.846	HSC
UQCR11	0.335444	5.46864e-14	7.25961e-10	0.649	0.688	HSC
AHI1	0.127829	5.56104e-14	7.38228e-10	0.117	0.081	HSC
ASRGL1	-0.112216	5.66269e-14	7.51723e-10	0.057	0.15	HSC
ATP13A2	0.0568212	5.67962e-14	7.53969e-10	0.038	0.015	HSC
RNF130	-0.519901	5.71739e-14	7.58984e-10	0.327	0.712	HSC
RRP1B	-0.150509	5.90312e-14	7.83639e-10	0.147	0.316	HSC
ASF1A	-0.0981987	5.9798e-14	7.93818e-10	0.216	0.358	HSC
CDKN2AIP	-0.224596	6.00621e-14	7.97324e-10	0.107	0.277	HSC
ETHE1	0.185458	6.01082e-14	7.97936e-10	0.375	0.4	HSC
MFN1	0.0683822	6.17143e-14	8.19258e-10	0.059	0.033	HSC
ITM2C	0.479025	6.25913e-14	8.309e-10	0.694	0.71	HSC
MACC1	0.0711545	6.37698e-14	8.46544e-10	0.05	0.025	HSC
GSN	0.00739107	6.3922e-14	8.48564e-10	0.3	0.392	HSC
OSBP	0.0426938	6.64376e-14	8.81959e-10	0.055	0.041	HSC
EIF4E	-0.0111517	6.69332e-14	8.88538e-10	0.326	0.446	HSC
MME	0.0418881	6.84156e-14	9.08216e-10	0.019	0.001	HSC
ANKRD16	0.0513373	6.95268e-14	9.22968e-10	0.035	0.013	HSC
ZNF26	0.10817	6.95284e-14	9.2299e-10	0.088	0.054	HSC
SPTLC2	0.0404051	6.99337e-14	9.2837e-10	0.211	0.266	HSC
ERCC6	0.050082	7.02912e-14	9.33115e-10	0.036	0.014	HSC
UBE3C	0.0783226	7.1575e-14	9.50158e-10	0.057	0.03	HSC
PPP1R11	0.00213909	7.18796e-14	9.54202e-10	0.191	0.278	HSC
PPP2R3B	0.0401221	7.19213e-14	9.54755e-10	0.035	0.017	HSC
UMPS	-0.0820182	7.32572e-14	9.7249e-10	0.136	0.258	HSC
NHLRC3	-0.0628996	7.43558e-14	9.87073e-10	0.271	0.433	HSC
TSG101	-0.0248559	7.46971e-14	9.91604e-10	0.255	0.39	HSC
NOTCH1	0.0568868	7.49908e-14	9.95503e-10	0.062	0.048	HSC
COMT	0.0638192	7.59829e-14	1.00867e-09	0.632	0.75	HSC
TSIX	0.0626234	7.80911e-14	1.03666e-09	0.03	0	HSC
RAD23B	-0.0565162	7.88928e-14	1.0473e-09	0.16	0.258	HSC
PSMD1	0.0460916	8.05959e-14	1.06991e-09	0.221	0.287	HSC
[truncated: 130,751 more rows]

## Sheet: YoungVsMDS2
Gene	avg_logFC	p_value	p_value_adjusted	pct_expression_Young	pct_expression_MDS2	CellType
FTH1	2.33215	0	0	0.992	0.773	HSC
MT-ATP6	0.896909	0	0	1	1	HSC
MTRNR2L12	1.4365	0	0	0.624	0.419	HSC
RPL13	0.692962	0	0	1	1	HSC
RPL13A	-0.381687	0	0	1	1	HSC
RPL21	-0.167246	0	0	1	1	HSC
RPL27A	-0.307908	0	0	0.999	1	HSC
RPL31	-0.336114	0	0	0.999	1	HSC
RPL41	-0.458984	0	0	1	1	HSC
RPL7	-0.114402	0	0	1	1	HSC
RPLP2	-0.512821	0	0	1	1	HSC
RPS2	1.67915	0	0	1	1	HSC
RPS26	-0.165145	0	0	0.927	1	HSC
RPS27	-0.0574669	0	0	1	1	HSC
TPT1	0.170216	0	7.11113e-305	1	1	HSC
RPL34	0.0165508	2.68172e-300	3.55302e-296	1	1	HSC
RPS29	-0.0155357	7.61748e-297	1.00924e-292	0.999	1	HSC
RPS15A	-0.203098	9.59297e-297	1.27097e-292	1	1	HSC
RPS20	-0.292915	2.75437e-295	3.64927e-291	1	1	HSC
RPL26	0.0547194	5.03583e-294	6.67198e-290	0.999	1	HSC
YBX1	1.34048	7.29311e-291	9.66264e-287	0.561	0.334	HSC
VIM	1.74379	7.18713e-248	9.52223e-244	0.837	0.484	HSC
MT-CYB	0.417311	7.72448e-247	1.02342e-242	1	1	HSC
RPS19	-0.439306	2.45924e-236	3.25824e-232	1	1	HSC
ZFP36L2	0.867387	1.49921e-224	1.9863e-220	0.759	0.7	HSC
MT-ND1	0.36224	1.16979e-217	1.54986e-213	0.997	0.997	HSC
RPS14	-0.345524	9.08155e-207	1.20321e-202	1	1	HSC
EBPL	0.983307	4.4475e-206	5.89249e-202	0.346	0.096	HSC
RPS28	-0.257831	2.64138e-203	3.49957e-199	1	1	HSC
RPS6	-0.0550866	8.38186e-197	1.11051e-192	1	1	HSC
RPS17	1.893	1.48609e-196	1.96892e-192	0.84	0.924	HSC
RPL4	-0.533855	8.57654e-188	1.13631e-183	0.999	1	HSC
RPS25	-0.282261	1.46799e-178	1.94494e-174	1	1	HSC
HBB	-2.52947	1.30475e-175	1.72867e-171	0.196	0.887	HSC
RPL35A	-0.181108	3.50297e-172	4.64108e-168	1	1	HSC
H1FX	1.062	1.75169e-171	2.32081e-167	0.288	0.031	HSC
MT-ND3	0.485785	2.59361e-170	3.43627e-166	0.995	0.997	HSC
YBX3	0.896573	5.49012e-169	7.27386e-165	0.404	0.11	HSC
H2AFY	1.20368	5.95891e-169	7.89496e-165	0.922	0.649	HSC
RPL15	-0.15201	7.09726e-168	9.40315e-164	1	1	HSC
SRSF9	0.801187	8.98739e-165	1.19074e-160	0.324	0.074	HSC
ANP32B	1.08584	4.88951e-160	6.47811e-156	0.845	0.578	HSC
C1QBP	0.857073	2.68256e-157	3.55412e-153	0.328	0.051	HSC
ITM2B	1.249	6.53377e-157	8.65659e-153	0.549	0.181	HSC
SLC25A6	-0.452668	6.81176e-153	9.0249e-149	0.97	0.989	HSC
RPL37A	-0.27858	1.51408e-151	2.00601e-147	1	1	HSC
RPL39	0.1374	1.96998e-149	2.61003e-145	1	1	HSC
RPL23A	-0.285169	2.77078e-148	3.67101e-144	1	1	HSC
MTRNR2L8	0.506844	3.15904e-137	4.18542e-133	0.525	0.516	HSC
LYL1	0.713711	6.56971e-137	8.70421e-133	0.281	0.062	HSC
MT-ND4	0.233438	2.23764e-136	2.96465e-132	1	1	HSC
PNRC1	0.751015	5.70392e-135	7.55713e-131	0.385	0.184	HSC
RPL10	-0.17055	8.86151e-134	1.17406e-129	1	1	HSC
MZT2B	0.827403	6.31162e-132	8.36226e-128	0.47	0.193	HSC
SERP1	1.08289	3.99407e-131	5.29175e-127	0.645	0.309	HSC
JUND	0.95333	1.50139e-129	1.98919e-125	0.385	0.082	HSC
MTRNR2L1	-1.83225	5.09902e-129	6.75569e-125	0.233	0.87	HSC
B2M	-0.364939	1.40997e-127	1.86807e-123	1	1	HSC
RPL38	-0.217246	3.03749e-126	4.02437e-122	0.998	1	HSC
HNRNPA1	-0.352136	1.94053e-124	2.571e-120	0.997	1	HSC
CD81	0.622372	2.17632e-123	2.8834e-119	0.266	0.042	HSC
HLA-B	-0.456653	4.30029e-122	5.69745e-118	0.989	1	HSC
ANXA1	1.68689	1.6909e-121	2.24027e-117	0.733	0.105	HSC
SNHG7	0.850506	1.75971e-115	2.33144e-111	0.407	0.164	HSC
MT-ND5	0.420582	3.2409e-115	4.29386e-111	0.919	0.926	HSC
HNRNPD	0.68647	6.53482e-115	8.65799e-111	0.395	0.159	HSC
RPS15	-0.167465	1.79068e-114	2.37247e-110	1	1	HSC
CD74	-0.343518	3.1291e-113	4.14574e-109	0.99	0.997	HSC
HMGN1	0.987455	4.22388e-111	5.59622e-107	0.697	0.414	HSC
RPL27	-0.349657	1.77689e-109	2.3542e-105	0.999	1	HSC
RPL36	-0.139862	2.01147e-109	2.665e-105	0.998	1	HSC
RAC1	0.569557	4.55453e-109	6.0343e-105	0.374	0.159	HSC
NRIP1	0.809787	4.49676e-108	5.95776e-104	0.461	0.167	HSC
C1QTNF4	0.736609	1.22176e-107	1.61872e-103	0.226	0.037	HSC
PPP1R14B	0.57283	1.31218e-106	1.73851e-102	0.231	0.037	HSC
LMO2	0.568012	1.51771e-105	2.01082e-101	0.334	0.15	HSC
PRELID1	0.627204	3.20875e-104	4.25128e-100	0.273	0.02	HSC
RPL35	-0.222423	5.78319e-102	7.66214e-98	1	1	HSC
AREG	3.29014	1.25304e-98	1.66015e-94	0.67	0.025	HSC
CCDC85B	0.686279	1.56435e-98	2.07261e-94	0.306	0.034	HSC
RPS10	0.0846028	2.13611e-98	2.83014e-94	0.958	0.997	HSC
RPL36A	0.562979	5.45881e-98	7.23238e-94	0.936	0.966	HSC
BRI3	0.444407	5.88093e-97	7.79164e-93	0.219	0.031	HSC
RPS3	-0.255762	1.78215e-95	2.36118e-91	1	1	HSC
SRRM2	0.555624	2.81784e-95	3.73336e-91	0.372	0.156	HSC
LAPTM4B	0.522767	4.6247e-94	6.12727e-90	0.374	0.178	HSC
CYBA	0.973986	3.13633e-93	4.15532e-89	0.722	0.394	HSC
MT-CO1	0.0282709	4.28213e-93	5.6734e-89	1	1	HSC
PIK3R1	0.647362	5.21756e-91	6.91275e-87	0.293	0.048	HSC
DDX17	0.614188	4.59803e-90	6.09193e-86	0.575	0.363	HSC
MAP2K2	0.406702	9.73677e-90	1.29002e-85	0.219	0.045	HSC
CCNI	0.602536	1.35272e-89	1.79222e-85	0.84	0.717	HSC
SFPQ	0.585358	8.99711e-89	1.19203e-84	0.417	0.215	HSC
DUT	0.852783	1.86626e-86	2.47261e-82	0.528	0.21	HSC
GTF3A	0.913601	1.74882e-85	2.31701e-81	0.522	0.19	HSC
HLA-DQA1	0.971046	2.17772e-83	2.88527e-79	0.399	0	HSC
EEF1B2	0.232965	6.83448e-83	9.05501e-79	1	1	HSC
BTG1	0.517004	2.58819e-82	3.42909e-78	0.29	0.093	HSC
NENF	0.427155	5.86762e-82	7.77402e-78	0.208	0.031	HSC
GNAS	0.48927	2.12735e-81	2.81853e-77	0.464	0.263	HSC
XBP1	0.792573	2.95269e-81	3.91202e-77	0.495	0.229	HSC
GNAI2	0.407753	5.55559e-81	7.3606e-77	0.363	0.215	HSC
RNASET2	0.554524	7.84512e-81	1.0394e-76	0.335	0.133	HSC
RPS13	-0.186065	9.3643e-80	1.24068e-75	1	1	HSC
RPS4X	0.0456213	1.60003e-79	2.11988e-75	1	1	HSC
RAMP1	-0.809083	2.94009e-79	3.89533e-75	0.072	0.414	HSC
MT-CO2	0.0532564	3.21036e-79	4.2534e-75	1	1	HSC
KRT10	0.523625	3.57984e-79	4.74293e-75	0.251	0.028	HSC
RPS27A	-0.0461415	2.34287e-78	3.10406e-74	1	1	HSC
HNRNPU	0.464909	6.79776e-77	9.00635e-73	0.474	0.357	HSC
RPS18	-0.225375	7.83847e-76	1.03852e-71	1	1	HSC
HLA-DRB5	1.34093	2.73449e-75	3.62293e-71	0.558	0.017	HSC
PSIP1	0.48625	6.82296e-75	9.03974e-71	0.336	0.156	HSC
KHDRBS1	0.413706	7.1325e-75	9.44985e-71	0.407	0.266	HSC
SET	0.439252	7.41849e-75	9.82876e-71	0.704	0.601	HSC
RPL18A	-0.245216	1.09099e-74	1.44546e-70	1	1	HSC
RPS23	-0.182412	1.3881e-74	1.83909e-70	1	1	HSC
MZT2A	0.532246	8.7422e-74	1.15825e-69	0.426	0.235	HSC
MGST1	-0.836401	7.393e-73	9.79498e-69	0.554	0.785	HSC
GTF2I	0.503563	8.17072e-73	1.08254e-68	0.379	0.178	HSC
PRDX1	0.712429	1.65418e-72	2.19163e-68	0.976	0.955	HSC
HMGA1	0.457654	1.97158e-72	2.61215e-68	0.413	0.278	HSC
METTL9	0.533855	2.12061e-72	2.80959e-68	0.288	0.071	HSC
RTN4	0.492225	2.93665e-72	3.89077e-68	0.438	0.272	HSC
IQGAP2	0.454584	7.64923e-72	1.01345e-67	0.455	0.297	HSC
MTDH	0.501975	2.26565e-71	3.00176e-67	0.458	0.266	HSC
PTMS	0.380565	2.83936e-70	3.76187e-66	0.21	0.051	HSC
CST3	0.625798	1.53841e-69	2.03823e-65	0.327	0.082	HSC
IFI44L	-1.1536	2.36586e-69	3.13453e-65	0.082	0.49	HSC
PDCD2	0.373115	3.65731e-67	4.84557e-63	0.217	0.057	HSC
HHEX	0.50746	1.15014e-66	1.52382e-62	0.326	0.11	HSC
ARRDC3	0.505242	2.06851e-66	2.74057e-62	0.32	0.096	HSC
VPS51	0.470041	1.43099e-65	1.89592e-61	0.298	0.082	HSC
TMEM160	0.348361	2.24647e-65	2.97634e-61	0.169	0.006	HSC
PGLS	0.497013	5.13421e-65	6.80231e-61	0.358	0.161	HSC
H2AFV	0.523573	8.01634e-65	1.06209e-60	0.415	0.207	HSC
AES	0.39295	1.43874e-64	1.90618e-60	0.325	0.144	HSC
IGFBP7	0.353065	1.57925e-64	2.09235e-60	0.212	0.082	HSC
UQCRFS1	0.69278	1.74461e-64	2.31143e-60	0.44	0.156	HSC
HEBP2	0.375675	1.88714e-64	2.50028e-60	0.227	0.071	HSC
FXYD5	-0.373986	2.86594e-64	3.79708e-60	0.94	0.989	HSC
SRSF2	0.682562	3.12055e-64	4.13442e-60	0.408	0.144	HSC
UBB	-0.0634414	1.63075e-63	2.16059e-59	0.987	0.994	HSC
GADD45GIP1	0.555623	5.85235e-63	7.75378e-59	0.333	0.099	HSC
TMEM165	0.326958	4.22517e-62	5.59793e-58	0.17	0.025	HSC
RPL12	0.00129217	5.36128e-62	7.10316e-58	1	1	HSC
YY1	0.392967	1.03313e-61	1.36879e-57	0.322	0.144	HSC
CLTA	0.667431	1.52699e-61	2.02311e-57	0.6	0.317	HSC
SRM	0.344605	3.28903e-61	4.35764e-57	0.18	0.042	HSC
UBE2M	0.293819	3.67377e-61	4.86738e-57	0.16	0.028	HSC
DUSP1	0.730869	1.98806e-60	2.63398e-56	0.351	0.125	HSC
BTF3	-0.173756	2.98039e-60	3.94872e-56	1	1	HSC
SNX3	0.626003	6.21358e-60	8.23237e-56	0.631	0.371	HSC
GLRX5	0.290531	8.73228e-60	1.15694e-55	0.152	0.017	HSC
EVA1B	0.304464	9.74879e-60	1.29162e-55	0.152	0.02	HSC
COX7C	-0.156651	1.70398e-59	2.25761e-55	0.983	1	HSC
AKR7A2	0.342835	2.35016e-59	3.11373e-55	0.19	0.037	HSC
COX5A	0.692128	1.42045e-58	1.88195e-54	0.637	0.371	HSC
MTRNR2L10	0.424766	2.08274e-58	2.75943e-54	0.372	0.215	HSC
RANBP1	0.655877	5.65712e-57	7.49511e-53	0.39	0.13	HSC
PNISR	0.539122	1.4794e-56	1.96006e-52	0.908	0.779	HSC
PTEN	0.371641	1.68496e-56	2.2324e-52	0.246	0.085	HSC
BAG1	0.317715	1.72498e-56	2.28542e-52	0.177	0.028	HSC
SNRPE	-0.36413	1.92597e-56	2.55172e-52	0.854	0.949	HSC
NME4	0.480955	3.46554e-56	4.59149e-52	0.265	0.062	HSC
SSBP4	0.398483	6.04287e-56	8.00619e-52	0.269	0.093	HSC
URI1	0.340349	7.16302e-56	9.49029e-52	0.216	0.059	HSC
TAF10	0.274427	1.23978e-55	1.64258e-51	0.153	0.028	HSC
PTP4A2	0.371212	1.52084e-55	2.01496e-51	0.279	0.122	HSC
IER2	0.451803	2.6888e-55	3.56239e-51	0.208	0.031	HSC
RPL10A	-0.0234637	5.12045e-55	6.78408e-51	1	1	HSC
ABHD17A	0.2958	5.2492e-55	6.95466e-51	0.139	0.006	HSC
ARID1B	0.279376	5.53705e-55	7.33604e-51	0.368	0.3	HSC
RPS16	-0.405689	9.9812e-55	1.32241e-50	0.999	1	HSC
CDV3	0.319193	1.08131e-54	1.43263e-50	0.198	0.057	HSC
EIF3L	-0.180942	1.62497e-54	2.15293e-50	0.958	0.983	HSC
YPEL3	0.30062	7.21282e-54	9.55626e-50	0.216	0.076	HSC
TOMM20	0.445398	1.33917e-53	1.77426e-49	0.612	0.433	HSC
CHCHD10	0.273092	2.79899e-53	3.70839e-49	0.128	0.008	HSC
LRRC75A	0.652673	7.76977e-53	1.02942e-48	0.325	0.15	HSC
LYSMD2	0.293456	3.035e-52	4.02107e-48	0.175	0.048	HSC
IFI6	-0.865414	3.5152e-52	4.65729e-48	0.271	0.55	HSC
HSP90AB1	0.392819	5.3956e-52	7.14863e-48	0.996	0.986	HSC
STUB1	0.295939	2.16811e-51	2.87252e-47	0.15	0.014	HSC
NPDC1	0.289765	2.86914e-51	3.80132e-47	0.177	0.059	HSC
FKBP4	0.471253	8.70814e-51	1.15374e-46	0.243	0.045	HSC
ZNRF1	0.248771	9.58631e-51	1.27009e-46	0.25	0.139	HSC
NEAT1	0.499552	1.31581e-50	1.74331e-46	0.63	0.493	HSC
MYCBP2	0.385603	1.67986e-50	2.22565e-46	0.345	0.184	HSC
SLC39A3	0.409047	3.29273e-50	4.36254e-46	0.288	0.105	HSC
TPM4	0.539285	4.5511e-50	6.02976e-46	0.267	0.04	HSC
PRR13	-0.287378	5.94026e-50	7.87025e-46	0.603	0.717	HSC
ANKRD11	0.366683	6.44957e-50	8.54504e-46	0.313	0.161	HSC
MAF1	0.310371	2.39901e-49	3.17845e-45	0.174	0.031	HSC
MT-CO3	-0.289802	2.54847e-49	3.37647e-45	1	1	HSC
MBNL1	0.433823	3.93483e-49	5.21326e-45	0.377	0.21	HSC
MLEC	0.295739	4.93314e-49	6.53592e-45	0.176	0.048	HSC
CDK6	0.362103	5.80053e-49	7.68512e-45	0.585	0.493	HSC
ETV6	0.314683	7.64879e-49	1.01339e-44	0.283	0.144	HSC
CEBPB	0.271376	7.6964e-49	1.0197e-44	0.12	0.006	HSC
EIF3B	0.297172	1.7256e-48	2.28624e-44	0.172	0.037	HSC
MTURN	0.312148	2.05798e-48	2.72662e-44	0.202	0.071	HSC
COX7A2	-0.231618	2.88756e-48	3.82573e-44	0.848	0.901	HSC
NPR3	0.504174	2.95362e-48	3.91325e-44	0.456	0.246	HSC
LSP1	-0.623847	4.35872e-48	5.77487e-44	0.404	0.669	HSC
CYTL1	-0.583312	7.03133e-48	9.31581e-44	0.735	0.878	HSC
UBE2B	0.558021	7.24965e-48	9.60506e-44	0.342	0.102	HSC
GLS	0.273389	2.39364e-47	3.17134e-43	0.172	0.048	HSC
LY6E	-0.606667	2.52834e-47	3.34979e-43	0.465	0.66	HSC
ISG15	-0.747228	3.74198e-47	4.95775e-43	0.227	0.408	HSC
HIST1H1D	0.350165	3.77584e-47	5.00261e-43	0.182	0.037	HSC
DEK	0.426176	4.04763e-47	5.3627e-43	0.453	0.297	HSC
CYC1	0.451285	6.89943e-47	9.14105e-43	0.247	0.057	HSC
IDS	0.75085	1.3201e-46	1.749e-42	0.543	0.246	HSC
DNTT	0.417486	1.49679e-46	1.9831e-42	0.138	0	HSC
ARGLU1	0.495992	1.69063e-46	2.23992e-42	0.675	0.442	HSC
SF1	0.394665	1.75208e-46	2.32133e-42	0.6	0.465	HSC
TM7SF3	0.307928	2.98466e-46	3.95438e-42	0.225	0.079	HSC
NPM3	-0.269281	3.6433e-46	4.827e-42	0.391	0.487	HSC
MACF1	0.323813	4.14245e-46	5.48834e-42	0.373	0.249	HSC
DNAJC1	0.2646	7.51354e-46	9.95469e-42	0.198	0.076	HSC
TSC22D3	1.741	8.72376e-46	1.15581e-41	0.769	0.272	HSC
SLC25A29	0.262819	9.39271e-46	1.24444e-41	0.128	0.014	HSC
TXNL4A	0.28013	1.2369e-45	1.63877e-41	0.206	0.076	HSC
HSD17B11	-0.221864	2.27548e-45	3.01479e-41	0.759	0.802	HSC
DDX3X	0.364197	3.10754e-45	4.11718e-41	0.416	0.246	HSC
PIM3	0.239691	3.58488e-45	4.7496e-41	0.128	0.023	HSC
BPTF	0.36602	4.46203e-45	5.91174e-41	0.432	0.272	HSC
FAM69B	0.234828	5.11873e-45	6.7818e-41	0.153	0.048	HSC
EIF4B	0.269502	1.26781e-44	1.67972e-40	0.594	0.521	HSC
PDIA3	0.642934	2.13866e-44	2.8335e-40	0.432	0.164	HSC
PDCD7	0.193145	8.24954e-44	1.09298e-39	0.187	0.082	HSC
ACTG1	0.0591992	2.3731e-43	3.14412e-39	0.986	0.997	HSC
CMPK1	0.228323	3.063e-43	4.05817e-39	0.175	0.059	HSC
SNRPD2	-0.295267	3.12142e-43	4.13557e-39	0.921	0.958	HSC
MBP	0.37862	4.59938e-43	6.09372e-39	0.241	0.068	HSC
ERGIC3	-0.277546	9.8882e-43	1.31009e-38	0.61	0.714	HSC
TNRC18	0.257062	2.92036e-42	3.86918e-38	0.149	0.025	HSC
IFI44	-0.70509	3.15798e-42	4.18401e-38	0.148	0.414	HSC
EIF4A3	0.380385	4.68086e-42	6.20167e-38	0.183	0.023	HSC
NUCKS1	0.492176	5.63639e-42	7.46766e-38	0.644	0.453	HSC
PLEKHO1	0.221772	7.16974e-42	9.49919e-38	0.163	0.059	HSC
JAK1	0.288541	8.31231e-42	1.1013e-37	0.252	0.127	HSC
ALYREF	0.230388	1.1705e-41	1.55079e-37	0.117	0.011	HSC
TERF2IP	0.331578	1.20305e-41	1.59392e-37	0.267	0.122	HSC
TBL1XR1	0.327215	1.28044e-41	1.69645e-37	0.286	0.122	HSC
UBE2S	0.229026	1.28045e-41	1.69646e-37	0.117	0.014	HSC
HLA-DRB1	-0.749347	1.40918e-41	1.86702e-37	0.818	0.946	HSC
VAV3	0.173085	1.61988e-41	2.14618e-37	0.161	0.065	HSC
RCSD1	0.360698	1.91496e-41	2.53713e-37	0.355	0.184	HSC
MARCKSL1	0.320938	2.37418e-41	3.14556e-37	0.166	0.037	HSC
TCF4	0.422958	2.94536e-41	3.9023e-37	0.409	0.244	HSC
XPO1	0.247948	5.67631e-41	7.52055e-37	0.235	0.116	HSC
MCL1	0.662106	5.91827e-41	7.84111e-37	0.309	0.079	HSC
MDK	-0.30955	1.00197e-40	1.32751e-36	0.576	0.691	HSC
RALBP1	0.251963	1.04727e-40	1.38753e-36	0.31	0.173	HSC
SUZ12	0.280638	1.18246e-40	1.56665e-36	0.194	0.059	HSC
EEF2	-0.183524	1.23745e-40	1.6395e-36	0.975	0.997	HSC
LRRFIP1	0.41247	1.74253e-40	2.30868e-36	0.628	0.496	HSC
TTC3	0.366844	1.80095e-40	2.38608e-36	0.428	0.283	HSC
ETS2	0.296447	2.32078e-40	3.0748e-36	0.235	0.099	HSC
IKZF1	0.236971	2.47089e-40	3.27368e-36	0.255	0.15	HSC
TMEM98	-0.450466	2.8036e-40	3.71449e-36	0.106	0.272	HSC
NCL	0.439478	3.00897e-40	3.98659e-36	0.77	0.666	HSC
PTPRC	0.459299	3.38029e-40	4.47855e-36	0.592	0.428	HSC
MSI2	0.413646	5.00204e-40	6.6272e-36	0.611	0.448	HSC
ARHGDIB	-0.0496754	5.51843e-40	7.31136e-36	0.986	0.992	HSC
BEX1	-0.483339	5.86786e-40	7.77433e-36	0.248	0.428	HSC
WIPI2	0.255649	1.27389e-39	1.68778e-35	0.161	0.042	HSC
C6orf48	-0.0984785	1.5067e-39	1.99623e-35	0.964	0.969	HSC
HOXB2	0.220911	1.93624e-39	2.56532e-35	0.118	0.017	HSC
SAP30	0.201787	1.94917e-39	2.58245e-35	0.103	0.008	HSC
RCN2	0.207966	2.35424e-39	3.11913e-35	0.159	0.059	HSC
MSRB2	0.278207	3.57934e-39	4.74227e-35	0.15	0.031	HSC
CHPT1	0.216788	3.62333e-39	4.80055e-35	0.121	0.02	HSC
NFKBIA	0.412025	4.08909e-39	5.41764e-35	0.299	0.133	HSC
MRPS34	0.363024	5.52778e-39	7.32376e-35	0.221	0.059	HSC
LDHB	-0.16453	5.77997e-39	7.65788e-35	0.985	1	HSC
HNRNPAB	0.276099	6.64281e-39	8.80105e-35	0.269	0.159	HSC
FLT3	0.416318	6.88186e-39	9.11778e-35	0.245	0.065	HSC
SPI1	0.228855	7.70964e-39	1.02145e-34	0.122	0.014	HSC
RPL32	-0.123656	1.0015e-38	1.32688e-34	1	1	HSC
PPM1G	0.271104	1.2783e-38	1.69362e-34	0.212	0.093	HSC
RPS8	-0.115424	2.15986e-38	2.86159e-34	1	1	HSC
STK17B	0.504145	3.55836e-38	4.71448e-34	0.288	0.074	HSC
LST1	0.685744	3.76362e-38	4.98642e-34	0.725	0.425	HSC
LYN	0.228986	4.64947e-38	6.16008e-34	0.228	0.113	HSC
TRIM8	0.246115	5.78121e-38	7.65952e-34	0.155	0.045	HSC
ODC1	0.196484	6.14162e-38	8.13703e-34	0.129	0.037	HSC
CREG1	0.245397	6.29779e-38	8.34395e-34	0.172	0.059	HSC
USF2	0.277056	1.89922e-37	2.51628e-33	0.165	0.04	HSC
STT3B	0.286231	1.92197e-37	2.54642e-33	0.197	0.071	HSC
UBC	0.660747	2.16517e-37	2.86863e-33	0.905	0.731	HSC
MZB1	0.719012	2.69661e-37	3.57274e-33	0.406	0.15	HSC
BRD7	0.246955	3.41578e-37	4.52557e-33	0.197	0.088	HSC
PABPC4	0.2218	4.40399e-37	5.83485e-33	0.142	0.037	HSC
MAP3K8	0.448421	5.3473e-37	7.08464e-33	0.204	0.045	HSC
KLF3	0.261767	5.37795e-37	7.12524e-33	0.143	0.031	HSC
RBM17	0.33903	5.75329e-37	7.62253e-33	0.236	0.079	HSC
SENP6	0.284467	5.91264e-37	7.83366e-33	0.202	0.076	HSC
TPGS1	0.175148	6.94643e-37	9.20333e-33	0.09	0.006	HSC
FAM118A	0.231237	7.21701e-37	9.56182e-33	0.133	0.023	HSC
GRB2	0.300215	1.025e-36	1.35802e-32	0.207	0.068	HSC
MYC	-0.751249	1.40112e-36	1.85635e-32	0.334	0.504	HSC
SOD2	0.461168	1.50013e-36	1.98752e-32	0.294	0.091	HSC
PTGER4	0.286563	2.07856e-36	2.75389e-32	0.133	0.011	HSC
LTB	0.375233	2.17068e-36	2.87594e-32	0.146	0.011	HSC
RNASEH2B	0.429195	2.17194e-36	2.87761e-32	0.473	0.289	HSC
TMEM258	-0.158333	2.51485e-36	3.33193e-32	0.733	0.802	HSC
HIST1H4C	-0.0920863	2.7022e-36	3.58014e-32	0.651	0.652	HSC
COPRS	0.177114	3.75822e-36	4.97927e-32	0.092	0.006	HSC
MYB	0.166126	4.52417e-36	5.99407e-32	0.244	0.159	HSC
HLA-DPB1	-0.366308	5.92614e-36	7.85154e-32	0.919	0.966	HSC
PITHD1	0.291006	6.10556e-36	8.08926e-32	0.142	0.014	HSC
ACAA1	0.223636	6.21981e-36	8.24063e-32	0.13	0.025	HSC
YWHAB	0.607899	7.71944e-36	1.02275e-31	0.763	0.544	HSC
NT5C	0.266033	8.84698e-36	1.17214e-31	0.222	0.093	HSC
SRSF4	0.31784	1.50581e-35	1.99505e-31	0.233	0.074	HSC
RPL7A	-0.177968	1.50666e-35	1.99617e-31	1	1	HSC
PPP1R35	0.182411	2.5178e-35	3.33583e-31	0.1	0.011	HSC
FNBP4	0.283858	3.7579e-35	4.97884e-31	0.225	0.091	HSC
CITED2	0.315273	4.11107e-35	5.44676e-31	0.159	0.034	HSC
CD47	0.380425	4.30602e-35	5.70504e-31	0.334	0.176	HSC
BCL7C	0.179256	5.35844e-35	7.0994e-31	0.118	0.034	HSC
EPCAM	-0.584167	6.0349e-35	7.99564e-31	0.017	0.258	HSC
ABHD14B	-0.381387	8.00043e-35	1.05998e-30	0.513	0.643	HSC
UBE2L6	-0.372072	8.28071e-35	1.09711e-30	0.506	0.623	HSC
RPL37	-0.298055	1.07405e-34	1.42301e-30	1	1	HSC
RPL11	-0.123856	1.1116e-34	1.47276e-30	1	1	HSC
UBE2D2	0.531716	1.26103e-34	1.67074e-30	0.575	0.323	HSC
TGFB1	0.242699	1.43783e-34	1.90498e-30	0.122	0.014	HSC
MTA1	0.182112	1.47646e-34	1.95616e-30	0.097	0.008	HSC
SH3BGRL3	-0.419212	2.1848e-34	2.89465e-30	0.84	0.932	HSC
RPL19	-0.323168	2.98087e-34	3.94936e-30	1	1	HSC
MSRB3	0.364433	4.20559e-34	5.57199e-30	0.391	0.215	HSC
CSNK1G2	0.18324	4.72267e-34	6.25707e-30	0.115	0.025	HSC
RPS21	-0.192672	4.74768e-34	6.2902e-30	0.998	1	HSC
RRP1B	0.273364	5.23687e-34	6.93832e-30	0.147	0.031	HSC
COMMD6	-0.11109	8.55688e-34	1.1337e-29	0.971	0.986	HSC
PPP1CB	0.381771	9.18911e-34	1.21746e-29	0.377	0.195	HSC
KMT2A	0.266044	1.2972e-33	1.71866e-29	0.307	0.187	HSC
CD109	0.227708	1.58792e-33	2.10383e-29	0.141	0.028	HSC
GTPBP6	0.167018	1.62782e-33	2.1567e-29	0.098	0.014	HSC
FDX1	0.207459	1.63715e-33	2.16907e-29	0.123	0.028	HSC
BAALC	0.270145	1.83707e-33	2.43393e-29	0.177	0.059	HSC
RPL6	-0.11651	2.13671e-33	2.83092e-29	1	1	HSC
CANX	0.336259	2.54841e-33	3.37639e-29	0.43	0.289	HSC
LCP1	0.289159	3.04536e-33	4.03479e-29	0.395	0.263	HSC
GCSH	0.377926	4.23161e-33	5.60647e-29	0.212	0.051	HSC
HP1BP3	0.370846	5.16626e-33	6.84478e-29	0.384	0.212	HSC
LAGE3	0.346611	5.62005e-33	7.44601e-29	0.23	0.071	HSC
PRRC2C	0.299019	6.12262e-33	8.11186e-29	0.503	0.385	HSC
GNAI1	0.524453	6.96895e-33	9.23317e-29	0.309	0.062	HSC
PNN	0.248219	7.0575e-33	9.35048e-29	0.653	0.578	HSC
GADD45A	0.335516	7.8962e-33	1.04617e-28	0.253	0.108	HSC
OGT	0.223484	8.16516e-33	1.0818e-28	0.199	0.085	HSC
MAZ	0.153491	1.13015e-32	1.49734e-28	0.172	0.096	HSC
GUK1	0.317587	1.57643e-32	2.08861e-28	0.405	0.224	HSC
ZNF787	0.171178	1.64825e-32	2.18377e-28	0.091	0.011	HSC
ACTR2	0.310859	1.84283e-32	2.44157e-28	0.328	0.178	HSC
TLE4	0.338655	1.86344e-32	2.46887e-28	0.187	0.04	HSC
LITAF	-0.518289	1.93092e-32	2.55828e-28	0.183	0.391	HSC
KLHDC2	0.273501	1.95461e-32	2.58966e-28	0.177	0.051	HSC
SLBP	0.201874	2.55618e-32	3.38669e-28	0.13	0.037	HSC
MYADM	0.580337	2.86303e-32	3.79323e-28	0.41	0.193	HSC
YWHAH	0.177917	3.2562e-32	4.31413e-28	0.127	0.037	HSC
PRSS57	-0.480927	3.37114e-32	4.46642e-28	0.82	0.921	HSC
CXCR4	1.56581	3.718e-32	4.92598e-28	0.599	0.193	HSC
ACADVL	0.306969	7.29423e-32	9.66413e-28	0.219	0.088	HSC
IL1B	-0.477295	7.64755e-32	1.01322e-27	0.474	0.7	HSC
PDE4B	0.372476	9.75769e-32	1.2928e-27	0.172	0.017	HSC
RAB4A	0.287315	1.01081e-31	1.33922e-27	0.196	0.062	HSC
PRKDC	0.324611	1.37332e-31	1.81951e-27	0.291	0.167	HSC
RNF115	0.276554	1.78871e-31	2.36986e-27	0.193	0.065	HSC
GSPT1	0.209044	1.94076e-31	2.57132e-27	0.164	0.065	HSC
SYTL1	0.256769	2.03109e-31	2.69099e-27	0.156	0.042	HSC
AP1S2	0.282958	2.16517e-31	2.86863e-27	0.214	0.091	HSC
LAMP1	0.143009	2.28064e-31	3.02163e-27	0.138	0.059	HSC
GALNT1	0.192277	5.34669e-31	7.08384e-27	0.171	0.071	HSC
BOD1	0.163925	5.64395e-31	7.47766e-27	0.091	0.008	HSC
TRIM28	0.105878	5.74534e-31	7.612e-27	0.21	0.153	HSC
BOD1L1	0.199482	5.92411e-31	7.84885e-27	0.225	0.125	HSC
TRPS1	0.172753	6.24843e-31	8.27854e-27	0.117	0.028	HSC
ATF7IP	0.271861	6.56613e-31	8.69946e-27	0.171	0.045	HSC
FAAP20	0.278945	7.20453e-31	9.54528e-27	0.201	0.068	HSC
FOSB	0.641866	7.42915e-31	9.84288e-27	0.289	0.076	HSC
SCAND1	0.371787	8.47311e-31	1.1226e-26	0.437	0.246	HSC
NDUFB9	-0.22745	8.74112e-31	1.15811e-26	0.559	0.643	HSC
RERE	0.255781	9.03567e-31	1.19714e-26	0.158	0.051	HSC
VCP	0.329972	1.34437e-30	1.78115e-26	0.342	0.159	HSC
LGALS9	-0.432654	1.4743e-30	1.9533e-26	0.37	0.51	HSC
IGLL1	0.508883	1.62842e-30	2.15749e-26	0.385	0.21	HSC
HMG20B	0.250929	1.64893e-30	2.18467e-26	0.162	0.037	HSC
CLEC11A	0.3647	1.80172e-30	2.3871e-26	0.199	0.042	HSC
ECI1	0.144652	2.00159e-30	2.6519e-26	0.095	0.023	HSC
MTCH1	0.257343	2.23403e-30	2.95986e-26	0.133	0.02	HSC
DR1	0.248158	3.05989e-30	4.05405e-26	0.146	0.028	HSC
GNPTAB	0.201152	3.50718e-30	4.64666e-26	0.164	0.068	HSC
ICAM4	-0.451523	3.53474e-30	4.68318e-26	0.113	0.326	HSC
DUS1L	0.144085	3.77995e-30	5.00805e-26	0.098	0.02	HSC
MEG3	-0.848872	4.10127e-30	5.43377e-26	0.084	0.374	HSC
NUDT8	0.140209	4.26984e-30	5.65712e-26	0.067	0	HSC
GAMT	0.265073	4.52078e-30	5.98958e-26	0.192	0.074	HSC
GAPDH	-0.557907	5.32945e-30	7.06099e-26	0.995	1	HSC
EXOSC6	0.19509	5.7008e-30	7.55299e-26	0.139	0.048	HSC
LUC7L3	0.27658	5.82266e-30	7.71444e-26	0.707	0.618	HSC
CCNG1	-0.359755	6.42269e-30	8.50943e-26	0.44	0.578	HSC
SRSF5	0.430278	7.05296e-30	9.34447e-26	0.965	0.915	HSC
IFITM2	-0.144438	1.02934e-29	1.36377e-25	0.662	0.731	HSC
SURF1	0.212723	1.04043e-29	1.37846e-25	0.141	0.037	HSC
GFI1B	-0.404066	1.13847e-29	1.50836e-25	0.179	0.363	HSC
FBL	-0.345337	1.15885e-29	1.53535e-25	0.811	0.884	HSC
REST	0.233574	1.59761e-29	2.11668e-25	0.245	0.147	HSC
CD37	-0.269822	1.71715e-29	2.27505e-25	0.902	0.949	HSC
FGFR1OP2	0.292968	2.2464e-29	2.97626e-25	0.511	0.346	HSC
HEXDC	0.172911	2.27576e-29	3.01515e-25	0.136	0.042	HSC
CSDE1	0.207245	2.32292e-29	3.07764e-25	0.546	0.453	HSC
ARMC10	0.148858	2.67017e-29	3.53771e-25	0.094	0.017	HSC
ATP1B3	0.452851	2.97136e-29	3.93675e-25	0.352	0.147	HSC
NCBP2-AS2	0.300089	3.38646e-29	4.48672e-25	0.159	0.037	HSC
NDFIP1	0.315872	3.56926e-29	4.72891e-25	0.217	0.082	HSC
TMEM259	0.165451	4.13346e-29	5.47642e-25	0.094	0.017	HSC
RNF130	0.337029	4.46683e-29	5.9181e-25	0.327	0.195	HSC
MXD4	0.0691449	4.59611e-29	6.08939e-25	0.208	0.147	HSC
TSR3	0.134894	4.97762e-29	6.59485e-25	0.083	0.014	HSC
SMCHD1	0.20758	5.11547e-29	6.77748e-25	0.128	0.034	HSC
IGHM	0.129154	5.78255e-29	7.6613e-25	0.433	0.323	HSC
KTN1	0.246059	6.52618e-29	8.64653e-25	0.349	0.232	HSC
HNRNPL	0.213418	6.87551e-29	9.10936e-25	0.168	0.051	HSC
FUS	0.486194	7.99887e-29	1.05977e-24	0.671	0.493	HSC
PYURF	0.571646	8.35739e-29	1.10727e-24	0.544	0.297	HSC
TXNIP	0.164288	8.8698e-29	1.17516e-24	0.59	0.569	HSC
CSNK2B	-0.326316	9.59031e-29	1.27062e-24	0.559	0.666	HSC
PPP2R1A	-0.235229	1.23355e-28	1.63433e-24	0.376	0.436	HSC
DNAJC21	0.199395	1.51292e-28	2.00447e-24	0.212	0.122	HSC
CTDNEP1	0.126686	1.52701e-28	2.02313e-24	0.157	0.091	HSC
MT-ATP8	0.197023	1.93448e-28	2.563e-24	0.107	0.014	HSC
PAK2	0.267866	1.94748e-28	2.58022e-24	0.261	0.142	HSC
H1F0	-0.493054	2.01484e-28	2.66946e-24	0.357	0.51	HSC
AKAP17A	0.211742	2.04766e-28	2.71295e-24	0.131	0.034	HSC
P4HB	0.293528	2.22011e-28	2.94142e-24	0.259	0.125	HSC
ATP1B1	0.336619	2.28085e-28	3.0219e-24	0.262	0.11	HSC
RYBP	0.20996	2.63836e-28	3.49556e-24	0.173	0.074	HSC
PFDN4	-0.327863	2.74067e-28	3.63111e-24	0.461	0.615	HSC
ITGA4	0.316343	3.3751e-28	4.47167e-24	0.347	0.215	HSC
REC8	-0.48051	3.9183e-28	5.19136e-24	0.239	0.405	HSC
MRPL48	-0.268012	4.44707e-28	5.89193e-24	0.218	0.326	HSC
NIN	0.218996	5.6644e-28	7.50476e-24	0.146	0.048	HSC
SDF4	0.144678	6.53946e-28	8.66414e-24	0.084	0.014	HSC
GOLGB1	0.263457	6.65281e-28	8.81431e-24	0.249	0.13	HSC
FOXP1	0.608494	7.394e-28	9.79631e-24	0.601	0.351	HSC
NSMCE3	0.132046	7.69012e-28	1.01886e-23	0.083	0.014	HSC
EPSTI1	-0.541637	8.36023e-28	1.10765e-23	0.117	0.292	HSC
CLDN10	-0.34774	8.50715e-28	1.12711e-23	0.18	0.326	HSC
UBE2R2	0.162306	9.34033e-28	1.2375e-23	0.274	0.184	HSC
BLOC1S4	0.133781	1.09655e-27	1.45282e-23	0.076	0.008	HSC
CAST	0.229336	1.11123e-27	1.47226e-23	0.2	0.096	HSC
VPS13C	0.237193	1.26844e-27	1.68056e-23	0.181	0.079	HSC
NAA38	-0.372524	1.36761e-27	1.81195e-23	0.472	0.561	HSC
PROM1	0.27865	1.37707e-27	1.82448e-23	0.284	0.142	HSC
BCLAF1	0.31481	1.69988e-27	2.25217e-23	0.459	0.32	HSC
HNRNPA3	0.496574	1.73547e-27	2.29932e-23	0.78	0.623	HSC
SNRNP200	0.173792	1.85399e-27	2.45635e-23	0.222	0.116	HSC
RNF187	0.151505	1.89778e-27	2.51437e-23	0.092	0.017	HSC
TOMM40	0.139089	1.98018e-27	2.62355e-23	0.096	0.025	HSC
YDJC	0.217754	2.00286e-27	2.65359e-23	0.113	0.014	HSC
RALY	0.347512	2.24731e-27	2.97746e-23	0.269	0.099	HSC
SIPA1	0.119955	2.2956e-27	3.04144e-23	0.108	0.042	HSC
TMEM203	0.119853	2.29598e-27	3.04194e-23	0.076	0.011	HSC
CD48	0.268375	2.47653e-27	3.28115e-23	0.186	0.076	HSC
HOXA10	0.157271	2.63426e-27	3.49013e-23	0.165	0.082	HSC
QKI	0.167028	2.77305e-27	3.67401e-23	0.128	0.037	HSC
SLK	0.154094	3.16908e-27	4.19871e-23	0.138	0.057	HSC
KIF2A	0.266505	3.3885e-27	4.48942e-23	0.28	0.164	HSC
AFF1	0.208363	3.70755e-27	4.91214e-23	0.129	0.037	HSC
CPXM1	0.230591	3.74189e-27	4.95763e-23	0.174	0.054	HSC
SLC25A36	0.271213	4.46035e-27	5.90952e-23	0.263	0.133	HSC
COX6B1	-0.264803	4.51356e-27	5.98002e-23	0.908	0.958	HSC
PSMB7	-0.278001	4.67783e-27	6.19766e-23	0.613	0.728	HSC
TMEM123	0.332629	5.63668e-27	7.46804e-23	0.44	0.28	HSC
C19orf24	0.156261	5.75188e-27	7.62067e-23	0.127	0.045	HSC
NOB1	-0.389957	6.01997e-27	7.97586e-23	0.427	0.575	HSC
CTSF	0.165792	6.31261e-27	8.36358e-23	0.086	0.011	HSC
NDUFB1	-0.138524	6.32904e-27	8.38535e-23	0.471	0.53	HSC
CLTB	0.143893	7.67195e-27	1.01646e-22	0.077	0.006	HSC
RPS27L	-0.366839	7.79597e-27	1.03289e-22	0.684	0.771	HSC
ARF6	0.214656	8.08189e-27	1.07077e-22	0.156	0.051	HSC
ATF7IP2	0.631549	8.74353e-27	1.15843e-22	0.403	0.142	HSC
OXA1L	-0.305678	9.99256e-27	1.32391e-22	0.44	0.55	HSC
CALM1	0.338314	1.03851e-26	1.37593e-22	0.457	0.303	HSC
RAB21	0.176243	1.04389e-26	1.38305e-22	0.117	0.034	HSC
NFE2	-0.472576	1.08197e-26	1.43351e-22	0.321	0.501	HSC
TLK1	0.24948	1.12208e-26	1.48664e-22	0.203	0.088	HSC
RB1CC1	0.214052	1.1632e-26	1.54112e-22	0.227	0.122	HSC
SYF2	-0.33687	1.28638e-26	1.70432e-22	0.646	0.751	HSC
PDLIM1	-0.47598	1.3034e-26	1.72687e-22	0.213	0.419	HSC
DOCK2	0.153753	1.40844e-26	1.86604e-22	0.184	0.093	HSC
PRRC2B	0.170896	1.42642e-26	1.88987e-22	0.141	0.054	HSC
S100A6	-0.407061	1.4533e-26	1.92547e-22	0.651	0.796	HSC
RRAGA	0.313835	1.55399e-26	2.05887e-22	0.153	0.025	HSC
PLEKHA3	0.174842	1.58992e-26	2.10649e-22	0.098	0.017	HSC
HYI	0.160226	1.71494e-26	2.27213e-22	0.098	0.017	HSC
HEMGN	0.452335	1.78665e-26	2.36713e-22	0.564	0.323	HSC
BSG	-0.245009	1.98078e-26	2.62434e-22	0.493	0.592	HSC
KIF5B	0.408788	2.10007e-26	2.78238e-22	0.334	0.136	HSC
PPP2R5E	0.181593	2.23852e-26	2.96581e-22	0.153	0.054	HSC
JAML	0.462215	2.4519e-26	3.24853e-22	0.221	0.034	HSC
CHST11	0.188661	2.57016e-26	3.40521e-22	0.118	0.028	HSC
JMJD1C	0.274492	2.8551e-26	3.78272e-22	0.259	0.139	HSC
MRPS18B	-0.268623	3.45057e-26	4.57166e-22	0.35	0.45	HSC
TTC14	0.300827	3.91891e-26	5.19216e-22	0.335	0.201	HSC
FAM173A	0.122489	4.47925e-26	5.93456e-22	0.066	0.003	HSC
CD46	0.205354	4.68929e-26	6.21284e-22	0.18	0.076	HSC
OSBPL8	0.211419	6.5656e-26	8.69876e-22	0.239	0.13	HSC
TMPO	0.236706	6.64064e-26	8.79818e-22	0.202	0.093	HSC
KAT6B	0.219799	6.71213e-26	8.89291e-22	0.21	0.102	HSC
ELAVL1	0.171274	7.49692e-26	9.93267e-22	0.141	0.054	HSC
HPCAL1	0.124959	8.56597e-26	1.13491e-21	0.1	0.034	HSC
PUM1	0.153983	8.65158e-26	1.14625e-21	0.2	0.11	HSC
CAPNS1	0.147364	9.15667e-26	1.21317e-21	0.25	0.161	HSC
H3F3A	0.17066	9.46379e-26	1.25386e-21	0.999	1	HSC
TLN1	0.142323	9.48857e-26	1.25714e-21	0.317	0.227	HSC
TP53I13	0.171681	1.00171e-25	1.32717e-21	0.09	0.008	HSC
2007-03-01	0.24471	1.02551e-25	1.35869e-21	0.233	0.113	HSC
RHOG	-0.252868	1.08032e-25	1.43131e-21	0.369	0.462	HSC
STK4	0.275085	1.186e-25	1.57133e-21	0.387	0.261	HSC
IMPA2	0.170174	1.18721e-25	1.57293e-21	0.124	0.04	HSC
AKAP13	0.232442	1.20459e-25	1.59596e-21	0.31	0.19	HSC
CALM2	-0.0293262	1.24005e-25	1.64294e-21	0.94	0.96	HSC
RDH14	0.13112	1.24177e-25	1.64522e-21	0.086	0.017	HSC
CUL3	0.179869	1.4238e-25	1.88639e-21	0.133	0.048	HSC
SLC38A2	0.215735	1.48641e-25	1.96934e-21	0.178	0.074	HSC
TYMS	0.219151	1.51418e-25	2.00614e-21	0.112	0.037	HSC
[truncated: 131,957 more rows]

## Sheet: YoungVsMDS3
Gene	avg_logFC	p_value	p_value_adjusted	pct_expression_Young	pct_expression_MDS3	CellType
[truncated: 146,366 more rows]

[truncated: 5 more sheets: YoungVsMDS4, ElderlyVsMDS1, ElderlyVsMDS2, ElderlyVsMDS3, ElderlyVsMDS4]
